# Supplementary material for: RBM7 subunit of the NEXT complex binds U-rich sequences and targets 3′-end extended forms of snRNAs
Source: Nucleic Acids Res. 2015 Apr 6;43(8):4236–48. doi: 10.1093/nar/gkv240 (PMC4417160; doi:10.1093/nar/gkv240)
Supplement: SUPPLEMENTARY DATA [file supp_gkv240_nar-03007-y-2014-File008.xlsx]

## Sheet: report
						Identification details							Relative quantification details
Prot Group	Prot Group Orig	Accession	Accession	Description		MW [kDa]	calc. pI	Sum(Coverage)	Sum(# Proteins)	Sum(# Peptides)	Sum(# Unique Peptides)		Protein areas							Fold changes (U/R)				Up/Down regulation					Sum(# PSMs)	Is Master Protein	# Peptides A(3,5)	# Peptides A(8,10)	# Peptides B(3,5)	# Peptides B(8,10)	# Peptides C(3,5)	# Peptides C(8,10)	# Peptides D(3,5)	# Peptides D(8,10)	# Peptides E(3,5)	# Peptides E(8,10)	# Peptides F(3,5)	# Peptides F(8,10)	# PSM A(3,5)	# PSM A(8,10)	# PSM B(3,5)	# PSM B(8,10)	# PSM C(3,5)	# PSM C(8,10)	# PSM D(3,5)
													NE-R-1	NE-U-1	NE-R-2	NE-U-2	NE-R-3	NE-U-3		NE-1	NE-2	NE-3		NE-1	NE-2	NE-3	Summary
1	87	P14866	P14866	Heterogeneous nuclear ribonucleoprotein L OS=Homo sapiens GN=HNRNPL PE=1 SV=2 - [HNRPL_HUMAN]		64.1	8.22	0.7521	1	36	36		3953000000	124900000	85230000	-	34080000	-		0.0315963	0.01	0.01		D	D	D	D ; D ; D		985	True	16	15					36	34	19	17	10	10	28	25					408
																								D	D	D	D ; D ; D
2	295	Q99729-3	Q99729-3	Isoform 3 of Heterogeneous nuclear ribonucleoprotein A/B OS=Homo sapiens GN=HNRNPAB - [ROAA_HUMAN]		30.6	7.91	0.5965	1	24	23		414300000	12860000000	125200000	2604000000	23330000	2293000000		31.0403	20.7987	98.2855		U	U	U	U ; U ; U		745	True	18	17	20	20	21	19	13	13	9	8	6	7	102	87	124	124	82	72	50
																								U	U	U	U ; U ; U
3	312	Q14103-3	Q14103-3	Isoform 3 of Heterogeneous nuclear ribonucleoprotein D0 OS=Homo sapiens GN=HNRNPD - [HNRPD_HUMAN]		32.8	8.16	0.5359	2	27	3		350700000	13690000000	64170000	2538000000	17060000	2325000000		39.0362	39.5512	136.284		U	U	U	U ; U ; U		645	True	21	20	23	18	18	17	15	14	8	7	5	5	109	101	104	99	68	61	31
3	312	Q14103	Q14103	Heterogeneous nuclear ribonucleoprotein D0 OS=Homo sapiens GN=HNRNPD PE=1 SV=1 - [HNRPD_HUMAN]		38.4	7.81	0.462	2	27	3		350700000	13690000000	64170000	2538000000	17060000	2325000000		39.0362	39.5512	136.284		U	U	U	U ; U ; U		645	False	21	20	23	18	18	17	15	14	8	7	5	5	109	101	104	99	68	61	31
																								U	U	U	U ; U ; U
4	286	P07910-2	P07910-2	Isoform C1 of Heterogeneous nuclear ribonucleoproteins C1/C2 OS=Homo sapiens GN=HNRNPC - [HNRPC_HUMAN]		32.3	5.08	0.5939	1	30	1		46560000	26100000000	17760000	697200000	2719000	361100000		560.567	39.2568	132.806		U	U	U	U ; U ; U		546	True	24	21	18	17	14	13	9	8	8	5	3	3	166	129	65	59	40	36	14
																								U	U	U	U ; U ; U
5	313	Q14103-4	Q14103-4	Isoform 4 of Heterogeneous nuclear ribonucleoprotein D0 OS=Homo sapiens GN=HNRNPD - [HNRPD_HUMAN]		30.7	8.41	0.5052	3	27	3		-	13690000000	-	2538000000	17060000	2325000000		100	100	136.284		U	U	U	U ; U ; U		530	True	19	18	24	20	18	18					5	5	95	87	102	100	68	64
5	313	Q14103-2	Q14103-2	Isoform 2 of Heterogeneous nuclear ribonucleoprotein D0 OS=Homo sapiens GN=HNRNPD - [HNRPD_HUMAN]		36.2	8.1	0.4315	3	27	3		-	13690000000	-	2538000000	17060000	2325000000		100	100	136.284		U	U	U	U ; U ; U		530	False	19	18	24	20	18	18					5	5	95	87	102	100	68	64
5	313	B4DTC3	B4DTC3	Heterogeneous nuclear ribonucleoprotein D0 OS=Homo sapiens GN=HNRNPD PE=2 SV=1 - [B4DTC3_HUMAN]		33.6	8.53	0.4785	3	27	3		-	13690000000	-	2538000000	17060000	2325000000		100	100	136.284		U	U	U	U ; U ; U		530	False	19	18	24	20	18	18					5	5	95	87	102	100	68	64
																								U	U	U	U ; U ; U
6	78	O14979	O14979	Heterogeneous nuclear ribonucleoprotein D-like OS=Homo sapiens GN=HNRPDL PE=1 SV=3 - [HNRDL_HUMAN]		46.4	9.57	0.381	1	24	2		175400000	7915000000	25440000	2254000000	-	1919000000		45.1254	88.6006	100		U	U	U	U ; U ; U		517	True	22	22	21	19	19	19	6	6	4	2			78	71	99	92	78	74	9
																								U	U	U	U ; U ; U
7	54	Q15717	Q15717	ELAV-like protein 1 OS=Homo sapiens GN=ELAVL1 PE=1 SV=2 - [ELAV1_HUMAN]		36.1	9.17	0.6319	2	19	17		137300000	6710000000	82210000	675900000	23270000	335600000		48.8711	8.22163	14.422		U	U	U	U ; U ; U		498	True	16	16	18	15	12	11	12	12	11	11	5	8	81	79	70	57	45	42	30
7	54	B4DVB8	B4DVB8	ELAV-like protein 1 OS=Homo sapiens GN=ELAVL1 PE=2 SV=1 - [B4DVB8_HUMAN]		39	9.45	0.5836	2	19	17		137300000	6710000000	82210000	675900000	23270000	335600000		48.8711	8.22163	14.422		U	U	U	U ; U ; U		498	False	16	16	18	15	12	11	12	12	11	11	5	8	81	79	70	57	45	42	30
																								U	U	U	U ; U ; U
8	83	P07910	P07910	Heterogeneous nuclear ribonucleoproteins C1/C2 OS=Homo sapiens GN=HNRNPC PE=1 SV=4 - [HNRPC_HUMAN]		33.6	5.08	0.5948	1	29	2		-	26100000000	-	697200000	2719000	361100000		100	100	132.806		U	U	U	U ; U ; U		452	True	24	21	17	16	14	13					3	3	154	116	58	52	35	31
																								U	U	U	U ; U ; U
9	306	O14979-3	O14979-3	Isoform 3 of Heterogeneous nuclear ribonucleoprotein D-like OS=Homo sapiens GN=HNRPDL - [HNRDL_HUMAN]		27.2	8.65	0.5861	2	23	1		175400000	7915000000	25440000	2254000000	-	1919000000		45.1254	88.6006	100		U	U	U	U ; U ; U		435	True	21		21	19	19	19	5		4	2			76		99	92	78	74	8
9	306	O14979-2	O14979-2	Isoform 2 of Heterogeneous nuclear ribonucleoprotein D-like OS=Homo sapiens GN=HNRPDL - [HNRDL_HUMAN]		33.6	7.31	0.4751	2	23	1		175400000	7915000000	25440000	2254000000	-	1919000000		45.1254	88.6006	100		U	U	U	U ; U ; U		435	False	21		21	19	19	19	5		4	2			76		99	92	78	74	8
																								U	U	U	U ; U ; U
10	577	P02769-B6E	P02769-B6E	Serum albumin (B6E) OS=Bos taurus GN=ALB PE=1 SV=4 - [ALBU_BOVIN]		69.2	6.18	0.6046	1	35	35		123500000	138000000	101700000	93520000	92320000	92720000		1.11741	0.919567	1.00433		N	N	N	N ; N ; N		419	True	16	20	13	17	12	16	26	29	12	17	9	15	20	33	28	43	23	34	47
																								N	N	N	N ; N ; N
11	62	Q96I24	Q96I24	Far upstream element-binding protein 3 OS=Homo sapiens GN=FUBP3 PE=1 SV=2 - [FUBP3_HUMAN]		61.6	8.38	0.6836	1	29	26		71870000	1124000000	2747000	75330000	2158000	39730000		15.6393	27.4226	18.4106		U	U	U	U ; U ; U		417	True	26	26	28	25	25	23	24	25	5	5	1	1	57	56	62	59	43	37	46
																								U	U	U	U ; U ; U
12	302	P52272-2	P52272-2	Isoform 2 of Heterogeneous nuclear ribonucleoprotein M OS=Homo sapiens GN=HNRNPM - [HNRPM_HUMAN]		73.6	8.82	0.6773	2	42	19		13610000	1420000000	-	102700000	-	47250000		104.335	100	100		U	U	U	U ; U ; U		401	True	35	33	33	28	28	21	11	7					72	64	80	69	52	39	16
12	302	P52272	P52272	Heterogeneous nuclear ribonucleoprotein M OS=Homo sapiens GN=HNRNPM PE=1 SV=3 - [HNRPM_HUMAN]		77.5	8.7	0.6411	2	42	19		13610000	1420000000	-	102700000	-	47250000		104.335	100	100		U	U	U	U ; U ; U		401	False	35	33	33	28	28	21	11	7					72	64	80	69	52	39	16
																								U	U	U	U ; U ; U
13	370	E9PFH8	E9PFH8	Lupus La protein OS=Homo sapiens GN=SSB PE=2 SV=1 - [E9PFH8_HUMAN]		41.8	5.96	0.6648	2	37	19		239600000	990200000	21620000	41100000	12270000	25410000		4.13272	1.90102	2.0709		N	N	N	N ; N ; N		381	True	32	31	20	18	12	12	33	31	13	9	5	5	55	55	28	25	15	12	78
13	370	P05455	P05455	Lupus La protein OS=Homo sapiens GN=SSB PE=1 SV=2 - [LA_HUMAN]		46.8	7.12	0.5882	2	37	19		239600000	990200000	21620000	41100000	12270000	25410000		4.13272	1.90102	2.0709		N	N	N	N ; N ; N		381	False	32	31	20	18	12	12	33	31	13	9	5	5	55	55	28	25	15	12	78
																								N	N	N	N ; N ; N
14	147	P19338	P19338	Nucleolin OS=Homo sapiens GN=NCL PE=1 SV=3 - [NUCL_HUMAN]		76.6	4.7	0.3873	1	34	34		1163000000	1725000000	51030000	60070000	8883000	21650000		1.48323	1.17715	2.43724		N	N	N	N ; N ; N		379	True	24	22	20	18	14	13	31	31	17	17	5	5	43	38	24	21	18	17	83
																								N	N	N	N ; N ; N
15	61	Q92945	Q92945	Far upstream element-binding protein 2 OS=Homo sapiens GN=KHSRP PE=1 SV=4 - [FUBP2_HUMAN]		73.1	7.3	0.5485	1	32	30		13700000	502100000	-	128700000	-	61480000		36.6496	100	100		U	U	U	U ; U ; U		336	True	24	25	30	27	25	20	9	8					47	42	72	67	49	40	10
																								U	U	U	U ; U ; U
16	578	P00921-B6E	P00921-B6E	Carbonic anhydrase 2 (B6E) OS=Bos taurus GN=CA2 PE=1 SV=3 - [CAH2_BOVIN]		29.1	6.92	0.5231	1	11	11		231000000	146400000	650200000	571400000	272000000	548200000		0.633766	0.878807	2.01544		N	N	N	N ; N ; N		258	True	5	7	9	10	9	11	8	10	9	8	7	8	9	11	18	26	20	30	20
																								N	N	N	N ; N ; N
17	89	Q00839	Q00839	Heterogeneous nuclear ribonucleoprotein U OS=Homo sapiens GN=HNRNPU PE=1 SV=6 - [HNRPU_HUMAN]		90.5	6	0.5491	1	39	39		47260000	3259000000	-	3681000	-	1270000		68.959	100	100		U	U	U	U ; U ; U		247	True	38	32	3	3	1	1	13	14					106	99	4	4	1	1	15
																								U	U	U	U ; U ; U
18	572	M0QZM1	M0QZM1	Heterogeneous nuclear ribonucleoprotein M (Fragment) OS=Homo sapiens GN=HNRNPM PE=4 SV=1 - [M0QZM1_HUMAN]		40	6.73	0.765	1	24	1		-	303100000	-	87040000	-	40890000		100	100	100		U	U	U	U ; U ; U		237	True	18	16	21	17	19	12							45	37	53	45	35	22
																								U	U	U	U ; U ; U
19	43	P49448	P49448	Glutamate dehydrogenase 2, mitochondrial OS=Homo sapiens GN=GLUD2 PE=1 SV=2 - [DHE4_HUMAN]		61.4	8.46	0.2061	1	13	2		113200000	84780000	132900000	121700000	99540000	108100000		0.74894	0.915726	1.086		N	N	N	N ; N ; N		222	True	5	5	11	9	10	10	11	13	12	11	11	10	8	8	19	18	21	20	18
																								N	N	N	N ; N ; N
20	581	P02754-B6E	P02754-B6E	Beta-lactoglobulin (B6E) OS=Bos taurus GN=LGB PE=1 SV=3 - [LACB_BOVIN]		19.9	5.02	0.4157	1	8	8		268800000	231200000	546600000	449200000	436800000	468000000		0.860119	0.821808	1.07143		N	N	N	N ; N ; N		218	True	7	7	8	7	7	8	7	8	7	7	7	8	14	17	18	18	17	20	14
																								N	N	N	N ; N ; N
21	315	Q01085-2	Q01085-2	Isoform 2 of Nucleolysin TIAR OS=Homo sapiens GN=TIAL1 - [TIAR_HUMAN]		43.4	7.99	0.551	1	18	3		2312000	818100000	-	105300000	-	55620000		353.849	100	100		U	U	U	U ; U ; U		216	True	17	18	14	13	10	10	2	2					46	46	39	37	22	22	2
																								U	U	U	U ; U ; U
22	60	Q96AE4	Q96AE4	Far upstream element-binding protein 1 OS=Homo sapiens GN=FUBP1 PE=1 SV=3 - [FUBP1_HUMAN]		67.5	7.61	0.3991	1	21	1		17500000	275500000	-	98170000	2158000	51790000		15.7429	100	23.9991		U	U	U	U ; U ; U		213	True	15	15	20	19	16	17	6	5			1	1	23	22	49	46	32	28	6
																								U	U	U	U ; U ; U
23	582	P80025-B6E	P80025-B6E	Lactoperoxidase (B6E) OS=Bos taurus GN=LPO PE=1 SV=1 - [PERL_BOVIN]		80.6	8.54	0.243	1	17	16		82300000	72470000	133500000	131000000	93340000	122800000		0.880559	0.981273	1.31562		N	N	N	N ; N ; N		209	True	4	7	11	14	9	11	9	10	11	13	5	10	4	8	17	29	15	24	11
																								N	N	N	N ; N ; N
24	46	Q08211	Q08211	ATP-dependent RNA helicase A OS=Homo sapiens GN=DHX9 PE=1 SV=4 - [DHX9_HUMAN]		140.9	6.84	0.5173	1	50	50		12750000	306800000	-	-	-	-		24.0627	-	-		U	-	-	U ; - ; -		204	True	47	47					22	21					78	76					25
																								U	-	-	U ; - ; -
25	2	P60709	P60709	Actin, cytoplasmic 1 OS=Homo sapiens GN=ACTB PE=1 SV=1 - [ACTB_HUMAN]		41.7	5.48	0.6373	2	17	9		75910000	1074000000	11740000	35410000	82780000	21520000		14.1483	3.01618	0.259966		U	N	N	U ; N ; N		198	True	16	16	9	7	5	5	12	14	5	4	7	9	37	37	12	10	9	9	23
25	2	P63261	P63261	Actin, cytoplasmic 2 OS=Homo sapiens GN=ACTG1 PE=1 SV=1 - [ACTG_HUMAN]		41.8	5.48	0.6373	2	17	9		75910000	1074000000	11740000	35410000	82780000	21520000		14.1483	3.01618	0.259966		U	N	N	U ; N ; N		198	False	16	16	9	7	5	5	12	14	5	4	7	9	37	37	12	10	9	9	23
																								U	N	N	U ; N ; N
26	398	A8MXP9	A8MXP9	Matrin-3 OS=Homo sapiens GN=MATR3 PE=2 SV=1 - [A8MXP9_HUMAN]		99.9	6.04	0.476	1	34	34		20090000	1096000000	-	9831000	-	2496000		54.5545	100	100		U	U	U	U ; U ; U		194	True	33	33	6	6	2	4	11	12					68	62	11	11	2	4	17
																								U	U	U	U ; U ; U
27	249	Q01085	Q01085	Nucleolysin TIAR OS=Homo sapiens GN=TIAL1 PE=1 SV=1 - [TIAR_HUMAN]		41.6	7.74	0.5307	1	16	1		2312000	818100000	-	105300000	-	55620000		353.849	100	100		U	U	U	U ; U ; U		182	True	15	16	13	12		10	2	2					41	43	37	35		22	2
																								U	U	U	U ; U ; U
28	311	Q9UHX1-4	Q9UHX1-4	Isoform 4 of Poly(U)-binding-splicing factor PUF60 OS=Homo sapiens GN=PUF60 - [PUF60_HUMAN]		54	5.33	0.5611	3	21	11		20140000	274900000	-	29650000	-	14260000		13.6495	100	100		U	U	U	U ; U ; U		171	True	19	19	17	16	8	7	11	11					30	30	29	28	14	12	14
28	311	Q9UHX1-2	Q9UHX1-2	Isoform 2 of Poly(U)-binding-splicing factor PUF60 OS=Homo sapiens GN=PUF60 - [PUF60_HUMAN]		58.1	5.35	0.5166	3	21	11		20140000	274900000	-	29650000	-	14260000		13.6495	100	100		U	U	U	U ; U ; U		171	False	19	19	17	16	8	7	11	11					30	30	29	28	14	12	14
28	311	Q9UHX1-6	Q9UHX1-6	Isoform 6 of Poly(U)-binding-splicing factor PUF60 OS=Homo sapiens GN=PUF60 - [PUF60_HUMAN]		55.4	5.34	0.5458	3	21	11		20140000	274900000	-	29650000	-	14260000		13.6495	100	100		U	U	U	U ; U ; U		171	False	19	19	17	16	8	7	11	11					30	30	29	28	14	12	14
																								U	U	U	U ; U ; U
29	316	P26368-2	P26368-2	Isoform 2 of Splicing factor U2AF 65 kDa subunit OS=Homo sapiens GN=U2AF2 - [U2AF2_HUMAN]		53.1	9.09	0.4883	2	17	17		20490000	1138000000	-	17110000	-	3372000		55.5393	100	100		U	U	U	U ; U ; U		147	True	17	16	7	6	4	4	6	6					45	44	15	14	6	7	8
29	316	P26368	P26368	Splicing factor U2AF 65 kDa subunit OS=Homo sapiens GN=U2AF2 PE=1 SV=4 - [U2AF2_HUMAN]		53.5	9.09	0.4842	2	17	17		20490000	1138000000	-	17110000	-	3372000		55.5393	100	100		U	U	U	U ; U ; U		147	False	17	16	7	6	4	4	6	6					45	44	15	14	6	7	8
																								U	U	U	U ; U ; U
30	163	P26599	P26599	Polypyrimidine tract-binding protein 1 OS=Homo sapiens GN=PTBP1 PE=1 SV=1 - [PTBP1_HUMAN]		57.2	9.17	0.6441	1	18	16		7194000	250500000	-	71340000	-	10000000		34.8207	100	100		U	U	U	U ; U ; U		144	True	15	12	13	12	9	9	8	7					33	25	23	22	13	11	9
																								U	U	U	U ; U ; U
31	188	Q13151	Q13151	Heterogeneous nuclear ribonucleoprotein A0 OS=Homo sapiens GN=HNRNPA0 PE=1 SV=1 - [ROA0_HUMAN]		30.8	9.29	0.6426	1	13	11		11230000	2099000000	1772000	114100000	-	65310000		186.91	64.3905	100		U	U	U	U ; U ; U		140	True	11	10	6	6	7	6	5	5	1	1			36	34	16	14	11	10	9
																								U	U	U	U ; U ; U
32	392	F8W8I6	F8W8I6	Nucleolysin TIA-1 isoform p40 OS=Homo sapiens GN=TIA1 PE=2 SV=1 - [F8W8I6_HUMAN]		42.8	7.74	0.5299	2	13	9		2312000	754600000	-	94270000	-	47480000		326.384	100	100		U	U	U	U ; U ; U		135	True	12	13	10	9	7	8	2	2					31	34	17	18	15	16	2
32	392	P31483	P31483	Nucleolysin TIA-1 isoform p40 OS=Homo sapiens GN=TIA1 PE=1 SV=3 - [TIA1_HUMAN]		42.9	7.74	0.5285	2	13	9		2312000	754600000	-	94270000	-	47480000		326.384	100	100		U	U	U	U ; U ; U		135	False	12	13	10	9	7	8	2	2					31	34	17	18	15	16	2
																								U	U	U	U ; U ; U
33	69	Q16777	Q16777	Histone H2A type 2-C OS=Homo sapiens GN=HIST2H2AC PE=1 SV=4 - [H2A2C_HUMAN]		14	10.9	0.6124	2	9	3		79250000	31910000000	-	5587000	-	-		402.65	100	-		U	U	-	U ; U ; -		131	True	8	9	2	1			3	3					66	53	2	1			4
33	69	Q6FI13	Q6FI13	Histone H2A type 2-A OS=Homo sapiens GN=HIST2H2AA3 PE=1 SV=3 - [H2A2A_HUMAN]		14.1	10.9	0.6077	2	9	3		79250000	31910000000	-	5587000	-	-		402.65	100	-		U	U	-	U ; U ; -		131	False	8	9	2	1			3	3					66	53	2	1			4
																								U	U	-	U ; U ; -
34	579	P02662-B6E	P02662-B6E	Alpha-S1-casein (B6E) OS=Bos taurus GN=CSN1S1 PE=1 SV=2 - [CASA1_BOVIN]		24.5	5.02	0.3271	1	6	6		137000000	157500000	168800000	110600000	157900000	141900000		1.14964	0.655213	0.89867		N	N	N	N ; N ; N		130	True	3	3	3	4	5	4	4	5	5	5	4	4	3	5	8	11	11	12	11
																								N	N	N	N ; N ; N
35	639	P14923	P14923	Junction plakoglobin OS=Homo sapiens GN=JUP PE=1 SV=3 - [PLAK_HUMAN]		81.7	6.14	0.4805	1	25	25		1442000	-	-	-	161500000	7034000		0.01	-	0.0435542		D	-	D	D ; - ; D		129	True					12	9	3	3			20	23					13	10	3
																								D	-	D	D ; - ; D
36	77	P62805	P62805	Histone H4 OS=Homo sapiens GN=HIST1H4A PE=1 SV=2 - [H4_HUMAN]		11.4	11.36	0.6019	1	11	11		31040000	11850000000	-	1851000	-	-		381.765	100	-		U	U	-	U ; U ; -		126	True	11	10	1	1			5	5					54	45	4	4			10
																								U	U	-	U ; U ; -
37	167	Q9UKM9	Q9UKM9	RNA-binding protein Raly OS=Homo sapiens GN=RALY PE=1 SV=1 - [RALY_HUMAN]		32.4	9.17	0.6078	1	19	19		3631000	2383000000	-	33290000	-	19630000		656.293	100	100		U	U	U	U ; U ; U		123	True	19	18	12	10	9	8	3	3					37	33	17	12	10	8	3
																								U	U	U	U ; U ; U
38	272	P67809	P67809	Nuclease-sensitive element-binding protein 1 OS=Homo sapiens GN=YBX1 PE=1 SV=3 - [YBOX1_HUMAN]		35.9	9.88	0.5	1	13	8		200800000	215400000	24090000	6171000	7761000	4096000		1.07271	0.256164	0.527767		N	N	N	N ; N ; N		122	True	7	7	3	3	1	1	13	11	7	7	2	2	14	14	4	4	1	1	32
																								N	N	N	N ; N ; N
39	431	Q9BUJ2-4	Q9BUJ2-4	Isoform 4 of Heterogeneous nuclear ribonucleoprotein U-like protein 1 OS=Homo sapiens GN=HNRNPUL1 - [HNRL1_HUMAN]		84.7	8.78	0.4312	4	24	24		55920000	176900000	1280000	0	-	-		3.16345	0.01	-		N	D	-	N ; D ; -		122	True	15	14	1	1			21	18	1	1			27	24	2	2			35
39	431	Q9BUJ2	Q9BUJ2	Heterogeneous nuclear ribonucleoprotein U-like protein 1 OS=Homo sapiens GN=HNRNPUL1 PE=1 SV=2 - [HNRL1_HUMAN]		95.7	6.92	0.3808	4	24	24		55920000	176900000	1280000	0	-	-		3.16345	0.01	-		N	D	-	N ; D ; -		122	False	15	14	1	1			21	18	1	1			27	24	2	2			35
39	431	B7Z4B8	B7Z4B8	Heterogeneous nuclear ribonucleoprotein U-like protein 1 OS=Homo sapiens GN=HNRNPUL1 PE=2 SV=1 - [B7Z4B8_HUMAN]		86.1	8.78	0.425	4	24	24		55920000	176900000	1280000	0	-	-		3.16345	0.01	-		N	D	-	N ; D ; -		122	False	15	14	1	1			21	18	1	1			27	24	2	2			35
39	431	Q9BUJ2-2	Q9BUJ2-2	Isoform 2 of Heterogeneous nuclear ribonucleoprotein U-like protein 1 OS=Homo sapiens GN=HNRNPUL1 - [HNRL1_HUMAN]		90.2	6.92	0.4055	4	24	24		55920000	176900000	1280000	0	-	-		3.16345	0.01	-		N	D	-	N ; D ; -		122	False	15	14	1	1			21	18	1	1			27	24	2	2			35
																								N	D	-	N ; D ; -
40	67	P04908	P04908	Histone H2A type 1-B/E OS=Homo sapiens GN=HIST1H2AB PE=1 SV=2 - [H2A1B_HUMAN]		14.1	11.05	0.3846	3	8	2		79250000	31910000000	-	5587000	-	-		402.65	100	-		U	U	-	U ; U ; -		121	True	7	8	2	1			3	3					61	48	2	1			4
40	67	Q93077	Q93077	Histone H2A type 1-C OS=Homo sapiens GN=HIST1H2AC PE=1 SV=3 - [H2A1C_HUMAN]		14.1	11.05	0.3846	3	8	2		79250000	31910000000	-	5587000	-	-		402.65	100	-		U	U	-	U ; U ; -		121	False	7	8	2	1			3	3					61	48	2	1			4
40	67	Q7L7L0	Q7L7L0	Histone H2A type 3 OS=Homo sapiens GN=HIST3H2A PE=1 SV=3 - [H2A3_HUMAN]		14.1	11.05	0.3846	3	8	2		79250000	31910000000	-	5587000	-	-		402.65	100	-		U	U	-	U ; U ; -		121	False	7	8	2	1			3	3					61	48	2	1			4
																								U	U	-	U ; U ; -
41	328	B4E241	B4E241	Serine/arginine-rich-splicing factor 3 OS=Homo sapiens GN=SFRS3 PE=2 SV=1 - [B4E241_HUMAN]		14.2	10.08	0.6129	2	11	10		753100000	707900000	23740000	-	6933000	-		0.939981	0.01	0.01		N	D	D	N ; D ; D		121	True	7	6					11	9	2	2	1	1	20	16					43
41	328	P84103	P84103	Serine/arginine-rich splicing factor 3 OS=Homo sapiens GN=SRSF3 PE=1 SV=1 - [SRSF3_HUMAN]		19.3	11.65	0.4634	2	11	10		753100000	707900000	23740000	-	6933000	-		0.939981	0.01	0.01		N	D	D	N ; D ; D		121	False	7	6					11	9	2	2	1	1	20	16					43
																								N	D	D	N ; D ; D
42	110	P20700	P20700	Lamin-B1 OS=Homo sapiens GN=LMNB1 PE=1 SV=2 - [LMNB1_HUMAN]		66.4	5.16	0.5461	1	34	32		15330000	193800000	684000	658400	-	-		12.6419	0.962573	-		U	N	-	U ; N ; -		118	True	31	28	2	2			14	14	2				44	36	2	2			16
																								U	N	-	U ; N ; -
43	479	Q12926-2	Q12926-2	Isoform 2 of ELAV-like protein 2 OS=Homo sapiens GN=ELAVL2 - [ELAV2_HUMAN]		38	9.04	0.5058	3	14	10		16400000	584200000	8195000	88790000	-	39220000		35.622	10.8347	100		U	U	U	U ; U ; U		112	True	10	9	13	11	6	5	9	8	3	3			15	13	21	17	8	7	13
43	479	Q12926	Q12926	ELAV-like protein 2 OS=Homo sapiens GN=ELAVL2 PE=1 SV=2 - [ELAV2_HUMAN]		39.5	9.13	0.4875	3	14	10		16400000	584200000	8195000	88790000	-	39220000		35.622	10.8347	100		U	U	U	U ; U ; U		112	False	10	9	13	11	6	5	9	8	3	3			15	13	21	17	8	7	13
43	479	B1AM49	B1AM49	ELAV-like protein 2 OS=Homo sapiens GN=ELAVL2 PE=2 SV=1 - [B1AM49_HUMAN]		42.4	9.04	0.4522	3	14	10		16400000	584200000	8195000	88790000	-	39220000		35.622	10.8347	100		U	U	U	U ; U ; U		112	False	10	9	13	11	6	5	9	8	3	3			15	13	21	17	8	7	13
																								U	U	U	U ; U ; U
44	73	O60814	O60814	Histone H2B type 1-K OS=Homo sapiens GN=HIST1H2BK PE=1 SV=3 - [H2B1K_HUMAN]		13.9	10.32	0.6349	9	10	2		28120000	15200000000	-	2853000	-	-		540.541	100	-		U	U	-	U ; U ; -		111	True	10	7	1	1			5	4					50	45	1	1			8
44	73	P62807	P62807	Histone H2B type 1-C/E/F/G/I OS=Homo sapiens GN=HIST1H2BC PE=1 SV=4 - [H2B1C_HUMAN]		13.9	10.32	0.6349	9	10	2		28120000	15200000000	-	2853000	-	-		540.541	100	-		U	U	-	U ; U ; -		111	False	10	7	1	1			5	4					50	45	1	1			8
44	73	P58876	P58876	Histone H2B type 1-D OS=Homo sapiens GN=HIST1H2BD PE=1 SV=2 - [H2B1D_HUMAN]		13.9	10.32	0.6349	9	10	2		28120000	15200000000	-	2853000	-	-		540.541	100	-		U	U	-	U ; U ; -		111	False	10	7	1	1			5	4					50	45	1	1			8
44	73	Q93079	Q93079	Histone H2B type 1-H OS=Homo sapiens GN=HIST1H2BH PE=1 SV=3 - [H2B1H_HUMAN]		13.9	10.32	0.6349	9	10	2		28120000	15200000000	-	2853000	-	-		540.541	100	-		U	U	-	U ; U ; -		111	False	10	7	1	1			5	4					50	45	1	1			8
44	73	Q99879	Q99879	Histone H2B type 1-M OS=Homo sapiens GN=HIST1H2BM PE=1 SV=3 - [H2B1M_HUMAN]		14	10.32	0.6349	9	10	2		28120000	15200000000	-	2853000	-	-		540.541	100	-		U	U	-	U ; U ; -		111	False	10	7	1	1			5	4					50	45	1	1			8
44	73	Q99877	Q99877	Histone H2B type 1-N OS=Homo sapiens GN=HIST1H2BN PE=1 SV=3 - [H2B1N_HUMAN]		13.9	10.32	0.6349	9	10	2		28120000	15200000000	-	2853000	-	-		540.541	100	-		U	U	-	U ; U ; -		111	False	10	7	1	1			5	4					50	45	1	1			8
44	73	Q5QNW6	Q5QNW6	Histone H2B type 2-F OS=Homo sapiens GN=HIST2H2BF PE=1 SV=3 - [H2B2F_HUMAN]		13.9	10.32	0.6349	9	10	2		28120000	15200000000	-	2853000	-	-		540.541	100	-		U	U	-	U ; U ; -		111	False	10	7	1	1			5	4					50	45	1	1			8
44	73	Q5QNW6-2	Q5QNW6-2	Isoform 2 of Histone H2B type 2-F OS=Homo sapiens GN=HIST2H2BF - [H2B2F_HUMAN]		14.8	10.35	0.597	9	10	2		28120000	15200000000	-	2853000	-	-		540.541	100	-		U	U	-	U ; U ; -		111	False	10	7	1	1			5	4					50	45	1	1			8
44	73	B4DR52	B4DR52	Histone H2B OS=Homo sapiens GN=HIST2H2BF PE=2 SV=1 - [B4DR52_HUMAN]		18	10.32	0.4819	9	10	2		28120000	15200000000	-	2853000	-	-		540.541	100	-		U	U	-	U ; U ; -		111	False	10	7	1	1			5	4					50	45	1	1			8
																								U	U	-	U ; U ; -
45	565	K7EQ02	K7EQ02	DAZ-associated protein 1 (Fragment) OS=Homo sapiens GN=DAZAP1 PE=4 SV=1 - [K7EQ02_HUMAN]		24.8	8.53	0.56	3	7	7		51570000	184000000	14780000	54500000	11890000	30680000		3.56797	3.68742	2.58032		N	N	N	N ; N ; N		110	True	6	7	5	5	5	5	5	5	3	3	3	3	7	8	14	14	12	13	13
45	565	Q96EP5	Q96EP5	DAZ-associated protein 1 OS=Homo sapiens GN=DAZAP1 PE=1 SV=1 - [DAZP1_HUMAN]		43.4	8.56	0.3096	3	7	7		51570000	184000000	14780000	54500000	11890000	30680000		3.56797	3.68742	2.58032		N	N	N	N ; N ; N		110	False	6	7	5	5	5	5	5	5	3	3	3	3	7	8	14	14	12	13	13
45	565	Q96EP5-2	Q96EP5-2	Isoform 2 of DAZ-associated protein 1 OS=Homo sapiens GN=DAZAP1 - [DAZP1_HUMAN]		40.5	8.28	0.3333	3	7	7		51570000	184000000	14780000	54500000	11890000	30680000		3.56797	3.68742	2.58032		N	N	N	N ; N ; N		110	False	6	7	5	5	5	5	5	5	3	3	3	3	7	8	14	14	12	13	13
																								N	N	N	N ; N ; N
46	88	O43390	O43390	Heterogeneous nuclear ribonucleoprotein R OS=Homo sapiens GN=HNRNPR PE=1 SV=1 - [HNRPR_HUMAN]		70.9	8.13	0.4044	1	22	17		14640000	228800000	1520000	6269000	-	1825000		15.6284	4.12434	100		U	N	U	U ; N ; U		109	True	21	19	7	6	1	1	12	11	1	1			33	30	8	8	1	1	13
																								U	N	U	U ; N ; U
47	76	Q71DI3	Q71DI3	Histone H3.2 OS=Homo sapiens GN=HIST2H3A PE=1 SV=3 - [H32_HUMAN]		15.4	11.27	0.3529	1	3	1		13000000	18860000000	-	41170000	-	-		1450.77	100	-		U	U	-	U ; U ; -		108	True	3	3	1	1			1	1					55	47	2	2			1
																								U	U	-	U ; U ; -
48	504	H0YA96	H0YA96	Heterogeneous nuclear ribonucleoprotein D0 (Fragment) OS=Homo sapiens GN=HNRNPD PE=4 SV=1 - [H0YA96_HUMAN]		23.9	9.58	0.6286	1	19	1		-	13690000000	-	-	17060000	-		100	-	0.01		U	-	D	U ; - ; D		108	True	19										5	5	94
																								U	-	D	U ; - ; D
49	617	Q96AE4-2	Q96AE4-2	Isoform 2 of Far upstream element-binding protein 1 OS=Homo sapiens GN=FUBP1 - [FUBP1_HUMAN]		68.6	7.31	0.3874	1	21	1		17500000	-	-	98170000	2158000	-		0.01	100	0.01		D	U	D	D ; U ; D		105	True			20	19			6	5			1	1			47	45			6
																								D	U	D	D ; U ; D
50	92	Q9NZI8	Q9NZI8	Insulin-like growth factor 2 mRNA-binding protein 1 OS=Homo sapiens GN=IGF2BP1 PE=1 SV=2 - [IF2B1_HUMAN]		63.4	9.2	0.3986	1	19	17		136300000	8403000	4320000	-	1485000	-		0.0616508	0.01	0.01		D	D	D	D ; D ; D		101	True	3	3					18	16	8	7	1	1	3	3					38
																								D	D	D	D ; D ; D
51	322	G5E9M5	G5E9M5	Interleukin enhancer binding factor 3, 90kDa, isoform CRA_b OS=Homo sapiens GN=ILF3 PE=2 SV=1 - [G5E9M5_HUMAN]		95.7	8.81	0.5468	1	36	30		1477000	238600000	-	-	-	-		161.544	-	-		U	-	-	U ; - ; -		101	True	35	33					2	2					51	46					2
																								U	-	-	U ; - ; -
52	128	Q9P2K5	Q9P2K5	Myelin expression factor 2 OS=Homo sapiens GN=MYEF2 PE=1 SV=3 - [MYEF2_HUMAN]		64.1	8.75	0.345	1	19	5		-	101800000	-	10580000	-	6615000		100	100	100		U	U	U	U ; U ; U		96	True	16	14	14	12	8	5							22	20	19	18	11	6
																								U	U	U	U ; U ; U
53	152	P09874	P09874	Poly [ADP-ribose] polymerase 1 OS=Homo sapiens GN=PARP1 PE=1 SV=4 - [PARP1_HUMAN]		113	8.88	0.429	1	35	35		-	123700000	-	-	-	-		100	-	-		U	-	-	U ; - ; -		95	True	33	33											49	46
																								U	-	-	U ; - ; -
54	72	P06899	P06899	Histone H2B type 1-J OS=Homo sapiens GN=HIST1H2BJ PE=1 SV=3 - [H2B1J_HUMAN]		13.9	10.32	0.6349	4	10	2		-	15200000000	-	2853000	-	-		100	100	-		U	U	-	U ; U ; -		94	True	10	7	1	1									49	43	1	1
54	72	P33778	P33778	Histone H2B type 1-B OS=Homo sapiens GN=HIST1H2BB PE=1 SV=2 - [H2B1B_HUMAN]		13.9	10.32	0.6349	4	10	2		-	15200000000	-	2853000	-	-		100	100	-		U	U	-	U ; U ; -		94	False	10	7	1	1									49	43	1	1
54	72	P23527	P23527	Histone H2B type 1-O OS=Homo sapiens GN=HIST1H2BO PE=1 SV=3 - [H2B1O_HUMAN]		13.9	10.32	0.6349	4	10	2		-	15200000000	-	2853000	-	-		100	100	-		U	U	-	U ; U ; -		94	False	10	7	1	1									49	43	1	1
54	72	Q16778	Q16778	Histone H2B type 2-E OS=Homo sapiens GN=HIST2H2BE PE=1 SV=3 - [H2B2E_HUMAN]		13.9	10.32	0.6349	4	10	2		-	15200000000	-	2853000	-	-		100	100	-		U	U	-	U ; U ; -		94	False	10	7	1	1									49	43	1	1
																								U	U	-	U ; U ; -
55	256	O75643	O75643	U5 small nuclear ribonucleoprotein 200 kDa helicase OS=Homo sapiens GN=SNRNP200 PE=1 SV=2 - [U520_HUMAN]		244.4	6.06	0.2561	1	36	36		790300	39240000	-	-	-	-		49.652	-	-		U	-	-	U ; - ; -		94	True	34	35					1	1					46	46					1
																								U	-	-	U ; - ; -
56	112	Q6ZN17	Q6ZN17	Protein lin-28 homolog B OS=Homo sapiens GN=LIN28B PE=1 SV=1 - [LN28B_HUMAN]		27.1	8.91	0.588	1	14	14		142400000	68520000	10830000	1805000	-	2997000		0.48118	0.166667	100		N	D	U	N ; D ; U		93	True	8	7	3	2	1		14	12	6	5			12	11	4	3	1		27
																								N	D	U	N ; D ; U
57	82	Q1KMD3	Q1KMD3	Heterogeneous nuclear ribonucleoprotein U-like protein 2 OS=Homo sapiens GN=HNRNPUL2 PE=1 SV=1 - [HNRL2_HUMAN]		85.1	4.91	0.3467	1	22	22		4756000	252000000	-	-	-	-		52.9857	-	-		U	-	-	U ; - ; -		90	True	21	19					7	7					38	34					9
																								U	-	-	U ; - ; -
58	35	P16989	P16989	DNA-binding protein A OS=Homo sapiens GN=CSDA PE=1 SV=4 - [DBPA_HUMAN]		40.1	9.77	0.4543	1	12	7		151500000	143600000	18410000	3651000	-	-		0.947855	0.198316	-		N	D	-	N ; D ; -		89	True	6	6	3	3			11	11	7	7			9	9	4	4			24
																								N	D	-	N ; D ; -
59	79	P31943	P31943	Heterogeneous nuclear ribonucleoprotein H OS=Homo sapiens GN=HNRNPH1 PE=1 SV=4 - [HNRH1_HUMAN]		49.2	6.3	0.4833	2	12	7		13280000	727600000	-	3388000	-	-		54.7892	100	-		U	U	-	U ; U ; -		89	True	12	12	2	2			6	6					32	31	3	3			10
59	79	G8JLB6	G8JLB6	Heterogeneous nuclear ribonucleoprotein H OS=Homo sapiens GN=HNRNPH1 PE=2 SV=1 - [G8JLB6_HUMAN]		51.2	6.8	0.4597	2	12	7		13280000	727600000	-	3388000	-	-		54.7892	100	-		U	U	-	U ; U ; -		89	False	12	12	2	2			6	6					32	31	3	3			10
																								U	U	-	U ; U ; -
60	162	Q6P2Q9	Q6P2Q9	Pre-mRNA-processing-splicing factor 8 OS=Homo sapiens GN=PRPF8 PE=1 SV=2 - [PRP8_HUMAN]		273.4	8.84	0.2081	1	37	37		-	34880000	-	-	-	-		100	-	-		U	-	-	U ; - ; -		85	True	36	35											43	42
																								U	-	-	U ; - ; -
61	535	J3KTA4	J3KTA4	Probable ATP-dependent RNA helicase DDX5 OS=Homo sapiens GN=DDX5 PE=3 SV=1 - [J3KTA4_HUMAN]		69	8.85	0.5261	2	25	18		2780000	513500000	-	-	-	-		184.712	-	-		U	-	-	U ; - ; -		83	True	24	24					5	7					35	32					7
61	535	P17844	P17844	Probable ATP-dependent RNA helicase DDX5 OS=Homo sapiens GN=DDX5 PE=1 SV=1 - [DDX5_HUMAN]		69.1	8.92	0.5261	2	25	18		2780000	513500000	-	-	-	-		184.712	-	-		U	-	-	U ; - ; -		83	False	24	24					5	7					35	32					7
																								U	-	-	U ; - ; -
62	45	O43143	O43143	Putative pre-mRNA-splicing factor ATP-dependent RNA helicase DHX15 OS=Homo sapiens GN=DHX15 PE=1 SV=2 - [DHX15_HUMAN]		90.9	7.46	0.3673	1	24	24		6031000	61120000	-	-	-	-		10.1343	-	-		U	-	-	U ; - ; -		82	True	19	19					15	15					23	22					18
																								U	-	-	U ; - ; -
63	274	Q6NZY4	Q6NZY4	Zinc finger CCHC domain-containing protein 8 OS=Homo sapiens GN=ZCCHC8 PE=1 SV=2 - [ZCHC8_HUMAN]		78.5	4.87	0.4059	1	19	19		-	81700000	-	4783000	-	1469000		100	100	100		U	U	U	U ; U ; U		81	True	17	15	6	5	4	4							27	27	8	8	6	5
																								U	U	U	U ; U ; U
64	292	P09651-3	P09651-3	Isoform 2 of Heterogeneous nuclear ribonucleoprotein A1 OS=Homo sapiens GN=HNRNPA1 - [ROA1_HUMAN]		29.4	9.14	0.4944	6	12	9		12300000	218800000	7424000	4426000	3089000	2762000		17.7886	0.596175	0.89414		U	N	N	U ; N ; N		81	True	8	8	4	4	3	3	6	5	6	6	2	2	13	14	5	5	4	4	8
64	292	P09651-2	P09651-2	Isoform A1-A of Heterogeneous nuclear ribonucleoprotein A1 OS=Homo sapiens GN=HNRNPA1 - [ROA1_HUMAN]		34.2	9.23	0.4125	6	12	9		12300000	218800000	7424000	4426000	3089000	2762000		17.7886	0.596175	0.89414		U	N	N	U ; N ; N		81	False	8	8	4	4	3	3	6	5	6	6	2	2	13	14	5	5	4	4	8
64	292	P09651	P09651	Heterogeneous nuclear ribonucleoprotein A1 OS=Homo sapiens GN=HNRNPA1 PE=1 SV=5 - [ROA1_HUMAN]		38.7	9.13	0.3548	6	12	9		12300000	218800000	7424000	4426000	3089000	2762000		17.7886	0.596175	0.89414		U	N	N	U ; N ; N		81	False	8	8	4	4	3	3	6	5	6	6	2	2	13	14	5	5	4	4	8
64	292	F8VRQ1	F8VRQ1	Heterogeneous nuclear ribonucleoprotein A1 OS=Homo sapiens GN=HNRNPA1 PE=2 SV=1 - [F8VRQ1_HUMAN]		33.1	9.13	0.43	6	12	9		12300000	218800000	7424000	4426000	3089000	2762000		17.7886	0.596175	0.89414		U	N	N	U ; N ; N		81	False	8	8	4	4	3	3	6	5	6	6	2	2	13	14	5	5	4	4	8
64	292	F8VXY0	F8VXY0	Heterogeneous nuclear ribonucleoprotein A1 OS=Homo sapiens GN=HNRNPA1 PE=2 SV=1 - [F8VXY0_HUMAN]		32.7	9.44	0.4342	6	12	9		12300000	218800000	7424000	4426000	3089000	2762000		17.7886	0.596175	0.89414		U	N	N	U ; N ; N		81	False	8	8	4	4	3	3	6	5	6	6	2	2	13	14	5	5	4	4	8
64	292	F8W6I7	F8W6I7	Heterogeneous nuclear ribonucleoprotein A1 OS=Homo sapiens GN=HNRNPA1 PE=2 SV=1 - [F8W6I7_HUMAN]		34.2	9.23	0.4125	6	12	9		12300000	218800000	7424000	4426000	3089000	2762000		17.7886	0.596175	0.89414		U	N	N	U ; N ; N		81	False	8	8	4	4	3	3	6	5	6	6	2	2	13	14	5	5	4	4	8
																								U	N	N	U ; N ; N
65	288	Q5T6W5	Q5T6W5	Heterogeneous nuclear ribonucleoprotein K OS=Homo sapiens GN=HNRNPK PE=2 SV=1 - [Q5T6W5_HUMAN]		47.5	5.63	0.5047	2	18	1		16820000	249200000	1852000	1713000	-	-		14.8157	0.924946	-		U	N	-	U ; N ; -		78	True	16	15	2	2			9	7	3	3			23	21	2	2			12
65	288	P61978-3	P61978-3	Isoform 3 of Heterogeneous nuclear ribonucleoprotein K OS=Homo sapiens GN=HNRNPK - [HNRPK_HUMAN]		48.5	5.54	0.4909	2	18	1		16820000	249200000	1852000	1713000	-	-		14.8157	0.924946	-		U	N	-	U ; N ; -		78	False	16	15	2	2			9	7	3	3			23	21	2	2			12
																								U	N	-	U ; N ; -
66	86	P61978	P61978	Heterogeneous nuclear ribonucleoprotein K OS=Homo sapiens GN=HNRNPK PE=1 SV=1 - [HNRPK_HUMAN]		50.9	5.54	0.5184	2	18	1		16820000	238300000	1852000	1713000	-	-		14.1677	0.924946	-		U	N	-	U ; N ; -		76	True	16	15	2	2			9	7	3	3			22	20	2	2			12
66	86	P61978-2	P61978-2	Isoform 2 of Heterogeneous nuclear ribonucleoprotein K OS=Homo sapiens GN=HNRNPK - [HNRPK_HUMAN]		51	5.33	0.5172	2	18	1		16820000	238300000	1852000	1713000	-	-		14.1677	0.924946	-		U	N	-	U ; N ; -		76	False	16	15	2	2			9	7	3	3			22	20	2	2			12
																								U	N	-	U ; N ; -
67	3	P68032	P68032	Actin, alpha cardiac muscle 1 OS=Homo sapiens GN=ACTC1 PE=1 SV=1 - [ACTC_HUMAN]		42	5.39	0.2785	2	9	1		57310000	994100000	-	31930000	-	-		17.346	100	-		U	U	-	U ; U ; -		75	True	9	9		4			7	8					22	22		6			13
67	3	P68133	P68133	Actin, alpha skeletal muscle OS=Homo sapiens GN=ACTA1 PE=1 SV=1 - [ACTS_HUMAN]		42	5.39	0.2785	2	9	1		57310000	994100000	-	31930000	-	-		17.346	100	-		U	U	-	U ; U ; -		75	False	9	9		4			7	8					22	22		6			13
																								U	U	-	U ; U ; -
68	75	P68431	P68431	Histone H3.1 OS=Homo sapiens GN=HIST1H3A PE=1 SV=2 - [H31_HUMAN]		15.4	11.12	0.3529	1	3	1		13000000	18340000000	-	7348000	-	-		1410.77	100	-		U	U	-	U ; U ; -		74	True	3	3	1	1			1	1					37	33	1	1			1
																								U	U	-	U ; U ; -
69	294	O60506-2	O60506-2	Isoform 2 of Heterogeneous nuclear ribonucleoprotein Q OS=Homo sapiens GN=SYNCRIP - [HNRPQ_HUMAN]		65.6	8.6	0.4218	2	18	13		11160000	162900000	1520000	-	-	1825000		14.5968	0.01	100		U	D	U	U ; D ; U		73	True	17	15			1	1	9	10	1	1			24	21			1	1	11
69	294	O60506	O60506	Heterogeneous nuclear ribonucleoprotein Q OS=Homo sapiens GN=SYNCRIP PE=1 SV=2 - [HNRPQ_HUMAN]		69.6	8.59	0.3981	2	18	13		11160000	162900000	1520000	-	-	1825000		14.5968	0.01	100		U	D	U	U ; D ; U		73	False	17	15			1	1	9	10	1	1			24	21			1	1	11
																								U	D	U	U ; D ; U
70	90	P08107	P08107	Heat shock 70 kDa protein 1A/1B OS=Homo sapiens GN=HSPA1A PE=1 SV=5 - [HSP71_HUMAN]		70	5.66	0.429	1	16	14		7176000	45630000	713000	1946000	-	2187000		6.3587	2.72931	100		U	N	U	U ; N ; U		72	True	13	12	4	4	1		11	11	1	1			17	14	4	4	1		15
																								U	N	U	U ; N ; U
71	660	O00425	O00425	Insulin-like growth factor 2 mRNA-binding protein 3 OS=Homo sapiens GN=IGF2BP3 PE=1 SV=2 - [IF2B3_HUMAN]		63.7	8.87	0.437	1	21	18		84810000	-	935900	-	1485000	-		0.01	0.01	0.01		D	D	D	D ; D ; D		72	True							21	20	1	1	1	1							35
																								D	D	D	D ; D ; D
72	566	K7EK07	K7EK07	Histone H3 (Fragment) OS=Homo sapiens GN=H3F3B PE=3 SV=1 - [K7EK07_HUMAN]		14.9	11.3	0.3636	2	3	1		13000000	18580000000	-	4104000	-	-		1429.23	100	-		U	U	-	U ; U ; -		70	True	3	3	1	1			1	1					34	30	2	2			1
72	566	P84243	P84243	Histone H3.3 OS=Homo sapiens GN=H3F3A PE=1 SV=2 - [H33_HUMAN]		15.3	11.27	0.3529	2	3	1		13000000	18580000000	-	4104000	-	-		1429.23	100	-		U	U	-	U ; U ; -		70	False	3	3	1	1			1	1					34	30	2	2			1
																								U	U	-	U ; U ; -
73	38	Q9NR30	Q9NR30	Nucleolar RNA helicase 2 OS=Homo sapiens GN=DDX21 PE=1 SV=5 - [DDX21_HUMAN]		87.3	9.28	0.4151	1	27	25		944400	141500000	-	-	-	-		149.831	-	-		U	-	-	U ; - ; -		69	True	27	25					1	1					35	32					1
																								U	-	-	U ; - ; -
74	84	P52597	P52597	Heterogeneous nuclear ribonucleoprotein F OS=Homo sapiens GN=HNRNPF PE=1 SV=3 - [HNRPF_HUMAN]		45.6	5.58	0.5687	1	13	11		12130000	464000000	-	3388000	-	-		38.2523	100	-		U	U	-	U ; U ; -		69	True	11	11	2	2			5	5					23	24	3	3			8
																								U	U	-	U ; U ; -
75	501	G3V2D6	G3V2D6	Heterogeneous nuclear ribonucleoproteins C1/C2 (Fragment) OS=Homo sapiens GN=HNRNPC PE=2 SV=1 - [G3V2D6_HUMAN]		23.8	4.78	0.4346	1	16	1		-	12540000000	-	-	-	-		100	-	-		U	-	-	U ; - ; -		68	True	16												68
																								U	-	-	U ; - ; -
76	561	P11940-2	P11940-2	Isoform 2 of Polyadenylate-binding protein 1 OS=Homo sapiens GN=PABPC1 - [PABP1_HUMAN]		61.1	9.07	0.4022	2	19	13		12530000	56260000	-	2190000	-	-		4.49002	100	-		N	U	-	N ; U ; -		68	True	16	15	1	2			10	11					21	19	1	2			12
76	561	P11940	P11940	Polyadenylate-binding protein 1 OS=Homo sapiens GN=PABPC1 PE=1 SV=2 - [PABP1_HUMAN]		70.6	9.5	0.3459	2	19	13		12530000	56260000	-	2190000	-	-		4.49002	100	-		N	U	-	N ; U ; -		68	False	16	15	1	2			10	11					21	19	1	2			12
																								N	U	-	N ; U ; -
77	95	Q12905	Q12905	Interleukin enhancer-binding factor 2 OS=Homo sapiens GN=ILF2 PE=1 SV=2 - [ILF2_HUMAN]		43	5.26	0.6385	1	16	16		10280000	175800000	-	-	-	-		17.1012	-	-		U	-	-	U ; - ; -		67	True	16	14					8	9					24	22					10
																								U	-	-	U ; - ; -
78	403	E7ERC4	E7ERC4	Lupus La protein (Fragment) OS=Homo sapiens GN=SSB PE=2 SV=1 - [E7ERC4_HUMAN]		21.4	6.11	0.7609	1	19	1		-	684600000	-	-	-	-		100	-	-		U	-	-	U ; - ; -		66	True	19	18											33	33
																								U	-	-	U ; - ; -
79	307	Q15029-2	Q15029-2	Isoform 2 of 116 kDa U5 small nuclear ribonucleoprotein component OS=Homo sapiens GN=EFTUD2 - [U5S1_HUMAN]		105.3	5.22	0.3799	3	24	24		1355000	48410000	-	-	-	-		35.7269	-	-		U	-	-	U ; - ; -		65	True	23	23					1	1					31	32					1
79	307	Q15029	Q15029	116 kDa U5 small nuclear ribonucleoprotein component OS=Homo sapiens GN=EFTUD2 PE=1 SV=1 - [U5S1_HUMAN]		109.4	5	0.3663	3	24	24		1355000	48410000	-	-	-	-		35.7269	-	-		U	-	-	U ; - ; -		65	False	23	23					1	1					31	32					1
79	307	K7EJ81	K7EJ81	116 kDa U5 small nuclear ribonucleoprotein component OS=Homo sapiens GN=EFTUD2 PE=4 SV=1 - [K7EJ81_HUMAN]		108.2	5.02	0.3701	3	24	24		1355000	48410000	-	-	-	-		35.7269	-	-		U	-	-	U ; - ; -		65	False	23	23					1	1					31	32					1
																								U	-	-	U ; - ; -
80	160	P78527	P78527	DNA-dependent protein kinase catalytic subunit OS=Homo sapiens GN=PRKDC PE=1 SV=3 - [PRKDC_HUMAN]		468.8	7.12	0.0959	1	26	26		-	16700000	-	-	-	-		100	-	-		U	-	-	U ; - ; -		63	True	24	25											31	32
																								U	-	-	U ; - ; -
81	330	O75367-3	O75367-3	Isoform 3 of Core histone macro-H2A.1 OS=Homo sapiens GN=H2AFY - [H2AY_HUMAN]		39.5	9.77	0.5795	2	19	17		-	447700000	-	-	-	-		100	-	-		U	-	-	U ; - ; -		63	True	19	17											34	29
81	330	O75367	O75367	Core histone macro-H2A.1 OS=Homo sapiens GN=H2AFY PE=1 SV=4 - [H2AY_HUMAN]		39.6	9.79	0.578	2	19	17		-	447700000	-	-	-	-		100	-	-		U	-	-	U ; - ; -		63	False	19	17											34	29
																								U	-	-	U ; - ; -
82	255	Q01081	Q01081	Splicing factor U2AF 35 kDa subunit OS=Homo sapiens GN=U2AF1 PE=1 SV=3 - [U2AF1_HUMAN]		27.9	8.81	0.4	1	8	8		4119000	631300000	-	18070000	-	-		153.265	100	-		U	U	-	U ; U ; -		62	True	8	8	5	5			2	1					21	21	6	6			5
																								U	U	-	U ; U ; -
83	376	D6RF44	D6RF44	Heterogeneous nuclear ribonucleoprotein D0 (Fragment) OS=Homo sapiens GN=HNRNPD PE=2 SV=1 - [D6RF44_HUMAN]		12.6	8.57	0.6518	1	11	2		-	13690000000	-	-	-	-		100	-	-		U	-	-	U ; - ; -		62	True	11												62
																								U	-	-	U ; - ; -
84	298	Q13835-2	Q13835-2	Isoform 1 of Plakophilin-1 OS=Homo sapiens GN=PKP1 - [PKP1_HUMAN]		80.4	8.97	0.2176	2	12	12		1172000	0	1683000	1254000	52630000	2418000		0.01	0.745098	0.0459434		D	N	D	D ; N ; D		61	True	1	1	1	1	2	2	1	1	2	2	11	12	1	1	1	1	2	2	2
84	298	Q13835	Q13835	Plakophilin-1 OS=Homo sapiens GN=PKP1 PE=1 SV=2 - [PKP1_HUMAN]		82.8	9.13	0.2115	2	12	12		1172000	0	1683000	1254000	52630000	2418000		0.01	0.745098	0.0459434		D	N	D	D ; N ; D		61	False	1	1	1	1	2	2	1	1	2	2	11	12	1	1	1	1	2	2	2
																								D	N	D	D ; N ; D
85	189	P22626-2	P22626-2	Isoform A2 of Heterogeneous nuclear ribonucleoproteins A2/B1 OS=Homo sapiens GN=HNRNPA2B1 - [ROA2_HUMAN]		36	8.65	0.4721	2	15	12		4874000	442200000	-	4968000	-	-		90.7263	100	-		U	U	-	U ; U ; -		60	True	14	13	1	2			3	2					27	25	1	2			3
85	189	P22626	P22626	Heterogeneous nuclear ribonucleoproteins A2/B1 OS=Homo sapiens GN=HNRNPA2B1 PE=1 SV=2 - [ROA2_HUMAN]		37.4	8.95	0.4561	2	15	12		4874000	442200000	-	4968000	-	-		90.7263	100	-		U	U	-	U ; U ; -		60	False	14	13	1	2			3	2					27	25	1	2			3
																								U	U	-	U ; U ; -
86	263	P08670	P08670	Vimentin OS=Homo sapiens GN=VIM PE=1 SV=4 - [VIME_HUMAN]		53.6	5.12	0.4828	1	22	21		0	74500000	719000	-	471100000	106700000		100	0.01	0.226491		U	D	N	U ; D ; N		60	True	20	19			2	2	2	2	1		1	2	24	22			2	2	2
																								U	D	N	U ; D ; N
87	130	O95777	O95777	N-alpha-acetyltransferase 38, NatC auxiliary subunit OS=Homo sapiens GN=NAA38 PE=1 SV=3 - [NAA38_HUMAN]		10.4	4.48	0.8229	1	5	5		-	694600000	-	106000000	-	78950000		100	100	100		U	U	U	U ; U ; U		59	True	5	4	5	4	4	4							11	10	10	9	9	10
																								U	U	U	U ; U ; U
88	222	P42285	P42285	Superkiller viralicidic activity 2-like 2 OS=Homo sapiens GN=SKIV2L2 PE=1 SV=3 - [SK2L2_HUMAN]		117.7	6.52	0.2956	1	22	22		-	93370000	-	-	-	-		100	-	-		U	-	-	U ; - ; -		59	True	21	21											30	29
																								U	-	-	U ; - ; -
89	308	P35637-2	P35637-2	Isoform Short of RNA-binding protein FUS OS=Homo sapiens GN=FUS - [FUS_HUMAN]		53.3	9.36	0.1733	2	7	5		16530000	306700000	5635000	12550000	-	2797000		18.5541	2.22715	100		U	N	U	U ; N ; U		59	True	6	6	4	3	3	2	5	5	4	3			10	10	5	4	3	2	8
89	308	P35637	P35637	RNA-binding protein FUS OS=Homo sapiens GN=FUS PE=1 SV=1 - [FUS_HUMAN]		53.4	9.36	0.173	2	7	5		16530000	306700000	5635000	12550000	-	2797000		18.5541	2.22715	100		U	N	U	U ; N ; U		59	False	6	6	4	3	3	2	5	5	4	3			10	10	5	4	3	2	8
																								U	N	U	U ; N ; U
90	637	Q86YZ3	Q86YZ3	Hornerin OS=Homo sapiens GN=HRNR PE=1 SV=2 - [HORN_HUMAN]		282.2	10.04	0.1249	1	12	12		-	-	-	-	54850000	88040		-	-	0.0016051		-	-	D	- ; - ; D		57	True					2	1					10	12					2	1
																								-	-	D	- ; - ; D
91	93	P38919	P38919	Eukaryotic initiation factor 4A-III OS=Homo sapiens GN=EIF4A3 PE=1 SV=4 - [IF4A3_HUMAN]		46.8	6.73	0.5669	1	20	20		2206000	109700000	-	-	-	-		49.728	-	-		U	-	-	U ; - ; -		54	True	19	19					1	1					26	26					1
																								U	-	-	U ; - ; -
92	117	Q9Y4Z0	Q9Y4Z0	U6 snRNA-associated Sm-like protein LSm4 OS=Homo sapiens GN=LSM4 PE=1 SV=1 - [LSM4_HUMAN]		15.3	9.99	0.4029	1	5	5		-	171100000	-	9413000	-	7473000		100	100	100		U	U	U	U ; U ; U		53	True	5	4	4	3	4	2							16	15	8	5	7	2
																								U	U	U	U ; U ; U
93	287	Q92841	Q92841	Probable ATP-dependent RNA helicase DDX17 OS=Homo sapiens GN=DDX17 PE=1 SV=2 - [DDX17_HUMAN]		80.2	8.27	0.3498	2	22	15		3325000	513500000	-	-	-	-		154.436	-	-		U	-	-	U ; - ; -		53	True	22	21					3	3					24	23					3
93	287	H3BLZ8	H3BLZ8	Probable ATP-dependent RNA helicase DDX17 OS=Homo sapiens GN=DDX17 PE=2 SV=1 - [H3BLZ8_HUMAN]		80.4	8.37	0.3488	2	22	15		3325000	513500000	-	-	-	-		154.436	-	-		U	-	-	U ; - ; -		53	False	22	21					3	3					24	23					3
																								U	-	-	U ; - ; -
94	624	Q9P2K5-2	Q9P2K5-2	Isoform 2 of Myelin expression factor 2 OS=Homo sapiens GN=MYEF2 - [MYEF2_HUMAN]		61.9	8.62	0.3333	1	15	1		-	-	-	10580000	-	6615000		-	100	100		-	U	U	- ; U ; U		53	True			14	12	8	5									19	17	11	6
																								-	U	U	- ; U ; U
95	161	Q9UMS4	Q9UMS4	Pre-mRNA-processing factor 19 OS=Homo sapiens GN=PRPF19 PE=1 SV=1 - [PRP19_HUMAN]		55.1	6.61	0.5337	1	14	14		2486000	84660000	-	-	-	-		34.0547	-	-		U	-	-	U ; - ; -		52	True	14	14					3	3					24	22					3
																								U	-	-	U ; - ; -
96	169	Q96PK6	Q96PK6	RNA-binding protein 14 OS=Homo sapiens GN=RBM14 PE=1 SV=2 - [RBM14_HUMAN]		69.4	9.67	0.3543	1	16	16		2095000	162100000	-	-	-	-		77.3747	-	-		U	-	-	U ; - ; -		52	True	16	12					4	3					24	19					5
																								U	-	-	U ; - ; -
97	201	P62979;P62979-cRAP	P62979;P62979-cRAP	Ubiquitin-40S ribosomal protein S27a OS=Homo sapiens GN=RPS27A PE=1 SV=2 - [RS27A_HUMAN]		18	9.64	0.3013	19	4	4		7069000	56540000	6504000	7869000	10300000	8476000		7.9983	1.20987	0.822913		U	N	N	U ; N ; N		52	True	7	8	4	4	4	4	1	2	2	3		4	9	10	6	6	4	5	1
97	201	P62987	P62987	Ubiquitin-60S ribosomal protein L40 OS=Homo sapiens GN=UBA52 PE=1 SV=2 - [RL40_HUMAN]		14.7	9.83	0.3672	19	4	4		7069000	56540000	6504000	7869000	10300000	8476000		7.9983	1.20987	0.822913		U	N	N	U ; N ; N		26	False	4	4	2	2	2	2	1	1	1	1		2	5	5	3	3	2	2	1
97	201	P0CG47	P0CG47	Polyubiquitin-B OS=Homo sapiens GN=UBB PE=1 SV=1 - [UBB_HUMAN]		25.7	7.43	0.6157	19	4	4		7069000	56540000	6504000	7869000	10300000	8476000		7.9983	1.20987	0.822913		U	N	N	U ; N ; N		26	False	4	4	2	2	2	2	1	1	1	1		2	5	5	3	3	2	2	1
97	201	P0CG48	P0CG48	Polyubiquitin-C OS=Homo sapiens GN=UBC PE=1 SV=3 - [UBC_HUMAN]		77	7.66	0.6175	19	4	4		7069000	56540000	6504000	7869000	10300000	8476000		7.9983	1.20987	0.822913		U	N	N	U ; N ; N		26	False	4	4	2	2	2	2	1	1	1	1		2	5	5	3	3	2	2	1
97	201	Q96C32	Q96C32	Polyubiquitin-C OS=Homo sapiens GN=UBC PE=2 SV=1 - [Q96C32_HUMAN]		34.3	7.53	0.6164	19	4	4		7069000	56540000	6504000	7869000	10300000	8476000		7.9983	1.20987	0.822913		U	N	N	U ; N ; N		26	False	4	4	2	2	2	2	1	1	1	1		2	5	5	3	3	2	2	1
97	201	B4DV12	B4DV12	Ubiquitin OS=Homo sapiens GN=UBB PE=2 SV=1 - [B4DV12_HUMAN]		17.2	7.34	0.6144	19	4	4		7069000	56540000	6504000	7869000	10300000	8476000		7.9983	1.20987	0.822913		U	N	N	U ; N ; N		26	False	4	4	2	2	2	2	1	1	1	1		2	5	5	3	3	2	2	1
97	201	F5GXK7	F5GXK7	Polyubiquitin-C (Fragment) OS=Homo sapiens GN=UBC PE=2 SV=1 - [F5GXK7_HUMAN]		19	8.31	0.4793	19	4	4		7069000	56540000	6504000	7869000	10300000	8476000		7.9983	1.20987	0.822913		U	N	N	U ; N ; N		26	False	4	4	2	2	2	2	1	1	1	1		2	5	5	3	3	2	2	1
97	201	F5H041	F5H041	Polyubiquitin-C OS=Homo sapiens GN=UBC PE=2 SV=1 - [F5H041_HUMAN]		68.4	7.65	0.5961	19	4	4		7069000	56540000	6504000	7869000	10300000	8476000		7.9983	1.20987	0.822913		U	N	N	U ; N ; N		26	False	4	4	2	2	2	2	1	1	1	1		2	5	5	3	3	2	2	1
97	201	F5H388	F5H388	Polyubiquitin-C (Fragment) OS=Homo sapiens GN=UBC PE=2 SV=1 - [F5H388_HUMAN]		17.5	7.4	0.6065	19	4	4		7069000	56540000	6504000	7869000	10300000	8476000		7.9983	1.20987	0.822913		U	N	N	U ; N ; N		26	False	4	4	2	2	2	2	1	1	1	1		2	5	5	3	3	2	2	1
97	201	F5H7K6	F5H7K6	Polyubiquitin-C OS=Homo sapiens GN=UBC PE=2 SV=1 - [F5H7K6_HUMAN]		59.9	7.62	0.5929	19	4	4		7069000	56540000	6504000	7869000	10300000	8476000		7.9983	1.20987	0.822913		U	N	N	U ; N ; N		26	False	4	4	2	2	2	2	1	1	1	1		2	5	5	3	3	2	2	1
97	201	F5H7Y5	F5H7Y5	Polyubiquitin-C OS=Homo sapiens GN=UBC PE=2 SV=1 - [F5H7Y5_HUMAN]		17.2	7.4	0.6144	19	4	4		7069000	56540000	6504000	7869000	10300000	8476000		7.9983	1.20987	0.822913		U	N	N	U ; N ; N		26	False	4	4	2	2	2	2	1	1	1	1		2	5	5	3	3	2	2	1
97	201	J3QTR3	J3QTR3	Ubiquitin (Fragment) OS=Homo sapiens GN=RPS27A PE=1 SV=1 - [J3QTR3_HUMAN]		12.2	10.14	0.4434	19	4	4		7069000	56540000	6504000	7869000	10300000	8476000		7.9983	1.20987	0.822913		U	N	N	U ; N ; N		26	False	4	4	2	2	2	2	1	1	1	1		2	5	5	3	3	2	2	1
97	201	F5GYU3	F5GYU3	Polyubiquitin-C (Fragment) OS=Homo sapiens GN=UBC PE=2 SV=1 - [F5GYU3_HUMAN]		15	5.66	0.5672	19	4	4		7069000	56540000	6504000	7869000	10300000	8476000		7.9983	1.20987	0.822913		U	N	N	U ; N ; N		26	False	4	4	2	2	2	2	1	1	1	1		2	5	5	3	3	2	2	1
97	201	F5H265	F5H265	Polyubiquitin-C (Fragment) OS=Homo sapiens GN=UBC PE=2 SV=1 - [F5H265_HUMAN]		16.8	6.58	0.6309	19	4	4		7069000	56540000	6504000	7869000	10300000	8476000		7.9983	1.20987	0.822913		U	N	N	U ; N ; N		26	False	4	4	2	2	2	2	1	1	1	1		2	5	5	3	3	2	2	1
97	201	F5H2Z3	F5H2Z3	Polyubiquitin-C (Fragment) OS=Homo sapiens GN=UBC PE=2 SV=1 - [F5H2Z3_HUMAN]		15.3	5.66	0.5588	19	4	4		7069000	56540000	6504000	7869000	10300000	8476000		7.9983	1.20987	0.822913		U	N	N	U ; N ; N		26	False	4	4	2	2	2	2	1	1	1	1		2	5	5	3	3	2	2	1
97	201	F5H6Q2	F5H6Q2	Polyubiquitin-C (Fragment) OS=Homo sapiens GN=UBC PE=2 SV=1 - [F5H6Q2_HUMAN]		13.8	6.14	0.6179	19	4	4		7069000	56540000	6504000	7869000	10300000	8476000		7.9983	1.20987	0.822913		U	N	N	U ; N ; N		26	False	4	4	2	2	2	2	1	1	1	1		2	5	5	3	3	2	2	1
97	201	F5H747	F5H747	Polyubiquitin-C (Fragment) OS=Homo sapiens GN=UBC PE=1 SV=1 - [F5H747_HUMAN]		18.2	8.32	0.5839	19	4	4		7069000	56540000	6504000	7869000	10300000	8476000		7.9983	1.20987	0.822913		U	N	N	U ; N ; N		26	False	4	4	2	2	2	2	1	1	1	1		2	5	5	3	3	2	2	1
97	201	J3QKN0	J3QKN0	Ubiquitin (Fragment) OS=Homo sapiens GN=UBB PE=4 SV=1 - [J3QKN0_HUMAN]		23.1	6.62	0.5971	19	4	4		7069000	56540000	6504000	7869000	10300000	8476000		7.9983	1.20987	0.822913		U	N	N	U ; N ; N		26	False	4	4	2	2	2	2	1	1	1	1		2	5	5	3	3	2	2	1
97	201	J3QS39	J3QS39	Ubiquitin (Fragment) OS=Homo sapiens GN=UBB PE=4 SV=1 - [J3QS39_HUMAN]		10.5	8.46	0.5054	19	4	4		7069000	56540000	6504000	7869000	10300000	8476000		7.9983	1.20987	0.822913		U	N	N	U ; N ; N		26	False	4	4	2	2	2	2	1	1	1	1		2	5	5	3	3	2	2	1
																								U	N	N	U ; N ; N
98	369	E7EWI9	E7EWI9	Heterogeneous nuclear ribonucleoprotein A3 OS=Homo sapiens GN=HNRNPA3 PE=2 SV=1 - [E7EWI9_HUMAN]		34.1	8.32	0.3571	3	13	11		2939000	220600000	1186000	1159000	-	464200		75.0595	0.977234	100		U	N	U	U ; N ; U		51	True	11	11	4	4	1	1	3	4	3	2			13	14	4	4	1	1	4
98	369	P51991	P51991	Heterogeneous nuclear ribonucleoprotein A3 OS=Homo sapiens GN=HNRNPA3 PE=1 SV=2 - [ROA3_HUMAN]		39.6	9.01	0.3042	3	13	11		2939000	220600000	1186000	1159000	-	464200		75.0595	0.977234	100		U	N	U	U ; N ; U		51	False	11	11	4	4	1	1	3	4	3	2			13	14	4	4	1	1	4
98	369	P51991-2	P51991-2	Isoform 2 of Heterogeneous nuclear ribonucleoprotein A3 OS=Homo sapiens GN=HNRNPA3 - [ROA3_HUMAN]		37	8.31	0.323	3	13	11		2939000	220600000	1186000	1159000	-	464200		75.0595	0.977234	100		U	N	U	U ; N ; U		51	False	11	11	4	4	1	1	3	4	3	2			13	14	4	4	1	1	4
																								U	N	U	U ; N ; U
99	71	P0C0S5	P0C0S5	Histone H2A.Z OS=Homo sapiens GN=H2AFZ PE=1 SV=2 - [H2AZ_HUMAN]		13.5	10.58	0.5391	2	6	4		40220000	19340000000	-	-	-	-		480.855	-	-		U	-	-	U ; - ; -		50	True	6	6					3	3					28	15					3
99	71	Q71UI9	Q71UI9	Histone H2A.V OS=Homo sapiens GN=H2AFV PE=1 SV=3 - [H2AV_HUMAN]		13.5	10.58	0.5391	2	6	4		40220000	19340000000	-	-	-	-		480.855	-	-		U	-	-	U ; - ; -		50	False	6	6					3	3					28	15					3
																								U	-	-	U ; - ; -
100	115	Q9Y333	Q9Y333	U6 snRNA-associated Sm-like protein LSm2 OS=Homo sapiens GN=LSM2 PE=1 SV=1 - [LSM2_HUMAN]		10.8	6.52	0.8105	1	6	6		-	298500000	-	16510000	-	12760000		100	100	100		U	U	U	U ; U ; U		49	True	5	5	5	4	4	3							11	10	8	7	7	6
																								U	U	U	U ; U ; U
101	226	O60264	O60264	SWI/SNF-related matrix-associated actin-dependent regulator of chromatin subfamily A member 5 OS=Homo sapiens GN=SMARCA5 PE=1 SV=1 - [SMCA5_HUMAN]		121.8	8.09	0.231	1	22	22		-	37140000	-	-	-	-		100	-	-		U	-	-	U ; - ; -		49	True	22	21											25	24
																								U	-	-	U ; - ; -
102	10	P25705	P25705	ATP synthase subunit alpha, mitochondrial OS=Homo sapiens GN=ATP5A1 PE=1 SV=1 - [ATPA_HUMAN]		59.7	9.13	0.3653	1	16	16		4968000	47100000	-	-	-	-		9.48068	-	-		U	-	-	U ; - ; -		48	True	13	11					7	7					17	14					9
																								U	-	-	U ; - ; -
103	324	Q92804-2	Q92804-2	Isoform Short of TATA-binding protein-associated factor 2N OS=Homo sapiens GN=TAF15 - [RBP56_HUMAN]		61.5	8.02	0.129	2	5	3		15140000	335800000	5211000	14590000	-	-		22.1797	2.79985	-		U	N	-	U ; N ; -		48	True	5	5	4	4			4	4	3				11	9	6	6			6
103	324	Q92804	Q92804	TATA-binding protein-associated factor 2N OS=Homo sapiens GN=TAF15 PE=1 SV=1 - [RBP56_HUMAN]		61.8	8.02	0.1284	2	5	3		15140000	335800000	5211000	14590000	-	-		22.1797	2.79985	-		U	N	-	U ; N ; -		48	False	5	5	4	4			4	4	3				11	9	6	6			6
																								U	N	-	U ; N ; -
104	293	B1ANR0	B1ANR0	Poly(A) binding protein, cytoplasmic 4 (Inducible form), isoform CRA_e OS=Homo sapiens GN=PABPC4 PE=2 SV=1 - [B1ANR0_HUMAN]		67.9	9.45	0.3024	4	14	8		12080000	56260000	-	3674000	-	-		4.65728	100	-		N	U	-	N ; U ; -		47	True	10	11	1				8	7					13	15	1				10
104	293	Q13310	Q13310	Polyadenylate-binding protein 4 OS=Homo sapiens GN=PABPC4 PE=1 SV=1 - [PABP4_HUMAN]		70.7	9.26	0.2888	4	14	8		12080000	56260000	-	3674000	-	-		4.65728	100	-		N	U	-	N ; U ; -		47	False	10	11	1				8	7					13	15	1				10
104	293	Q13310-3	Q13310-3	Isoform 3 of Polyadenylate-binding protein 4 OS=Homo sapiens GN=PABPC4 - [PABP4_HUMAN]		72.3	9.35	0.2818	4	14	8		12080000	56260000	-	3674000	-	-		4.65728	100	-		N	U	-	N ; U ; -		47	False	10	11	1				8	7					13	15	1				10
104	293	Q13310-2	Q13310-2	Isoform 2 of Polyadenylate-binding protein 4 OS=Homo sapiens GN=PABPC4 - [PABP4_HUMAN]		69.5	9.52	0.2948	4	14	8		12080000	56260000	-	3674000	-	-		4.65728	100	-		N	U	-	N ; U ; -		47	False	10	11	1				8	7					13	15	1				10
																								N	U	-	N ; U ; -
105	111	Q03252	Q03252	Lamin-B2 OS=Homo sapiens GN=LMNB2 PE=1 SV=3 - [LMNB2_HUMAN]		67.6	5.35	0.2733	2	16	14		3802000	90790000	-	-	-	-		23.8795	-	-		U	-	-	U ; - ; -		45	True	15	12					8	8					16	13					8
105	111	J9JID7	J9JID7	Lamin B2, isoform CRA_a OS=Homo sapiens GN=LMNB2 PE=3 SV=1 - [J9JID7_HUMAN]		69.9	5.59	0.2645	2	16	14		3802000	90790000	-	-	-	-		23.8795	-	-		U	-	-	U ; - ; -		45	False	15	12					8	8					16	13					8
																								U	-	-	U ; - ; -
106	229	P09012	P09012	U1 small nuclear ribonucleoprotein A OS=Homo sapiens GN=SNRPA PE=1 SV=3 - [SNRPA_HUMAN]		31.3	9.83	0.3511	1	9	8		76260000	8773000	23550000	-	-	-		0.115041	0.01	-		D	D	-	D ; D ; -		45	True	2	2					9	8	4	2			2	2					19
																								D	D	-	D ; D ; -
107	235	Q07955	Q07955	Serine/arginine-rich splicing factor 1 OS=Homo sapiens GN=SRSF1 PE=1 SV=2 - [SRSF1_HUMAN]		27.7	10.36	0.4476	2	13	13		17370000	743600000	-	-	-	-		42.8094	-	-		U	-	-	U ; - ; -		45	True	13	12					5	6					19	15					5
107	235	J3KTL2	J3KTL2	Serine/arginine-rich-splicing factor 1 OS=Homo sapiens GN=SRSF1 PE=4 SV=1 - [J3KTL2_HUMAN]		28.3	10.08	0.4387	2	13	13		17370000	743600000	-	-	-	-		42.8094	-	-		U	-	-	U ; - ; -		45	False	13	12					5	6					19	15					5
																								U	-	-	U ; - ; -
108	236	Q13242	Q13242	Serine/arginine-rich splicing factor 9 OS=Homo sapiens GN=SRSF9 PE=1 SV=1 - [SRSF9_HUMAN]		25.5	8.65	0.5566	1	14	14		3417000	444100000	-	-	-	-		129.968	-	-		U	-	-	U ; - ; -		44	True	14	11					4	4					17	16					6
																								U	-	-	U ; - ; -
109	251	Q96GM8	Q96GM8	Target of EGR1 protein 1 OS=Homo sapiens GN=TOE1 PE=1 SV=1 - [TOE1_HUMAN]		56.5	7.18	0.3098	1	11	11		21090000	35130000	-	-	-	-		1.66572	-	-		N	-	-	N ; - ; -		44	True	8	7					8	7					12	11					12
																								N	-	-	N ; - ; -
110	283	O00571-2	O00571-2	Isoform 2 of ATP-dependent RNA helicase DDX3X OS=Homo sapiens GN=DDX3X - [DDX3X_HUMAN]		71.3	6.62	0.4195	2	21	20		1621000	116400000	-	-	0	-		71.8075	-	0.01		U	-	D	U ; - ; D		44	True	20	17					1	1			1	1	22	18					1
110	283	O00571	O00571	ATP-dependent RNA helicase DDX3X OS=Homo sapiens GN=DDX3X PE=1 SV=3 - [DDX3X_HUMAN]		73.2	7.18	0.4094	2	21	20		1621000	116400000	-	-	0	-		71.8075	-	0.01		U	-	D	U ; - ; D		44	False	20	17					1	1			1	1	22	18					1
																								U	-	D	U ; - ; D
111	549	G3V5V7	G3V5V7	Heterogeneous nuclear ribonucleoproteins C1/C2 (Fragment) OS=Homo sapiens GN=HNRNPC PE=2 SV=1 - [G3V5V7_HUMAN]		20.2	4.7	0.4333	1	14	1		-	12160000000	-	-	-	-		100	-	-		U	-	-	U ; - ; -		44	True	14												44
																								U	-	-	U ; - ; -
112	450	P29558-2	P29558-2	Isoform 2 of RNA-binding motif, single-stranded-interacting protein 1 OS=Homo sapiens GN=RBMS1 - [RBMS1_HUMAN]		44.1	8.66	0.3896	2	9	6		62780000	40440000	4102000	1631000	-	0		0.644154	0.397611	100		N	N	U	N ; N ; U		43	True	1	1	1	1	1	1	9	9	3	2			1	1	1	1	1	1	15
112	450	B4DN88	B4DN88	RNA-binding motif, single-stranded-interacting protein 1 OS=Homo sapiens GN=RBMS1 PE=2 SV=1 - [B4DN88_HUMAN]		45.9	8.98	0.3747	2	9	6		62780000	40440000	4102000	1631000	-	0		0.644154	0.397611	100		N	N	U	N ; N ; U		43	False	1	1	1	1	1	1	9	9	3	2			1	1	1	1	1	1	15
																								N	N	U	N ; N ; U
113	650	Q08554-2	Q08554-2	Isoform 1B of Desmocollin-1 OS=Homo sapiens GN=DSC1 - [DSC1_HUMAN]		93.8	5.53	0.2107	2	13	13		-	-	3502000	-	27720000	1355000		-	0.01	0.0488817		-	D	D	- ; D ; D		43	True					4	4			1	1	11	12					4	4
113	650	Q08554	Q08554	Desmocollin-1 OS=Homo sapiens GN=DSC1 PE=1 SV=2 - [DSC1_HUMAN]		99.9	5.43	0.198	2	13	13		-	-	3502000	-	27720000	1355000		-	0.01	0.0488817		-	D	D	- ; D ; D		43	False					4	4			1	1	11	12					4	4
																								-	D	D	- ; D ; D
114	341	P22079-2	P22079-2	Isoform 2 of Lactoperoxidase OS=Homo sapiens GN=LPO - [PERL_HUMAN]		70.9	7.69	0.0382	3	2	1		30310000	23200000	39750000	35310000	30630000	34680000		0.765424	0.888302	1.13222		N	N	N	N ; N ; N		42	True	2	2	2	2	2	2	2	2	2	2	1	2	2	2	4	4	5	5	4
114	341	P22079	P22079	Lactoperoxidase OS=Homo sapiens GN=LPO PE=1 SV=2 - [PERL_HUMAN]		80.2	8.62	0.0337	3	2	1		30310000	23200000	39750000	35310000	30630000	34680000		0.765424	0.888302	1.13222		N	N	N	N ; N ; N		42	False	2	2	2	2	2	2	2	2	2	2	1	2	2	2	4	4	5	5	4
114	341	F5H386	F5H386	Lactoperoxidase OS=Homo sapiens GN=LPO PE=2 SV=1 - [F5H386_HUMAN]		73.9	8.15	0.0368	3	2	1		30310000	23200000	39750000	35310000	30630000	34680000		0.765424	0.888302	1.13222		N	N	N	N ; N ; N		42	False	2	2	2	2	2	2	2	2	2	2	1	2	2	2	4	4	5	5	4
																								N	N	N	N ; N ; N
115	580	P02663-B6E	P02663-B6E	Alpha-S2-casein (B6E) OS=Bos taurus GN=CSN1S2 PE=1 SV=2 - [CASA2_BOVIN]		26	8.43	0.1351	1	3	3		23880000	17170000	28720000	22970000	29930000	21240000		0.719012	0.799791	0.709656		N	N	N	N ; N ; N		42	True	1	1	1	1	1	1	1	2	1	2	2	2	1	1	3	4	3	3	3
																								N	N	N	N ; N ; N
116	57	P22087	P22087	rRNA 2'-O-methyltransferase fibrillarin OS=Homo sapiens GN=FBL PE=1 SV=2 - [FBRL_HUMAN]		33.8	10.18	0.5327	1	11	11		0	129700000	-	-	-	-		100	-	-		U	-	-	U ; - ; -		40	True	11	10					1	1					20	18					1
																								U	-	-	U ; - ; -
117	254	Q9Y2W1	Q9Y2W1	Thyroid hormone receptor-associated protein 3 OS=Homo sapiens GN=THRAP3 PE=1 SV=2 - [TR150_HUMAN]		108.6	10.15	0.1916	1	14	13		2335000	66260000	-	-	-	-		28.3769	-	-		U	-	-	U ; - ; -		40	True	14	13					1	1					20	18					1
																								U	-	-	U ; - ; -
118	466	F5GZS0	F5GZS0	Probable ATP-dependent RNA helicase DHX36 OS=Homo sapiens GN=DHX36 PE=2 SV=1 - [F5GZS0_HUMAN]		113	7.66	0.1831	3	13	13		6521000	6664000	-	-	-	-		1.02193	-	-		N	-	-	N ; - ; -		40	True	4	4					11	11					7	7					13
118	466	Q9H2U1	Q9H2U1	Probable ATP-dependent RNA helicase DHX36 OS=Homo sapiens GN=DHX36 PE=1 SV=2 - [DHX36_HUMAN]		114.7	7.68	0.1806	3	13	13		6521000	6664000	-	-	-	-		1.02193	-	-		N	-	-	N ; - ; -		40	False	4	4					11	11					7	7					13
118	466	Q9H2U1-2	Q9H2U1-2	Isoform 2 of Probable ATP-dependent RNA helicase DHX36 OS=Homo sapiens GN=DHX36 - [DHX36_HUMAN]		113.1	7.66	0.1831	3	13	13		6521000	6664000	-	-	-	-		1.02193	-	-		N	-	-	N ; - ; -		40	False	4	4					11	11					7	7					13
																								N	-	-	N ; - ; -
119	668	Q9Y6M1-1	Q9Y6M1-1	Isoform 2 of Insulin-like growth factor 2 mRNA-binding protein 2 OS=Homo sapiens GN=IGF2BP2 - [IF2B2_HUMAN]		61.8	8.25	0.3615	3	15	13		70050000	-	-	-	1485000	-		0.01	-	0.01		D	-	D	D ; - ; D		40	True							15	11			1	1							21
119	668	Q9Y6M1	Q9Y6M1	Insulin-like growth factor 2 mRNA-binding protein 2 OS=Homo sapiens GN=IGF2BP2 PE=1 SV=2 - [IF2B2_HUMAN]		66.1	8.46	0.3356	3	15	13		70050000	-	-	-	1485000	-		0.01	-	0.01		D	-	D	D ; - ; D		40	False							15	11			1	1							21
119	668	F8W930	F8W930	Insulin-like growth factor 2 mRNA-binding protein 2 OS=Homo sapiens GN=IGF2BP2 PE=2 SV=1 - [F8W930_HUMAN]		66.7	8.46	0.3322	3	15	13		70050000	-	-	-	1485000	-		0.01	-	0.01		D	-	D	D ; - ; D		40	False							15	11			1	1							21
																								D	-	D	D ; - ; D
120	53	P68104	P68104	Elongation factor 1-alpha 1 OS=Homo sapiens GN=EEF1A1 PE=1 SV=1 - [EF1A1_HUMAN]		50.1	9.01	0.2771	2	9	9		8521000	61500000	-	-	5265000	-		7.21746	-	0.01		U	-	D	U ; - ; D		39	True	7	7					4	4			2	3	10	10					5
120	53	Q5VTE0	Q5VTE0	Putative elongation factor 1-alpha-like 3 OS=Homo sapiens GN=EEF1A1P5 PE=5 SV=1 - [EF1A3_HUMAN]		50.2	9.07	0.2771	2	9	9		8521000	61500000	-	-	5265000	-		7.21746	-	0.01		U	-	D	U ; - ; D		39	False	7	7					4	4			2	3	10	10					5
																								U	-	D	U ; - ; D
121	608	P04040;P04040-cRAP	P04040;P04040-cRAP	Catalase OS=Homo sapiens GN=CAT PE=1 SV=3 - [CATA_HUMAN]		59.7	7.39	0.074	1	3	3		0	-	969800	1055000	7939000	1260000		0.01	1.08785	0.15871		D	N	D	D ; N ; D		38	True			4	6	2	2	2	2	2	2	6	6			4	6	2	2	2
																								D	N	D	D ; N ; D
122	614	P00441;P00441-cRAP	P00441;P00441-cRAP	Superoxide dismutase [Cu-Zn] OS=Homo sapiens GN=SOD1 PE=1 SV=2 - [SODC_HUMAN]		15.9	6.13	0.0779	2	1	1		7324000	-	30100000	64060000	60440000	57260000		0.01	2.12824	0.947386		D	N	N	D ; N ; N		38	True			2	2	2	2	2	2	2	2	2	2			2	2	2	2	5
122	614	H7BYH4	H7BYH4	Superoxide dismutase [Cu-Zn] OS=Homo sapiens GN=SOD1 PE=2 SV=1 - [H7BYH4_HUMAN]		13.9	6.11	0.0889	2	1	1		7324000	-	30100000	64060000	60440000	57260000		0.01	2.12824	0.947386		D	N	N	D ; N ; N		22	False			1	1	1	1	1	1	1	1	1	1			1	1	1	1	4
																								D	N	N	D ; N ; N
123	276	Q96KR1	Q96KR1	Zinc finger RNA-binding protein OS=Homo sapiens GN=ZFR PE=1 SV=2 - [ZFR_HUMAN]		116.9	9.04	0.2086	1	15	15		828700	57930000	-	-	-	-		69.9047	-	-		U	-	-	U ; - ; -		37	True	13	12					2	2					17	16					2
																								U	-	-	U ; - ; -
124	49	O00148	O00148	ATP-dependent RNA helicase DDX39A OS=Homo sapiens GN=DDX39A PE=1 SV=2 - [DX39A_HUMAN]		49.1	5.68	0.3724	1	15	7		5302000	98000000	-	-	-	-		18.4836	-	-		U	-	-	U ; - ; -		36	True	14	11					3	2					17	13					4
																								U	-	-	U ; - ; -
125	480	O95319-5	O95319-5	Isoform 5 of CUGBP Elav-like family member 2 OS=Homo sapiens GN=CELF2 - [CELF2_HUMAN]		52	8.6	0.1455	7	7	6		-	35450000	-	8999000	-	5488000		100	100	100		U	U	U	U ; U ; U		36	True	5	5	5	5	5	5							5	5	7	7	6	6
125	480	O95319	O95319	CUGBP Elav-like family member 2 OS=Homo sapiens GN=CELF2 PE=1 SV=1 - [CELF2_HUMAN]		54.3	8.76	0.1398	7	7	6		-	35450000	-	8999000	-	5488000		100	100	100		U	U	U	U ; U ; U		36	False	5	5	5	5	5	5							5	5	7	7	6	6
125	480	Q5VZZ6	Q5VZZ6	CUGBP Elav-like family member 2 OS=Homo sapiens GN=CELF2 PE=2 SV=1 - [Q5VZZ6_HUMAN]		53.2	8.95	0.1426	7	7	6		-	35450000	-	8999000	-	5488000		100	100	100		U	U	U	U ; U ; U		36	False	5	5	5	5	5	5							5	5	7	7	6	6
125	480	E9PC62	E9PC62	CUGBP Elav-like family member 2 OS=Homo sapiens GN=CELF2 PE=2 SV=1 - [E9PC62_HUMAN]		55.7	8.6	0.1363	7	7	6		-	35450000	-	8999000	-	5488000		100	100	100		U	U	U	U ; U ; U		36	False	5	5	5	5	5	5							5	5	7	7	6	6
125	480	O95319-2	O95319-2	Isoform 2 of CUGBP Elav-like family member 2 OS=Homo sapiens GN=CELF2 - [CELF2_HUMAN]		52.2	8.6	0.1449	7	7	6		-	35450000	-	8999000	-	5488000		100	100	100		U	U	U	U ; U ; U		36	False	5	5	5	5	5	5							5	5	7	7	6	6
125	480	O95319-4	O95319-4	Isoform 4 of CUGBP Elav-like family member 2 OS=Homo sapiens GN=CELF2 - [CELF2_HUMAN]		54.3	8.73	0.1395	7	7	6		-	35450000	-	8999000	-	5488000		100	100	100		U	U	U	U ; U ; U		36	False	5	5	5	5	5	5							5	5	7	7	6	6
125	480	O95319-3	O95319-3	Isoform 3 of CUGBP Elav-like family member 2 OS=Homo sapiens GN=CELF2 - [CELF2_HUMAN]		55.7	9.04	0.1363	7	7	6		-	35450000	-	8999000	-	5488000		100	100	100		U	U	U	U ; U ; U		36	False	5	5	5	5	5	5							5	5	7	7	6	6
																								U	U	U	U ; U ; U
126	81	P31942	P31942	Heterogeneous nuclear ribonucleoprotein H3 OS=Homo sapiens GN=HNRNPH3 PE=1 SV=2 - [HNRH3_HUMAN]		36.9	6.87	0.5	1	10	10		2875000	185100000	-	-	-	-		64.3826	-	-		U	-	-	U ; - ; -		35	True	9	10					1	1					17	16					1
																								U	-	-	U ; - ; -
127	85	P38159	P38159	RNA-binding motif protein, X chromosome OS=Homo sapiens GN=RBMX PE=1 SV=3 - [RBMX_HUMAN]		42.3	10.05	0.2455	1	9	5		10300000	424600000	-	0	-	-		41.2233	100	-		U	U	-	U ; U ; -		35	True	9	8	1	1			5	5					11	10	1	1			6
																								U	U	-	U ; U ; -
128	244	Q08188	Q08188	Protein-glutamine gamma-glutamyltransferase E OS=Homo sapiens GN=TGM3 PE=1 SV=4 - [TGM3_HUMAN]		76.6	5.86	0.1717	1	8	8		665100	0	782900	-	24750000	904100		0.01	0.01	0.0365293		D	D	D	D ; D ; D		35	True	1	1			1	1	1	1	1	1	8	7	1	1			1	1	1
																								D	D	D	D ; D ; D
129	391	O75494-6	O75494-6	Isoform 6 of Serine/arginine-rich splicing factor 10 OS=Homo sapiens GN=SRSF10 - [SRS10_HUMAN]		22.1	10.33	0.5165	2	10	10		8521000	280300000	-	-	-	-		32.8952	-	-		U	-	-	U ; - ; -		35	True	10	9					3	3					16	13					3
129	391	O75494-3	O75494-3	Isoform 3 of Serine/arginine-rich splicing factor 10 OS=Homo sapiens GN=SRSF10 - [SRS10_HUMAN]		22.2	10.33	0.5137	2	10	10		8521000	280300000	-	-	-	-		32.8952	-	-		U	-	-	U ; - ; -		35	False	10	9					3	3					16	13					3
																								U	-	-	U ; - ; -
130	606	P07355	P07355	Annexin A2 OS=Homo sapiens GN=ANXA2 PE=1 SV=2 - [ANXA2_HUMAN]		38.6	7.75	0.3097	2	10	10		2012000	-	2965000	2491000	29430000	2573000		0.01	0.840135	0.0874278		D	N	D	D ; N ; D		35	True			1	1	2	2	1	1	2	2	9	10			1	1	2	2	1
130	606	P07355-2	P07355-2	Isoform 2 of Annexin A2 OS=Homo sapiens GN=ANXA2 - [ANXA2_HUMAN]		40.4	8.37	0.2941	2	10	10		2012000	-	2965000	2491000	29430000	2573000		0.01	0.840135	0.0874278		D	N	D	D ; N ; D		35	False			1	1	2	2	1	1	2	2	9	10			1	1	2	2	1
																								D	N	D	D ; N ; D
131	26	Q14011	Q14011	Cold-inducible RNA-binding protein OS=Homo sapiens GN=CIRBP PE=1 SV=1 - [CIRBP_HUMAN]		18.6	9.51	0.3314	1	4	4		5625000	35110000	1340000	16920000	-	10610000		6.24178	12.6269	100		U	U	U	U ; U ; U		34	True	3	3	3	3	3	3	3	3	1	1			5	5	4	4	4	4	3
																								U	U	U	U ; U ; U
132	611	P04406	P04406	Glyceraldehyde-3-phosphate dehydrogenase OS=Homo sapiens GN=GAPDH PE=1 SV=3 - [G3P_HUMAN]		36	8.46	0.2806	1	8	8		4262000	-	3135000	4040000	63770000	2997000		0.01	1.28868	0.046997		D	N	D	D ; N ; D		34	True			1	1	2	2	2	2	2	2	7	7			1	1	2	2	2
																								D	N	D	D ; N ; D
133	80	P55795	P55795	Heterogeneous nuclear ribonucleoprotein H2 OS=Homo sapiens GN=HNRNPH2 PE=1 SV=1 - [HNRH2_HUMAN]		49.2	6.3	0.3051	1	9	5		-	722800000	-	-	-	-		100	-	-		U	-	-	U ; - ; -		33	True	8	9											16	17
																								U	-	-	U ; - ; -
134	220	P23246	P23246	Splicing factor, proline- and glutamine-rich OS=Homo sapiens GN=SFPQ PE=1 SV=2 - [SFPQ_HUMAN]		76.1	9.44	0.1499	1	8	7		2868000	57800000	-	0	-	0		20.1534	100	100		U	U	U	U ; U ; U		33	True	8	8	2	2	1	1	4	3					10	10	2	2	1	1	4
																								U	U	U	U ; U ; U
135	400	Q92879-5	Q92879-5	Isoform 5 of CUGBP Elav-like family member 1 OS=Homo sapiens GN=CELF1 - [CELF1_HUMAN]		50.1	8.85	0.1303	6	6	5		1637000	49490000	-	10960000	-	7344000		30.2321	100	100		U	U	U	U ; U ; U		33	True	4	4	5	5	2	2	1	1					5	5	8	7	3	3	1
135	400	Q92879	Q92879	CUGBP Elav-like family member 1 OS=Homo sapiens GN=CELF1 PE=1 SV=2 - [CELF1_HUMAN]		52	8.46	0.1255	6	6	5		1637000	49490000	-	10960000	-	7344000		30.2321	100	100		U	U	U	U ; U ; U		33	False	4	4	5	5	2	2	1	1					5	5	8	7	3	3	1
135	400	Q92879-4	Q92879-4	Isoform 4 of CUGBP Elav-like family member 1 OS=Homo sapiens GN=CELF1 - [CELF1_HUMAN]		55	8.38	0.1191	6	6	5		1637000	49490000	-	10960000	-	7344000		30.2321	100	100		U	U	U	U ; U ; U		33	False	4	4	5	5	2	2	1	1					5	5	8	7	3	3	1
135	400	Q92879-3	Q92879-3	Isoform 3 of CUGBP Elav-like family member 1 OS=Homo sapiens GN=CELF1 - [CELF1_HUMAN]		51.6	8.47	0.1263	6	6	5		1637000	49490000	-	10960000	-	7344000		30.2321	100	100		U	U	U	U ; U ; U		33	False	4	4	5	5	2	2	1	1					5	5	8	7	3	3	1
135	400	Q92879-2	Q92879-2	Isoform 2 of CUGBP Elav-like family member 1 OS=Homo sapiens GN=CELF1 - [CELF1_HUMAN]		51.5	8.47	0.1266	6	6	5		1637000	49490000	-	10960000	-	7344000		30.2321	100	100		U	U	U	U ; U ; U		33	False	4	4	5	5	2	2	1	1					5	5	8	7	3	3	1
135	400	G5EA30	G5EA30	CUG triplet repeat, RNA binding protein 1, isoform CRA_c OS=Homo sapiens GN=CELF1 PE=2 SV=1 - [G5EA30_HUMAN]		55.1	8.38	0.1187	6	6	5		1637000	49490000	-	10960000	-	7344000		30.2321	100	100		U	U	U	U ; U ; U		33	False	4	4	5	5	2	2	1	1					5	5	8	7	3	3	1
																								U	U	U	U ; U ; U
136	118	P62312	P62312	U6 snRNA-associated Sm-like protein LSm6 OS=Homo sapiens GN=LSM6 PE=1 SV=1 - [LSM6_HUMAN]		9.1	9.58	0.775	1	5	5		1370000	292400000	-	23540000	-	18050000		213.431	100	100		U	U	U	U ; U ; U		32	True	5	5	2	2	2	2	1	1					11	11	2	2	2	2	1
																								U	U	U	U ; U ; U
137	323	Q16629-3	Q16629-3	Isoform 3 of Serine/arginine-rich splicing factor 7 OS=Homo sapiens GN=SRSF7 - [SRSF7_HUMAN]		15.2	9.63	0.4015	5	6	5		463500000	470700000	45000000	-	6933000	-		1.01553	0.01	0.01		N	D	D	N ; D ; D		32	True	6	6					2	3	1		1	1	7	8					6
137	323	Q16629	Q16629	Serine/arginine-rich splicing factor 7 OS=Homo sapiens GN=SRSF7 PE=1 SV=1 - [SRSF7_HUMAN]		27.4	11.82	0.2227	5	6	5		463500000	470700000	45000000	-	6933000	-		1.01553	0.01	0.01		N	D	D	N ; D ; D		32	False	6	6					2	3	1		1	1	7	8					6
137	323	Q16629-4	Q16629-4	Isoform 4 of Serine/arginine-rich splicing factor 7 OS=Homo sapiens GN=SRSF7 - [SRSF7_HUMAN]		26	11.77	0.2345	5	6	5		463500000	470700000	45000000	-	6933000	-		1.01553	0.01	0.01		N	D	D	N ; D ; D		32	False	6	6					2	3	1		1	1	7	8					6
137	323	C9JAB2	C9JAB2	Serine/arginine-rich-splicing factor 7 OS=Homo sapiens GN=SRSF7 PE=2 SV=1 - [C9JAB2_HUMAN]		26.9	11.85	0.2255	5	6	5		463500000	470700000	45000000	-	6933000	-		1.01553	0.01	0.01		N	D	D	N ; D ; D		32	False	6	6					2	3	1		1	1	7	8					6
137	323	Q16629-2	Q16629-2	Isoform 2 of Serine/arginine-rich splicing factor 7 OS=Homo sapiens GN=SRSF7 - [SRSF7_HUMAN]		15.6	9.8	0.3926	5	6	5		463500000	470700000	45000000	-	6933000	-		1.01553	0.01	0.01		N	D	D	N ; D ; D		32	False	6	6					2	3	1		1	1	7	8					6
																								N	D	D	N ; D ; D
138	428	P55265-5	P55265-5	Isoform 5 of Double-stranded RNA-specific adenosine deaminase OS=Homo sapiens GN=ADAR - [DSRAD_HUMAN]		103.6	8.66	0.2256	4	17	17		-	70080000	-	-	-	-		100	-	-		U	-	-	U ; - ; -		32	True	17	14											18	14
138	428	P55265	P55265	Double-stranded RNA-specific adenosine deaminase OS=Homo sapiens GN=ADAR PE=1 SV=4 - [DSRAD_HUMAN]		136	8.65	0.1713	4	17	17		-	70080000	-	-	-	-		100	-	-		U	-	-	U ; - ; -		32	False	17	14											18	14
138	428	E7ENU4	E7ENU4	Double-stranded RNA-specific adenosine deaminase OS=Homo sapiens GN=ADAR PE=2 SV=1 - [E7ENU4_HUMAN]		140.7	8.56	0.1655	4	17	17		-	70080000	-	-	-	-		100	-	-		U	-	-	U ; - ; -		32	False	17	14											18	14
138	428	P55265-4	P55265-4	Isoform 4 of Double-stranded RNA-specific adenosine deaminase OS=Homo sapiens GN=ADAR - [DSRAD_HUMAN]		140.7	8.56	0.1655	4	17	17		-	70080000	-	-	-	-		100	-	-		U	-	-	U ; - ; -		32	False	17	14											18	14
																								U	-	-	U ; - ; -
139	489	F5GWX5	F5GWX5	Chromodomain-helicase-DNA-binding protein 4 OS=Homo sapiens GN=CHD4 PE=2 SV=1 - [F5GWX5_HUMAN]		217	5.81	0.1181	3	17	17		-	32370000	-	-	-	-		100	-	-		U	-	-	U ; - ; -		32	True	15	13											17	15
139	489	Q14839	Q14839	Chromodomain-helicase-DNA-binding protein 4 OS=Homo sapiens GN=CHD4 PE=1 SV=2 - [CHD4_HUMAN]		217.9	5.86	0.1177	3	17	17		-	32370000	-	-	-	-		100	-	-		U	-	-	U ; - ; -		32	False	15	13											17	15
139	489	Q14839-2	Q14839-2	Isoform 2 of Chromodomain-helicase-DNA-binding protein 4 OS=Homo sapiens GN=CHD4 - [CHD4_HUMAN]		220.7	5.97	0.116	3	17	17		-	32370000	-	-	-	-		100	-	-		U	-	-	U ; - ; -		32	False	15	13											17	15
																								U	-	-	U ; - ; -
140	610	Q5D862	Q5D862	Filaggrin-2 OS=Homo sapiens GN=FLG2 PE=1 SV=1 - [FILA2_HUMAN]		247.9	8.31	0.0318	1	5	5		3627000	-	4003000	2278000	38730000	12300000		0.01	0.569073	0.317583		D	N	N	D ; N ; N		32	True			2	2	2	2	2	2	2	2	5	5			2	2	3	3	3
																								D	N	N	D ; N ; N
141	166	Q92878	Q92878	DNA repair protein RAD50 OS=Homo sapiens GN=RAD50 PE=1 SV=1 - [RAD50_HUMAN]		153.8	6.89	0.1181	2	13	13		-	19620000	-	-	-	-		100	-	-		U	-	-	U ; - ; -		31	True	13	12											16	15
141	166	Q92878-2	Q92878-2	Isoform 2 of DNA repair protein RAD50 OS=Homo sapiens GN=RAD50 - [RAD50_HUMAN]		154.5	6.89	0.1176	2	13	13		-	19620000	-	-	-	-		100	-	-		U	-	-	U ; - ; -		31	False	13	12											16	15
																								U	-	-	U ; - ; -
142	91	P11142	P11142	Heat shock cognate 71 kDa protein OS=Homo sapiens GN=HSPA8 PE=1 SV=1 - [HSP7C_HUMAN]		70.9	5.52	0.1765	1	9	7		-	39970000	713000	2682000	6664000	2187000		100	3.76157	0.328181		U	N	N	U ; N ; N		30	True	9	8	2	2	1				1	1	3	3	9	8	2	2	1
																								U	N	N	U ; N ; N
143	140	P46087	P46087	Putative ribosomal RNA methyltransferase NOP2 OS=Homo sapiens GN=NOP2 PE=1 SV=2 - [NOP2_HUMAN]		89.2	9.23	0.2315	2	14	14		-	35570000	-	-	-	-		100	-	-		U	-	-	U ; - ; -		30	True	14	13											15	15
143	140	P46087-4	P46087-4	Isoform 4 of Putative ribosomal RNA methyltransferase NOP2 OS=Homo sapiens GN=NOP2 - [NOP2_HUMAN]		92.8	9.19	0.2225	2	14	14		-	35570000	-	-	-	-		100	-	-		U	-	-	U ; - ; -		30	False	14	13											15	15
																								U	-	-	U ; - ; -
144	217	Q13435	Q13435	Splicing factor 3B subunit 2 OS=Homo sapiens GN=SF3B2 PE=1 SV=2 - [SF3B2_HUMAN]		100.2	5.67	0.1788	1	14	14		0	31680000	-	-	-	-		100	-	-		U	-	-	U ; - ; -		30	True	14	11					1						16	13					1
																								U	-	-	U ; - ; -
145	271	Q9H0D6	Q9H0D6	5'-3' exoribonuclease 2 OS=Homo sapiens GN=XRN2 PE=1 SV=1 - [XRN2_HUMAN]		108.5	7.47	0.1579	1	10	10		1892000	46000000	-	-	-	-		24.3129	-	-		U	-	-	U ; - ; -		30	True	9	8					1	2					14	13					1
																								U	-	-	U ; - ; -
146	344	Q9Y4Y9-2	Q9Y4Y9-2	Isoform 2 of U6 snRNA-associated Sm-like protein LSm5 OS=Homo sapiens GN=LSM5 - [LSM5_HUMAN]		6.8	4.28	0.371	2	1	1		-	88480000	-	13520000	-	16060000		100	100	100		U	U	U	U ; U ; U		30	True	1	1	1	1	1	1							3	3	7	5	5	7
146	344	Q9Y4Y9	Q9Y4Y9	U6 snRNA-associated Sm-like protein LSm5 OS=Homo sapiens GN=LSM5 PE=1 SV=3 - [LSM5_HUMAN]		9.9	4.54	0.2527	2	1	1		-	88480000	-	13520000	-	16060000		100	100	100		U	U	U	U ; U ; U		30	False	1	1	1	1	1	1							3	3	7	5	5	7
																								U	U	U	U ; U ; U
147	50	Q13838	Q13838	Spliceosome RNA helicase DDX39B OS=Homo sapiens GN=DDX39B PE=1 SV=1 - [DX39B_HUMAN]		49	5.67	0.229	3	11	3		5302000	93000000	-	-	-	-		17.5406	-	-		U	-	-	U ; - ; -		29	True	10	9					3	2					12	11					4
147	50	Q13838-2	Q13838-2	Isoform 2 of Spliceosome RNA helicase DDX39B OS=Homo sapiens GN=DDX39B - [DX39B_HUMAN]		50.6	5.88	0.2212	3	11	3		5302000	93000000	-	-	-	-		17.5406	-	-		U	-	-	U ; - ; -		29	False	10	9					3	2					12	11					4
147	50	F8VQ10	F8VQ10	Spliceosome RNA helicase DDX39B OS=Homo sapiens GN=DDX39B PE=4 SV=1 - [F8VQ10_HUMAN]		50.7	5.88	0.2212	3	11	3		5302000	93000000	-	-	-	-		17.5406	-	-		U	-	-	U ; - ; -		29	False	10	9					3	2					12	11					4
																								U	-	-	U ; - ; -
148	240	P68363	P68363	Tubulin alpha-1B chain OS=Homo sapiens GN=TUBA1B PE=1 SV=1 - [TBA1B_HUMAN]		50.1	5.06	0.2971	1	9	9		4289000	62410000	-	-	2615000	-		14.5512	-	0.01		U	-	D	U ; - ; D		29	True	9	8					2	3			2	2	9	8					2
																								U	-	D	U ; - ; D
149	242	P07437	P07437	Tubulin beta chain OS=Homo sapiens GN=TUBB PE=1 SV=2 - [TBB5_HUMAN]		49.6	4.89	0.3829	1	11	5		2719000	48840000	-	-	-	-		17.9625	-	-		U	-	-	U ; - ; -		29	True	9	9					2	2					13	12					2
																								U	-	-	U ; - ; -
150	449	P78347-2	P78347-2	Isoform 2 of General transcription factor II-I OS=Homo sapiens GN=GTF2I - [GTF2I_HUMAN]		107.9	7.94	0.2215	4	14	14		-	236600000	-	19240000	-	-		100	100	-		U	U	-	U ; U ; -		29	True	12	10	1										14	14	1
150	449	P78347	P78347	General transcription factor II-I OS=Homo sapiens GN=GTF2I PE=1 SV=2 - [GTF2I_HUMAN]		112.3	6.39	0.2124	4	14	14		-	236600000	-	19240000	-	-		100	100	-		U	U	-	U ; U ; -		29	False	12	10	1										14	14	1
150	449	P78347-4	P78347-4	Isoform 4 of General transcription factor II-I OS=Homo sapiens GN=GTF2I - [GTF2I_HUMAN]		110	7.4	0.217	4	14	14		-	236600000	-	19240000	-	-		100	100	-		U	U	-	U ; U ; -		29	False	12	10	1										14	14	1
150	449	P78347-3	P78347-3	Isoform 3 of General transcription factor II-I OS=Homo sapiens GN=GTF2I - [GTF2I_HUMAN]		110.2	6.74	0.2168	4	14	14		-	236600000	-	19240000	-	-		100	100	-		U	U	-	U ; U ; -		29	False	12	10	1										14	14	1
																								U	U	-	U ; U ; -
151	11	P06576	P06576	ATP synthase subunit beta, mitochondrial OS=Homo sapiens GN=ATP5B PE=1 SV=3 - [ATPB_HUMAN]		56.5	5.4	0.2533	1	9	9		3530000	24450000	-	-	-	-		6.92635	-	-		U	-	-	U ; - ; -		28	True	8	8					4	4					10	10					4
																								U	-	-	U ; - ; -
152	56	P84090	P84090	Enhancer of rudimentary homolog OS=Homo sapiens GN=ERH PE=1 SV=1 - [ERH_HUMAN]		12.3	5.92	0.3654	1	4	4		12780000	286800000	7022000	15990000	-	9701000		22.4413	2.27713	100		U	N	U	U ; N ; U		28	True	4	4	1	1	2		3	3	1				8	7	1	1	2		4
																								U	N	U	U ; N ; U
153	103	Q8N163	Q8N163	DBIRD complex subunit KIAA1967 OS=Homo sapiens GN=KIAA1967 PE=1 SV=2 - [K1967_HUMAN]		102.8	5.22	0.1614	1	10	10		4368000	23180000	-	-	-	-		5.30678	-	-		U	-	-	U ; - ; -		28	True	9	8					4	1					12	11					4
																								U	-	-	U ; - ; -
154	138	Q15233	Q15233	Non-POU domain-containing octamer-binding protein OS=Homo sapiens GN=NONO PE=1 SV=4 - [NONO_HUMAN]		54.2	8.95	0.2675	1	9	8		2798000	63530000	0	-	-	-		22.7055	0.01	-		U	D	-	U ; D ; -		28	True	8	7					3	3	1				11	10					3
																								U	D	-	U ; D ; -
155	171	P98179	P98179	Putative RNA-binding protein 3 OS=Homo sapiens GN=RBM3 PE=1 SV=1 - [RBM3_HUMAN]		17.2	8.91	0.3822	1	3	3		-	71660000	-	18570000	-	11860000		100	100	100		U	U	U	U ; U ; U		28	True	3	3	3	3	2	2							5	5	7	5	4	2
																								U	U	U	U ; U ; U
156	335	Q96SI9-2	Q96SI9-2	Isoform 2 of Spermatid perinuclear RNA-binding protein OS=Homo sapiens GN=STRBP - [STRBP_HUMAN]		71.9	8.65	0.1869	2	12	6		-	159800000	-	-	-	-		100	-	-		U	-	-	U ; - ; -		28	True	12	12											14	14
156	335	Q96SI9	Q96SI9	Spermatid perinuclear RNA-binding protein OS=Homo sapiens GN=STRBP PE=1 SV=1 - [STRBP_HUMAN]		73.6	8.72	0.183	2	12	6		-	159800000	-	-	-	-		100	-	-		U	-	-	U ; - ; -		28	False	12	12											14	14
																								U	-	-	U ; - ; -
157	574	M0R3F6	M0R3F6	SURP and G-patch domain-containing protein 2 OS=Homo sapiens GN=SUGP2 PE=4 SV=1 - [M0R3F6_HUMAN]		93.8	8.84	0.2354	5	14	14		-	26070000	-	-	-	-		100	-	-		U	-	-	U ; - ; -		28	True	13	11											15	13
157	574	Q8IX01	Q8IX01	SURP and G-patch domain-containing protein 2 OS=Homo sapiens GN=SUGP2 PE=1 SV=2 - [SUGP2_HUMAN]		120.1	7.28	0.183	5	14	14		-	26070000	-	-	-	-		100	-	-		U	-	-	U ; - ; -		28	False	13	11											15	13
157	574	Q8IX01-4	Q8IX01-4	Isoform 4 of SURP and G-patch domain-containing protein 2 OS=Homo sapiens GN=SUGP2 - [SUGP2_HUMAN]		115.1	8.63	0.1922	5	14	14		-	26070000	-	-	-	-		100	-	-		U	-	-	U ; - ; -		28	False	13	11											15	13
157	574	Q8IX01-3	Q8IX01-3	Isoform 3 of SURP and G-patch domain-containing protein 2 OS=Homo sapiens GN=SUGP2 - [SUGP2_HUMAN]		116.2	8.62	0.1904	5	14	14		-	26070000	-	-	-	-		100	-	-		U	-	-	U ; - ; -		28	False	13	11											15	13
157	574	M0R2Z9	M0R2Z9	SURP and G-patch domain-containing protein 2 OS=Homo sapiens GN=SUGP2 PE=4 SV=1 - [M0R2Z9_HUMAN]		121.5	7.4	0.1807	5	14	14		-	26070000	-	-	-	-		100	-	-		U	-	-	U ; - ; -		28	False	13	11											15	13
																								U	-	-	U ; - ; -
158	670	D3DS81	D3DS81	Neuro-oncological ventral antigen 1, isoform CRA_a OS=Homo sapiens GN=NOVA1 PE=2 SV=1 - [D3DS81_HUMAN]		49.2	8.53	0.3188	4	11	6		18740000	-	870900	-	-	-		0.01	0.01	-		D	D	-	D ; D ; -		28	True							11	8	2	2									13
158	670	P51513	P51513	RNA-binding protein Nova-1 OS=Homo sapiens GN=NOVA1 PE=1 SV=1 - [NOVA1_HUMAN]		52	8.88	0.302	4	11	6		18740000	-	870900	-	-	-		0.01	0.01	-		D	D	-	D ; D ; -		28	False							11	8	2	2									13
158	670	P51513-4	P51513-4	Isoform 4 of RNA-binding protein Nova-1 OS=Homo sapiens GN=NOVA1 - [NOVA1_HUMAN]		51.7	8.72	0.3037	4	11	6		18740000	-	870900	-	-	-		0.01	0.01	-		D	D	-	D ; D ; -		28	False							11	8	2	2									13
158	670	P51513-3	P51513-3	Isoform 3 of RNA-binding protein Nova-1 OS=Homo sapiens GN=NOVA1 - [NOVA1_HUMAN]		49.6	8.72	0.3169	4	11	6		18740000	-	870900	-	-	-		0.01	0.01	-		D	D	-	D ; D ; -		28	False							11	8	2	2									13
																								D	D	-	D ; D ; -
159	40	Q9BQ39	Q9BQ39	ATP-dependent RNA helicase DDX50 OS=Homo sapiens GN=DDX50 PE=1 SV=1 - [DDX50_HUMAN]		82.5	9.17	0.2347	1	13	11		944400	81250000	-	-	-	-		86.0335	-	-		U	-	-	U ; - ; -		27	True	13	12					1	1					13	12					1
																								U	-	-	U ; - ; -
160	107	P42167	P42167	Lamina-associated polypeptide 2, isoforms beta/gamma OS=Homo sapiens GN=TMPO PE=1 SV=2 - [LAP2B_HUMAN]		50.6	9.38	0.2775	1	8	8		2065000	33680000	-	-	-	-		16.3099	-	-		U	-	-	U ; - ; -		27	True	8	7					3	3					10	8					5
																								U	-	-	U ; - ; -
161	96	P52292	P52292	Importin subunit alpha-2 OS=Homo sapiens GN=KPNA2 PE=1 SV=1 - [IMA2_HUMAN]		57.8	5.4	0.3025	1	10	10		1546000	31140000	-	-	-	-		20.1423	-	-		U	-	-	U ; - ; -		26	True	9	9					2	2					11	11					2
																								U	-	-	U ; - ; -
162	106	P14618	P14618	Pyruvate kinase isozymes M1/M2 OS=Homo sapiens GN=PKM PE=1 SV=4 - [KPYM_HUMAN]		57.9	7.84	0.2072	1	8	8		-	2680000	-	-	24990000	-		100	-	0.01		U	-	D	U ; - ; D		26	True	1	1									8	7	1	1
																								U	-	D	U ; - ; D
163	119	Q9UK45	Q9UK45	U6 snRNA-associated Sm-like protein LSm7 OS=Homo sapiens GN=LSM7 PE=1 SV=1 - [LSM7_HUMAN]		11.6	5.27	0.4175	1	5	5		-	202300000	-	15070000	-	11160000		100	100	100		U	U	U	U ; U ; U		26	True	5	3	2	2	1	2							11	8	2	2	1	2
																								U	U	U	U ; U ; U
164	141	O00567	O00567	Nucleolar protein 56 OS=Homo sapiens GN=NOP56 PE=1 SV=4 - [NOP56_HUMAN]		66	9.19	0.2997	1	13	13		-	26800000	-	-	-	-		100	-	-		U	-	-	U ; - ; -		26	True	13	11											14	12
																								U	-	-	U ; - ; -
165	148	Q8N1F7	Q8N1F7	Nuclear pore complex protein Nup93 OS=Homo sapiens GN=NUP93 PE=1 SV=2 - [NUP93_HUMAN]		93.4	5.72	0.188	2	12	12		405100	24870000	-	-	-	-		61.3922	-	-		U	-	-	U ; - ; -		26	True	12	9						1					14	11
165	148	H3BVG0	H3BVG0	Nuclear pore complex protein Nup93 OS=Homo sapiens GN=NUP93 PE=2 SV=1 - [H3BVG0_HUMAN]		99.5	5.73	0.175	2	12	12		405100	24870000	-	-	-	-		61.3922	-	-		U	-	-	U ; - ; -		26	False	12	9						1					14	11
																								U	-	-	U ; - ; -
166	464	E7EQT4	E7EQT4	Apoptotic chromatin condensation inducer in the nucleus OS=Homo sapiens GN=ACIN1 PE=2 SV=2 - [E7EQT4_HUMAN]		147.3	6.73	0.1091	2	11	11		-	32920000	-	-	-	-		100	-	-		U	-	-	U ; - ; -		25	True	10	11											11	14
166	464	Q9UKV3	Q9UKV3	Apoptotic chromatin condensation inducer in the nucleus OS=Homo sapiens GN=ACIN1 PE=1 SV=2 - [ACINU_HUMAN]		151.8	6.43	0.1059	2	11	11		-	32920000	-	-	-	-		100	-	-		U	-	-	U ; - ; -		25	False	10	11											11	14
																								U	-	-	U ; - ; -
167	239	Q13148	Q13148	TAR DNA-binding protein 43 OS=Homo sapiens GN=TARDBP PE=1 SV=1 - [TADBP_HUMAN]		44.7	6.19	0.1522	2	4	4		3832000	92410000	-	0	-	-		24.1153	100	-		U	U	-	U ; U ; -		24	True	4	4	1	1			2	2					8	8	1	1			3
167	239	Q13148-2	Q13148-2	Isoform 2 of TAR DNA-binding protein 43 OS=Homo sapiens GN=TARDBP - [TADBP_HUMAN]		45	6.34	0.1514	2	4	4		3832000	92410000	-	0	-	-		24.1153	100	-		U	U	-	U ; U ; -		24	False	4	4	1	1			2	2					8	8	1	1			3
																								U	U	-	U ; U ; -
168	279	P02545-2	P02545-2	Isoform C of Prelamin-A/C OS=Homo sapiens GN=LMNA - [LMNA_HUMAN]		65.1	6.84	0.1573	4	8	7		899800	60970000	691200	-	6353000	1304000		67.7595	0.01	0.205257		U	D	N	U ; D ; N		24	True	7	5			1	1	2	2	1	1	1	1	7	5			1	1	3
168	279	P02545	P02545	Prelamin-A/C OS=Homo sapiens GN=LMNA PE=1 SV=1 - [LMNA_HUMAN]		74.1	7.02	0.1355	4	8	7		899800	60970000	691200	-	6353000	1304000		67.7595	0.01	0.205257		U	D	N	U ; D ; N		24	False	7	5			1	1	2	2	1	1	1	1	7	5			1	1	3
168	279	Q6UYC3	Q6UYC3	Prelamin-A/C OS=Homo sapiens GN=LMNA PE=2 SV=1 - [Q6UYC3_HUMAN]		69.2	6.64	0.1466	4	8	7		899800	60970000	691200	-	6353000	1304000		67.7595	0.01	0.205257		U	D	N	U ; D ; N		24	False	7	5			1	1	2	2	1	1	1	1	7	5			1	1	3
168	279	P02545-3	P02545-3	Isoform ADelta10 of Prelamin-A/C OS=Homo sapiens GN=LMNA - [LMNA_HUMAN]		70.6	8.4	0.142	4	8	7		899800	60970000	691200	-	6353000	1304000		67.7595	0.01	0.205257		U	D	N	U ; D ; N		24	False	7	5			1	1	2	2	1	1	1	1	7	5			1	1	3
																								U	D	N	U ; D ; N
169	646	Q96P63	Q96P63	Serpin B12 OS=Homo sapiens GN=SERPINB12 PE=1 SV=1 - [SPB12_HUMAN]		46.2	5.53	0.3309	2	8	8		-	-	-	-	14950000	3830000		-	-	0.256187		-	-	N	- ; - ; N		24	True					3	3					6	8					3	3
169	646	Q3SYB4	Q3SYB4	SERPINB12 protein OS=Homo sapiens GN=SERPINB12 PE=2 SV=1 - [Q3SYB4_HUMAN]		48.4	5.39	0.3153	2	8	8		-	-	-	-	14950000	3830000		-	-	0.256187		-	-	N	- ; - ; N		24	False					3	3					6	8					3	3
																								-	-	N	- ; - ; N
170	661	Q9UNW9	Q9UNW9	RNA-binding protein Nova-2 OS=Homo sapiens GN=NOVA2 PE=1 SV=1 - [NOVA2_HUMAN]		49	8.16	0.2439	1	9	4		18660000	-	-	-	-	-		0.01	-	-		D	-	-	D ; - ; -		24	True							9	6											14
																								D	-	-	D ; - ; -
171	22	Q99459	Q99459	Cell division cycle 5-like protein OS=Homo sapiens GN=CDC5L PE=1 SV=2 - [CDC5L_HUMAN]		92.2	8.18	0.2444	1	12	12		-	23200000	-	-	-	-		100	-	-		U	-	-	U ; - ; -		23	True	12	9											13	10
																								U	-	-	U ; - ; -
172	120	Q9BQG0	Q9BQG0	Myb-binding protein 1A OS=Homo sapiens GN=MYBBP1A PE=1 SV=2 - [MBB1A_HUMAN]		148.8	9.28	0.1039	2	11	11		-	14140000	-	-	-	-		100	-	-		U	-	-	U ; - ; -		23	True	11	8											13	10
172	120	Q9BQG0-2	Q9BQG0-2	Isoform 2 of Myb-binding protein 1A OS=Homo sapiens GN=MYBBP1A - [MBB1A_HUMAN]		149.3	9.28	0.1036	2	11	11		-	14140000	-	-	-	-		100	-	-		U	-	-	U ; - ; -		23	False	11	8											13	10
																								U	-	-	U ; - ; -
173	613	P62937;P62937-cRAP	P62937;P62937-cRAP	Peptidyl-prolyl cis-trans isomerase A OS=Homo sapiens GN=PPIA PE=1 SV=2 - [PPIA_HUMAN]		18	7.81	0.0727	3	1	1		1858000	-	1810000	2478000	-	3490000		0.01	1.36906	100		D	N	U	D ; N ; U		23	True			2	2	2	2	2	2	2	2					5	6	2	2	2
173	613	C9J5S7	C9J5S7	Peptidyl-prolyl cis-trans isomerase OS=Homo sapiens GN=PPIA PE=2 SV=1 - [C9J5S7_HUMAN]		13.2	6.77	0.0992	3	1	1		1858000	-	1810000	2478000	-	3490000		0.01	1.36906	100		D	N	U	D ; N ; U		12	False			1	1	1	1	1	1	1	1					3	3	1	1	1
173	613	F8WE65	F8WE65	Peptidyl-prolyl cis-trans isomerase OS=Homo sapiens GN=PPIA PE=2 SV=1 - [F8WE65_HUMAN]		13	6.77	0.1	3	1	1		1858000	-	1810000	2478000	-	3490000		0.01	1.36906	100		D	N	U	D ; N ; U		12	False			1	1	1	1	1	1	1	1					3	3	1	1	1
																								D	N	U	D ; N ; U
174	5	P05141	P05141	ADP/ATP translocase 2 OS=Homo sapiens GN=SLC25A5 PE=1 SV=7 - [ADT2_HUMAN]		32.8	9.69	0.3423	1	9	3		3813000	90310000	-	-	-	-		23.6848	-	-		U	-	-	U ; - ; -		22	True	9	9					2	2					9	9					2
																								U	-	-	U ; - ; -
175	113	P42704	P42704	Leucine-rich PPR motif-containing protein, mitochondrial OS=Homo sapiens GN=LRPPRC PE=1 SV=3 - [LPPRC_HUMAN]		157.8	6.13	0.0603	1	6	6		-	14810000	-	2600000	-	3149000		100	100	100		U	U	U	U ; U ; U		22	True	6	6	3	3	1	1							6	6	4	4	1	1
																								U	U	U	U ; U ; U
176	354	Q01844-6	Q01844-6	Isoform 6 of RNA-binding protein EWS OS=Homo sapiens GN=EWSR1 - [EWS_HUMAN]		62.5	9.39	0.12	5	5	5		3015000	63100000	-	-	-	-		20.9287	-	-		U	-	-	U ; - ; -		22	True	5	5					2	2					10	8					2
176	354	Q01844	Q01844	RNA-binding protein EWS OS=Homo sapiens GN=EWSR1 PE=1 SV=1 - [EWS_HUMAN]		68.4	9.33	0.1098	5	5	5		3015000	63100000	-	-	-	-		20.9287	-	-		U	-	-	U ; - ; -		22	False	5	5					2	2					10	8					2
176	354	Q01844-5	Q01844-5	Isoform 5 of RNA-binding protein EWS OS=Homo sapiens GN=EWSR1 - [EWS_HUMAN]		68.9	9.29	0.1089	5	5	5		3015000	63100000	-	-	-	-		20.9287	-	-		U	-	-	U ; - ; -		22	False	5	5					2	2					10	8					2
176	354	Q01844-3	Q01844-3	Isoform 3 of RNA-binding protein EWS OS=Homo sapiens GN=EWSR1 - [EWS_HUMAN]		68.3	9.33	0.1099	5	5	5		3015000	63100000	-	-	-	-		20.9287	-	-		U	-	-	U ; - ; -		22	False	5	5					2	2					10	8					2
176	354	B0QYK0	B0QYK0	RNA-binding protein EWS OS=Homo sapiens GN=EWSR1 PE=2 SV=1 - [B0QYK0_HUMAN]		64.9	9.38	0.1165	5	5	5		3015000	63100000	-	-	-	-		20.9287	-	-		U	-	-	U ; - ; -		22	False	5	5					2	2					10	8					2
																								U	-	-	U ; - ; -
177	469	H0YIQ2	H0YIQ2	YLP motif-containing protein 1 (Fragment) OS=Homo sapiens GN=YLPM1 PE=2 SV=1 - [H0YIQ2_HUMAN]		180.2	6.43	0.0589	4	6	6		-	15230000	-	-	-	-		100	-	-		U	-	-	U ; - ; -		22	True	6	6											11	11
177	469	P49750	P49750	YLP motif-containing protein 1 OS=Homo sapiens GN=YLPM1 PE=1 SV=3 - [YLPM1_HUMAN]		219.8	6.57	0.0482	4	6	6		-	15230000	-	-	-	-		100	-	-		U	-	-	U ; - ; -		22	False	6	6											11	11
177	469	P49750-4	P49750-4	Isoform 4 of YLP motif-containing protein 1 OS=Homo sapiens GN=YLPM1 - [YLPM1_HUMAN]		241.5	6.55	0.0438	4	6	6		-	15230000	-	-	-	-		100	-	-		U	-	-	U ; - ; -		22	False	6	6											11	11
177	469	P49750-3	P49750-3	Isoform 3 of YLP motif-containing protein 1 OS=Homo sapiens GN=YLPM1 - [YLPM1_HUMAN]		209.4	6.61	0.0505	4	6	6		-	15230000	-	-	-	-		100	-	-		U	-	-	U ; - ; -		22	False	6	6											11	11
																								U	-	-	U ; - ; -
178	562	Q13595-2	Q13595-2	Isoform Short of Transformer-2 protein homolog alpha OS=Homo sapiens GN=TRA2A - [TRA2A_HUMAN]		12.9	9.98	0.5487	4	6	5		2450000	148800000	-	-	-	-		60.7347	-	-		U	-	-	U ; - ; -		22	True	6	5					3	3					7	7					4
178	562	Q13595	Q13595	Transformer-2 protein homolog alpha OS=Homo sapiens GN=TRA2A PE=1 SV=1 - [TRA2A_HUMAN]		32.7	11.27	0.2199	4	6	5		2450000	148800000	-	-	-	-		60.7347	-	-		U	-	-	U ; - ; -		22	False	6	5					3	3					7	7					4
178	562	B4DUA9	B4DUA9	Transformer-2 protein homolog alpha OS=Homo sapiens GN=TRA2A PE=2 SV=1 - [B4DUA9_HUMAN]		20.7	10.24	0.3425	4	6	5		2450000	148800000	-	-	-	-		60.7347	-	-		U	-	-	U ; - ; -		22	False	6	5					3	3					7	7					4
178	562	B4DQI6	B4DQI6	Transformer-2 protein homolog alpha OS=Homo sapiens GN=TRA2A PE=2 SV=1 - [B4DQI6_HUMAN]		20.6	10.17	0.3444	4	6	5		2450000	148800000	-	-	-	-		60.7347	-	-		U	-	-	U ; - ; -		22	False	6	5					3	3					7	7					4
																								U	-	-	U ; - ; -
179	142	Q9Y2X3	Q9Y2X3	Nucleolar protein 58 OS=Homo sapiens GN=NOP58 PE=1 SV=1 - [NOP58_HUMAN]		59.5	8.92	0.2665	1	10	10		-	26590000	-	-	-	-		100	-	-		U	-	-	U ; - ; -		21	True	10	9											11	10
																								U	-	-	U ; - ; -
180	326	P62995-3	P62995-3	Isoform 3 of Transformer-2 protein homolog beta OS=Homo sapiens GN=TRA2B - [TRA2B_HUMAN]		21.9	10.15	0.367	2	6	5		13060000	353900000	-	-	-	-		27.098	-	-		U	-	-	U ; - ; -		21	True	6	4					3	3					8	7					3
180	326	P62995	P62995	Transformer-2 protein homolog beta OS=Homo sapiens GN=TRA2B PE=1 SV=1 - [TRA2B_HUMAN]		33.6	11.25	0.2396	2	6	5		13060000	353900000	-	-	-	-		27.098	-	-		U	-	-	U ; - ; -		21	False	6	4					3	3					8	7					3
																								U	-	-	U ; - ; -
181	648	P22735	P22735	Protein-glutamine gamma-glutamyltransferase K OS=Homo sapiens GN=TGM1 PE=1 SV=4 - [TGM1_HUMAN]		89.7	6.04	0.0526	1	3	3		898100	-	2388000	-	7228000	1100000		0.01	0.01	0.152186		D	D	D	D ; D ; D		21	True					1	1	2	1	2	2	2	2					1	1	2
																								D	D	D	D ; D ; D
182	65	P16403	P16403	Histone H1.2 OS=Homo sapiens GN=HIST1H1C PE=1 SV=2 - [H12_HUMAN]		21.4	10.93	0.2347	1	7	7		2225000	1268000000	-	-	-	-		569.888	-	-		U	-	-	U ; - ; -		20	True	7	6					1	1					10	8					1
																								U	-	-	U ; - ; -
183	207	Q9Y265	Q9Y265	RuvB-like 1 OS=Homo sapiens GN=RUVBL1 PE=1 SV=1 - [RUVB1_HUMAN]		50.2	6.42	0.2127	1	7	7		1767000	20960000	-	-	-	-		11.8619	-	-		U	-	-	U ; - ; -		20	True	6	5					3	3					8	6					3
																								U	-	-	U ; - ; -
184	208	Q9Y230	Q9Y230	RuvB-like 2 OS=Homo sapiens GN=RUVBL2 PE=1 SV=3 - [RUVB2_HUMAN]		51.1	5.64	0.1836	1	7	7		2268000	11690000	-	-	-	-		5.15432	-	-		U	-	-	U ; - ; -		20	True	4	4					5	3					5	5					6
																								U	-	-	U ; - ; -
185	261	P21796	P21796	Voltage-dependent anion-selective channel protein 1 OS=Homo sapiens GN=VDAC1 PE=1 SV=2 - [VDAC1_HUMAN]		30.8	8.54	0.3781	1	8	7		1358000	20690000	-	-	-	-		15.2356	-	-		U	-	-	U ; - ; -		20	True	6	5					4	3					7	6					4
																								U	-	-	U ; - ; -
186	291	P45880-2	P45880-2	Isoform 2 of Voltage-dependent anion-selective channel protein 2 OS=Homo sapiens GN=VDAC2 - [VDAC2_HUMAN]		30.4	7.2	0.3498	3	6	6		983900	15320000	-	-	-	-		15.5707	-	-		U	-	-	U ; - ; -		20	True	6	6					3	3					7	7					3
186	291	P45880	P45880	Voltage-dependent anion-selective channel protein 2 OS=Homo sapiens GN=VDAC2 PE=1 SV=2 - [VDAC2_HUMAN]		31.5	7.56	0.3367	3	6	6		983900	15320000	-	-	-	-		15.5707	-	-		U	-	-	U ; - ; -		20	False	6	6					3	3					7	7					3
186	291	P45880-1	P45880-1	Isoform 1 of Voltage-dependent anion-selective channel protein 2 OS=Homo sapiens GN=VDAC2 - [VDAC2_HUMAN]		33.4	7.59	0.3204	3	6	6		983900	15320000	-	-	-	-		15.5707	-	-		U	-	-	U ; - ; -		20	False	6	6					3	3					7	7					3
																								U	-	-	U ; - ; -
187	385	Q13330-3	Q13330-3	Isoform 3 of Metastasis-associated protein MTA1 OS=Homo sapiens GN=MTA1 - [MTA1_HUMAN]		79.1	9.41	0.2106	3	11	10		-	25460000	-	-	-	-		100	-	-		U	-	-	U ; - ; -		20	True	11	9											11	9
187	385	Q13330	Q13330	Metastasis-associated protein MTA1 OS=Homo sapiens GN=MTA1 PE=1 SV=2 - [MTA1_HUMAN]		80.7	9.26	0.2056	3	11	10		-	25460000	-	-	-	-		100	-	-		U	-	-	U ; - ; -		20	False	11	9											11	9
187	385	E7ESY4	E7ESY4	Metastasis-associated protein MTA1 OS=Homo sapiens GN=MTA1 PE=2 SV=1 - [E7ESY4_HUMAN]		79.3	9.11	0.2091	3	11	10		-	25460000	-	-	-	-		100	-	-		U	-	-	U ; - ; -		20	False	11	9											11	9
																								U	-	-	U ; - ; -
188	433	Q9Y4W2-2	Q9Y4W2-2	Isoform 2 of Ribosomal biogenesis protein LAS1L OS=Homo sapiens GN=LAS1L - [LAS1L_HUMAN]		81.2	4.69	0.1395	2	7	7		-	13730000	-	-	-	-		100	-	-		U	-	-	U ; - ; -		20	True	7	7											10	10
188	433	Q9Y4W2	Q9Y4W2	Ribosomal biogenesis protein LAS1L OS=Homo sapiens GN=LAS1L PE=1 SV=2 - [LAS1L_HUMAN]		83	4.73	0.1362	2	7	7		-	13730000	-	-	-	-		100	-	-		U	-	-	U ; - ; -		20	False	7	7											10	10
																								U	-	-	U ; - ; -
189	445	Q14966-4	Q14966-4	Isoform 4 of Zinc finger protein 638 OS=Homo sapiens GN=ZNF638 - [ZN638_HUMAN]		128.4	9.54	0.1159	3	10	10		-	26000000	-	-	-	-		100	-	-		U	-	-	U ; - ; -		20	True	10	8											11	9
189	445	Q14966	Q14966	Zinc finger protein 638 OS=Homo sapiens GN=ZNF638 PE=1 SV=2 - [ZN638_HUMAN]		220.5	6.38	0.0667	3	10	10		-	26000000	-	-	-	-		100	-	-		U	-	-	U ; - ; -		20	False	10	8											11	9
189	445	Q14966-3	Q14966-3	Isoform 3 of Zinc finger protein 638 OS=Homo sapiens GN=ZNF638 - [ZN638_HUMAN]		218.1	6.42	0.0675	3	10	10		-	26000000	-	-	-	-		100	-	-		U	-	-	U ; - ; -		20	False	10	8											11	9
																								U	-	-	U ; - ; -
190	544	F5H315	F5H315	Pre-mRNA-splicing factor SYF1 OS=Homo sapiens GN=XAB2 PE=2 SV=1 - [F5H315_HUMAN]		99.6	6.23	0.1303	2	10	10		-	20080000	-	-	-	-		100	-	-		U	-	-	U ; - ; -		20	True	10	9											10	10
190	544	Q9HCS7	Q9HCS7	Pre-mRNA-splicing factor SYF1 OS=Homo sapiens GN=XAB2 PE=1 SV=2 - [SYF1_HUMAN]		99.9	6.23	0.1298	2	10	10		-	20080000	-	-	-	-		100	-	-		U	-	-	U ; - ; -		20	False	10	9											10	10
																								U	-	-	U ; - ; -
191	623	H0YEM1	H0YEM1	Poly(U)-binding-splicing factor PUF60 (Fragment) OS=Homo sapiens GN=PUF60 PE=4 SV=1 - [H0YEM1_HUMAN]		35.8	8.31	0.5327	1	11	1		-	-	-	29650000	-	-		-	100	-		-	U	-	- ; U ; -		20	True			11												20
																								-	U	-	- ; U ; -
192	4	Q9H2P0	Q9H2P0	Activity-dependent neuroprotector homeobox protein OS=Homo sapiens GN=ADNP PE=1 SV=1 - [ADNP_HUMAN]		123.5	7.34	0.0989	1	7	7		-	20910000	-	-	-	-		100	-	-		U	-	-	U ; - ; -		19	True	7	7											10	9
																								U	-	-	U ; - ; -
193	122	P33993	P33993	DNA replication licensing factor MCM7 OS=Homo sapiens GN=MCM7 PE=1 SV=4 - [MCM7_HUMAN]		81.3	6.46	0.178	1	9	9		0	23910000	-	-	-	-		100	-	-		U	-	-	U ; - ; -		19	True	9	9					1						9	9					1
																								U	-	-	U ; - ; -
194	174	P49792	P49792	E3 SUMO-protein ligase RanBP2 OS=Homo sapiens GN=RANBP2 PE=1 SV=2 - [RBP2_HUMAN]		358	6.2	0.0509	1	10	10		-	13220000	-	-	-	-		100	-	-		U	-	-	U ; - ; -		19	True	10	9											10	9
																								U	-	-	U ; - ; -
195	257	Q96T88	Q96T88	E3 ubiquitin-protein ligase UHRF1 OS=Homo sapiens GN=UHRF1 PE=1 SV=1 - [UHRF1_HUMAN]		89.8	7.56	0.1614	2	9	9		-	19680000	-	-	-	-		100	-	-		U	-	-	U ; - ; -		19	True	9	8											10	9
195	257	Q96T88-2	Q96T88-2	Isoform 2 of E3 ubiquitin-protein ligase UHRF1 OS=Homo sapiens GN=UHRF1 - [UHRF1_HUMAN]		91.1	7.44	0.1588	2	9	9		-	19680000	-	-	-	-		100	-	-		U	-	-	U ; - ; -		19	False	9	8											10	9
																								U	-	-	U ; - ; -
196	269	P13010	P13010	X-ray repair cross-complementing protein 5 OS=Homo sapiens GN=XRCC5 PE=1 SV=3 - [XRCC5_HUMAN]		82.7	5.81	0.2295	1	8	8		-	25550000	-	-	-	-		100	-	-		U	-	-	U ; - ; -		19	True	8	7											9	10
																								U	-	-	U ; - ; -
197	299	P62316-2	P62316-2	Isoform 2 of Small nuclear ribonucleoprotein Sm D2 OS=Homo sapiens GN=SNRPD2 - [SMD2_HUMAN]		12.4	9.89	0.5093	2	6	6		1363000	75000000	-	-	-	-		55.0257	-	-		U	-	-	U ; - ; -		19	True	5	4					2	2					7	6					3
197	299	P62316	P62316	Small nuclear ribonucleoprotein Sm D2 OS=Homo sapiens GN=SNRPD2 PE=1 SV=1 - [SMD2_HUMAN]		13.5	9.91	0.4661	2	6	6		1363000	75000000	-	-	-	-		55.0257	-	-		U	-	-	U ; - ; -		19	False	5	4					2	2					7	6					3
																								U	-	-	U ; - ; -
198	386	B5MCF9	B5MCF9	Pescadillo homolog OS=Homo sapiens GN=PES1 PE=2 SV=1 - [B5MCF9_HUMAN]		66	7.5	0.1349	3	7	7		-	19840000	-	-	-	-		100	-	-		U	-	-	U ; - ; -		19	True	7	7											10	9
198	386	O00541	O00541	Pescadillo homolog OS=Homo sapiens GN=PES1 PE=1 SV=1 - [PESC_HUMAN]		68	7.33	0.131	3	7	7		-	19840000	-	-	-	-		100	-	-		U	-	-	U ; - ; -		19	False	7	7											10	9
198	386	O00541-2	O00541-2	Isoform 2 of Pescadillo homolog OS=Homo sapiens GN=PES1 - [PESC_HUMAN]		67.4	7.53	0.1321	3	7	7		-	19840000	-	-	-	-		100	-	-		U	-	-	U ; - ; -		19	False	7	7											10	9
																								U	-	-	U ; - ; -
199	609	P81605	P81605	Dermcidin OS=Homo sapiens GN=DCD PE=1 SV=2 - [DCD_HUMAN]		11.3	6.54	0.2273	2	3	3		2082000	-	18800000	1689000	15120000	2635000		0.01	0.0898404	0.174272		D	D	D	D ; D ; D		19	True			1	1	2	2	1	1	2	2	1	2			1	1	3	3	1
199	609	P81605-2	P81605-2	Isoform 2 of Dermcidin OS=Homo sapiens GN=DCD - [DCD_HUMAN]		12.4	7.97	0.2066	2	3	3		2082000	-	18800000	1689000	15120000	2635000		0.01	0.0898404	0.174272		D	D	D	D ; D ; D		19	False			1	1	2	2	1	1	2	2	1	2			1	1	3	3	1
																								D	D	D	D ; D ; D
200	172	Q9Y580	Q9Y580	RNA-binding protein 7 OS=Homo sapiens GN=RBM7 PE=1 SV=1 - [RBM7_HUMAN]		30.5	9.57	0.406	1	6	1		-	34020000	-	2274000	-	-		100	100	-		U	U	-	U ; U ; -		18	True	6	4	1	1									9	7	1	1
																								U	U	-	U ; U ; -
201	212	O00422	O00422	Histone deacetylase complex subunit SAP18 OS=Homo sapiens GN=SAP18 PE=1 SV=1 - [SAP18_HUMAN]		17.5	9.35	0.4118	1	5	5		10260000	151600000	-	-	-	-		14.7758	-	-		U	-	-	U ; - ; -		18	True	5	3					1	1					9	7					1
																								U	-	-	U ; - ; -
202	277	Q5BKZ1	Q5BKZ1	DBIRD complex subunit ZNF326 OS=Homo sapiens GN=ZNF326 PE=1 SV=2 - [ZN326_HUMAN]		65.6	5.15	0.2268	1	9	9		-	65550000	-	-	-	-		100	-	-		U	-	-	U ; - ; -		18	True	9	9											9	9
																								U	-	-	U ; - ; -
203	622	Q9H0Z9-2	Q9H0Z9-2	Isoform 2 of RNA-binding protein 38 OS=Homo sapiens GN=RBM38 - [RBM38_HUMAN]		12.9	9.17	0.3554	3	3	3		-	-	-	1188000	-	1485000		-	100	100		-	U	U	- ; U ; U		18	True			3	3	2	2									5	5	4	4
203	622	Q9H0Z9	Q9H0Z9	RNA-binding protein 38 OS=Homo sapiens GN=RBM38 PE=1 SV=2 - [RBM38_HUMAN]		25.5	8.65	0.1799	3	3	3		-	-	-	1188000	-	1485000		-	100	100		-	U	U	- ; U ; U		18	False			3	3	2	2									5	5	4	4
203	622	F6VZ39	F6VZ39	RNA-binding protein 38 OS=Homo sapiens GN=RBM38 PE=2 SV=1 - [F6VZ39_HUMAN]		13.6	9.5	0.3496	3	3	3		-	-	-	1188000	-	1485000		-	100	100		-	U	U	- ; U ; U		18	False			3	3	2	2									5	5	4	4
																								-	U	U	- ; U ; U
204	149	O15381	O15381	Nuclear valosin-containing protein-like OS=Homo sapiens GN=NVL PE=1 SV=1 - [NVL_HUMAN]		95	6.48	0.1402	1	8	8		-	10690000	-	-	-	-		100	-	-		U	-	-	U ; - ; -		17	True	8	7											9	8
																								U	-	-	U ; - ; -
205	191	P24928	P24928	DNA-directed RNA polymerase II subunit RPB1 OS=Homo sapiens GN=POLR2A PE=1 SV=2 - [RPB1_HUMAN]		217	7.37	0.066	1	7	7		-	14220000	-	-	-	-		100	-	-		U	-	-	U ; - ; -		17	True	7	6											9	8
																								U	-	-	U ; - ; -
206	218	Q15393	Q15393	Splicing factor 3B subunit 3 OS=Homo sapiens GN=SF3B3 PE=1 SV=4 - [SF3B3_HUMAN]		135.5	5.26	0.0896	1	8	8		1188000	15200000	-	-	-	-		12.7946	-	-		U	-	-	U ; - ; -		17	True	5	6					3	3					5	6					3
																								U	-	-	U ; - ; -
207	237	Q08945	Q08945	FACT complex subunit SSRP1 OS=Homo sapiens GN=SSRP1 PE=1 SV=1 - [SSRP1_HUMAN]		81	6.87	0.1509	1	7	7		-	21650000	-	-	-	-		100	-	-		U	-	-	U ; - ; -		17	True	6	6											8	9
																								U	-	-	U ; - ; -
208	318	Q92900-2	Q92900-2	Isoform 2 of Regulator of nonsense transcripts 1 OS=Homo sapiens GN=UPF1 - [RENT1_HUMAN]		123	6.68	0.1011	2	8	8		2599000	0	-	-	-	-		0.01	-	-		D	-	-	D ; - ; -		17	True	1						8	8					1						8
208	318	Q92900	Q92900	Regulator of nonsense transcripts 1 OS=Homo sapiens GN=UPF1 PE=1 SV=2 - [RENT1_HUMAN]		124.3	6.61	0.1001	2	8	8		2599000	0	-	-	-	-		0.01	-	-		D	-	-	D ; - ; -		17	False	1						8	8					1						8
																								D	-	-	D ; - ; -
209	409	E9PF10	E9PF10	Nuclear pore complex protein Nup155 OS=Homo sapiens GN=NUP155 PE=2 SV=1 - [E9PF10_HUMAN]		148	6.3	0.0716	3	7	7		-	10430000	-	-	-	-		100	-	-		U	-	-	U ; - ; -		17	True	7	7											8	9
209	409	O75694	O75694	Nuclear pore complex protein Nup155 OS=Homo sapiens GN=NUP155 PE=1 SV=1 - [NU155_HUMAN]		155.1	6.16	0.0683	3	7	7		-	10430000	-	-	-	-		100	-	-		U	-	-	U ; - ; -		17	False	7	7											8	9
209	409	O75694-2	O75694-2	Isoform 2 of Nuclear pore complex protein Nup155 OS=Homo sapiens GN=NUP155 - [NU155_HUMAN]		148.9	6.34	0.0713	3	7	7		-	10430000	-	-	-	-		100	-	-		U	-	-	U ; - ; -		17	False	7	7											8	9
																								U	-	-	U ; - ; -
210	443	P04637-4	P04637-4	Isoform 4 of Cellular tumor antigen p53 OS=Homo sapiens GN=TP53 - [P53_HUMAN]		39.3	7.87	0.2627	2	7	7		-	68720000	-	-	-	-		100	-	-		U	-	-	U ; - ; -		17	True	7	6											9	8
210	443	P04637	P04637	Cellular tumor antigen p53 OS=Homo sapiens GN=TP53 PE=1 SV=4 - [P53_HUMAN]		43.6	6.79	0.2366	2	7	7		-	68720000	-	-	-	-		100	-	-		U	-	-	U ; - ; -		17	False	7	6											9	8
																								U	-	-	U ; - ; -
211	446	Q6UN15-3	Q6UN15-3	Isoform 3 of Pre-mRNA 3'-end-processing factor FIP1 OS=Homo sapiens GN=FIP1L1 - [FIP1_HUMAN]		58.3	5.55	0.2596	3	7	7		-	33510000	-	-	-	-		100	-	-		U	-	-	U ; - ; -		17	True	7	6											9	8
211	446	Q6UN15	Q6UN15	Pre-mRNA 3'-end-processing factor FIP1 OS=Homo sapiens GN=FIP1L1 PE=1 SV=1 - [FIP1_HUMAN]		66.5	5.59	0.2273	3	7	7		-	33510000	-	-	-	-		100	-	-		U	-	-	U ; - ; -		17	False	7	6											9	8
211	446	Q6UN15-5	Q6UN15-5	Isoform 5 of Pre-mRNA 3'-end-processing factor FIP1 OS=Homo sapiens GN=FIP1L1 - [FIP1_HUMAN]		65.7	5.59	0.2296	3	7	7		-	33510000	-	-	-	-		100	-	-		U	-	-	U ; - ; -		17	False	7	6											9	8
																								U	-	-	U ; - ; -
212	491	F5H896	F5H896	Zinc finger protein 711 OS=Homo sapiens GN=ZNF711 PE=2 SV=1 - [F5H896_HUMAN]		69.7	8.46	0.1526	3	6	6		-	22790000	-	-	-	-		100	-	-		U	-	-	U ; - ; -		17	True	6	5											9	8
212	491	Q9Y462	Q9Y462	Zinc finger protein 711 OS=Homo sapiens GN=ZNF711 PE=1 SV=2 - [ZN711_HUMAN]		86.2	6.87	0.1209	3	6	6		-	22790000	-	-	-	-		100	-	-		U	-	-	U ; - ; -		17	False	6	5											9	8
212	491	Q9Y462-3	Q9Y462-3	Isoform 3 of Zinc finger protein 711 OS=Homo sapiens GN=ZNF711 - [ZN711_HUMAN]		91.1	6.52	0.114	3	6	6		-	22790000	-	-	-	-		100	-	-		U	-	-	U ; - ; -		17	False	6	5											9	8
																								U	-	-	U ; - ; -
213	640	Q8WVV4	Q8WVV4	Protein POF1B OS=Homo sapiens GN=POF1B PE=1 SV=3 - [POF1B_HUMAN]		68	6.32	0.0968	2	5	5		-	-	2174000	-	23340000	4122000		-	0.01	0.176607		-	D	D	- ; D ; D		17	True					2	2			1		5	5					2	2
213	640	Q8WVV4-1	Q8WVV4-1	Isoform 1 of Protein POF1B OS=Homo sapiens GN=POF1B - [POF1B_HUMAN]		68.7	6.35	0.0958	2	5	5		-	-	2174000	-	23340000	4122000		-	0.01	0.176607		-	D	D	- ; D ; D		17	False					2	2			1		5	5					2	2
																								-	D	D	- ; D ; D
214	68	Q8IUE6	Q8IUE6	Histone H2A type 2-B OS=Homo sapiens GN=HIST2H2AB PE=1 SV=3 - [H2A2B_HUMAN]		14	10.89	0.3769	1	5	3		-	12260000000	-	-	-	-		100	-	-		U	-	-	U ; - ; -		16	True	5	5											10	6
																								U	-	-	U ; - ; -
215	70	Q9P0M6	Q9P0M6	Core histone macro-H2A.2 OS=Homo sapiens GN=H2AFY2 PE=1 SV=3 - [H2AW_HUMAN]		40	9.69	0.2392	1	6	4		-	205300000	-	-	-	-		100	-	-		U	-	-	U ; - ; -		16	True	6	6											8	8
																								U	-	-	U ; - ; -
216	219	Q15427	Q15427	Splicing factor 3B subunit 4 OS=Homo sapiens GN=SF3B4 PE=1 SV=1 - [SF3B4_HUMAN]		44.4	8.56	0.1274	1	3	3		1874000	14840000	-	4895000	-	3870000		7.91889	100	100		U	U	U	U ; U ; U		16	True	3	3	1	1	1	1	1	1					4	4	1	1	2	2	1
																								U	U	U	U ; U ; U
217	225	Q9UQE7	Q9UQE7	Structural maintenance of chromosomes protein 3 OS=Homo sapiens GN=SMC3 PE=1 SV=2 - [SMC3_HUMAN]		141.5	7.18	0.0838	1	8	8		-	19380000	-	-	-	-		100	-	-		U	-	-	U ; - ; -		16	True	8	8											8	8
																								U	-	-	U ; - ; -
218	250	Q13263	Q13263	Transcription intermediary factor 1-beta OS=Homo sapiens GN=TRIM28 PE=1 SV=5 - [TIF1B_HUMAN]		88.5	5.77	0.1222	1	7	7		3645000	13390000	-	-	-	-		3.67353	-	-		N	-	-	N ; - ; -		16	True	5	6					3	2					5	6					3
																								N	-	-	N ; - ; -
219	303	Q09028-4	Q09028-4	Isoform 4 of Histone-binding protein RBBP4 OS=Homo sapiens GN=RBBP4 - [RBBP4_HUMAN]		43.5	4.96	0.3051	4	8	7		-	45370000	-	-	-	-		100	-	-		U	-	-	U ; - ; -		16	True	7	7											8	8
219	303	Q09028	Q09028	Histone-binding protein RBBP4 OS=Homo sapiens GN=RBBP4 PE=1 SV=3 - [RBBP4_HUMAN]		47.6	4.89	0.28	4	8	7		-	45370000	-	-	-	-		100	-	-		U	-	-	U ; - ; -		16	False	7	7											8	8
219	303	Q09028-3	Q09028-3	Isoform 3 of Histone-binding protein RBBP4 OS=Homo sapiens GN=RBBP4 - [RBBP4_HUMAN]		46.1	5.07	0.2902	4	8	7		-	45370000	-	-	-	-		100	-	-		U	-	-	U ; - ; -		16	False	7	7											8	8
219	303	Q09028-2	Q09028-2	Isoform 2 of Histone-binding protein RBBP4 OS=Homo sapiens GN=RBBP4 - [RBBP4_HUMAN]		47.6	4.89	0.2807	4	8	7		-	45370000	-	-	-	-		100	-	-		U	-	-	U ; - ; -		16	False	7	7											8	8
																								U	-	-	U ; - ; -
220	426	Q96T37-2	Q96T37-2	Isoform 2 of Putative RNA-binding protein 15 OS=Homo sapiens GN=RBM15 - [RBM15_HUMAN]		104.7	10.08	0.1306	3	9	9		-	16520000	-	-	-	-		100	-	-		U	-	-	U ; - ; -		16	True	9	7											9	7
220	426	Q96T37	Q96T37	Putative RNA-binding protein 15 OS=Homo sapiens GN=RBM15 PE=1 SV=2 - [RBM15_HUMAN]		107.1	10.08	0.1279	3	9	9		-	16520000	-	-	-	-		100	-	-		U	-	-	U ; - ; -		16	False	9	7											9	7
220	426	Q96T37-3	Q96T37-3	Isoform 3 of Putative RNA-binding protein 15 OS=Homo sapiens GN=RBM15 - [RBM15_HUMAN]		106.3	10.11	0.129	3	9	9		-	16520000	-	-	-	-		100	-	-		U	-	-	U ; - ; -		16	False	9	7											9	7
																								U	-	-	U ; - ; -
221	435	Q14980-2	Q14980-2	Isoform 2 of Nuclear mitotic apparatus protein 1 OS=Homo sapiens GN=NUMA1 - [NUMA1_HUMAN]		236.4	5.8	0.0614	2	9	9		-	20310000	-	-	-	-		100	-	-		U	-	-	U ; - ; -		16	True	9	7											9	7
221	435	Q14980	Q14980	Nuclear mitotic apparatus protein 1 OS=Homo sapiens GN=NUMA1 PE=1 SV=2 - [NUMA1_HUMAN]		238.1	5.78	0.061	2	9	9		-	20310000	-	-	-	-		100	-	-		U	-	-	U ; - ; -		16	False	9	7											9	7
																								U	-	-	U ; - ; -
222	542	P18583-8	P18583-8	Isoform H of Protein SON OS=Homo sapiens GN=SON - [SON_HUMAN]		73.8	4.51	0.1216	10	6	6		442900	33370000	-	-	-	-		75.3443	-	-		U	-	-	U ; - ; -		16	True	5	5					1	1					7	7					1
222	542	P18583	P18583	Protein SON OS=Homo sapiens GN=SON PE=1 SV=4 - [SON_HUMAN]		263.7	5.64	0.035	10	6	6		442900	33370000	-	-	-	-		75.3443	-	-		U	-	-	U ; - ; -		16	False	5	5					1	1					7	7					1
222	542	P18583-3	P18583-3	Isoform B of Protein SON OS=Homo sapiens GN=SON - [SON_HUMAN]		250.2	5.64	0.0369	10	6	6		442900	33370000	-	-	-	-		75.3443	-	-		U	-	-	U ; - ; -		16	False	5	5					1	1					7	7					1
222	542	P18583-10	P18583-10	Isoform J of Protein SON OS=Homo sapiens GN=SON - [SON_HUMAN]		247.7	5.44	0.0372	10	6	6		442900	33370000	-	-	-	-		75.3443	-	-		U	-	-	U ; - ; -		16	False	5	5					1	1					7	7					1
222	542	P18583-5	P18583-5	Isoform D of Protein SON OS=Homo sapiens GN=SON - [SON_HUMAN]		266.9	5.73	0.0346	10	6	6		442900	33370000	-	-	-	-		75.3443	-	-		U	-	-	U ; - ; -		16	False	5	5					1	1					7	7					1
222	542	P18583-9	P18583-9	Isoform I of Protein SON OS=Homo sapiens GN=SON - [SON_HUMAN]		267.9	5.57	0.0345	10	6	6		442900	33370000	-	-	-	-		75.3443	-	-		U	-	-	U ; - ; -		16	False	5	5					1	1					7	7					1
222	542	P18583-4	P18583-4	Isoform C of Protein SON OS=Homo sapiens GN=SON - [SON_HUMAN]		252.1	5.41	0.0366	10	6	6		442900	33370000	-	-	-	-		75.3443	-	-		U	-	-	U ; - ; -		16	False	5	5					1	1					7	7					1
222	542	P18583-6	P18583-6	Isoform E of Protein SON OS=Homo sapiens GN=SON - [SON_HUMAN]		228	5.4	0.0403	10	6	6		442900	33370000	-	-	-	-		75.3443	-	-		U	-	-	U ; - ; -		16	False	5	5					1	1					7	7					1
222	542	P18583-2	P18583-2	Isoform A of Protein SON OS=Homo sapiens GN=SON - [SON_HUMAN]		232.2	5.99	0.0397	10	6	6		442900	33370000	-	-	-	-		75.3443	-	-		U	-	-	U ; - ; -		16	False	5	5					1	1					7	7					1
222	542	P18583-7	P18583-7	Isoform G of Protein SON OS=Homo sapiens GN=SON - [SON_HUMAN]		259.4	5.73	0.0356	10	6	6		442900	33370000	-	-	-	-		75.3443	-	-		U	-	-	U ; - ; -		16	False	5	5					1	1					7	7					1
																								U	-	-	U ; - ; -
223	615	Q15046	Q15046	Lysine--tRNA ligase OS=Homo sapiens GN=KARS PE=1 SV=3 - [SYK_HUMAN]		68	6.35	0.1022	2	5	5		-	-	-	1249000	-	0		-	100	100		-	U	U	- ; U ; U		16	True			5	5	1	1									7	7	1	1
223	615	Q15046-2	Q15046-2	Isoform Mitochondrial of Lysine--tRNA ligase OS=Homo sapiens GN=KARS - [SYK_HUMAN]		71.5	6.81	0.0976	2	5	5		-	-	-	1249000	-	0		-	100	100		-	U	U	- ; U ; U		16	False			5	5	1	1									7	7	1	1
																								-	U	U	- ; U ; U
224	636	O60812	O60812	Heterogeneous nuclear ribonucleoprotein C-like 1 OS=Homo sapiens GN=HNRNPCL1 PE=1 SV=1 - [HNRCL_HUMAN]		32.1	5.06	0.2048	1	8	1		-	-	-	-	-	278800000		-	-	100		-	-	U	- ; - ; U		16	True					8												16
																								-	-	U	- ; - ; U
225	651	I6L8B7	I6L8B7	Fatty acid-binding protein, epidermal OS=Homo sapiens GN=FABP5 PE=4 SV=1 - [I6L8B7_HUMAN]		11.2	6.07	0.5446	2	5	5		-	-	-	-	37610000	4245000		-	-	0.112869		-	-	D	- ; - ; D		16	True					2	1					5	5					2	1
225	651	Q01469	Q01469	Fatty acid-binding protein, epidermal OS=Homo sapiens GN=FABP5 PE=1 SV=3 - [FABP5_HUMAN]		15.2	7.01	0.4074	2	5	5		-	-	-	-	37610000	4245000		-	-	0.112869		-	-	D	- ; - ; D		16	False					2	1					5	5					2	1
																								-	-	D	- ; - ; D
226	15	Q8TDN6	Q8TDN6	Ribosome biogenesis protein BRX1 homolog OS=Homo sapiens GN=BRIX1 PE=1 SV=2 - [BRX1_HUMAN]		41.4	9.92	0.3031	1	7	7		-	20080000	-	-	-	-		100	-	-		U	-	-	U ; - ; -		15	True	6	7											7	8
																								U	-	-	U ; - ; -
227	133	O15226	O15226	NF-kappa-B-repressing factor OS=Homo sapiens GN=NKRF PE=1 SV=2 - [NKRF_HUMAN]		77.6	8.79	0.1435	2	7	7		-	24010000	-	-	-	-		100	-	-		U	-	-	U ; - ; -		15	True	7	6											8	7
227	133	G3V1N1	G3V1N1	NF-kappa-B-repressing factor OS=Homo sapiens GN=NKRF PE=2 SV=1 - [G3V1N1_HUMAN]		79.4	8.88	0.1404	2	7	7		-	24010000	-	-	-	-		100	-	-		U	-	-	U ; - ; -		15	False	7	6											8	7
																								U	-	-	U ; - ; -
228	146	Q92621	Q92621	Nuclear pore complex protein Nup205 OS=Homo sapiens GN=NUP205 PE=1 SV=3 - [NU205_HUMAN]		227.8	6.19	0.0368	1	5	5		-	13200000	-	-	-	-		100	-	-		U	-	-	U ; - ; -		15	True	4	5											7	8
																								U	-	-	U ; - ; -
229	196	Q15050	Q15050	Ribosome biogenesis regulatory protein homolog OS=Homo sapiens GN=RRS1 PE=1 SV=2 - [RRS1_HUMAN]		41.2	10.7	0.2603	1	7	7		-	33210000	-	-	-	-		100	-	-		U	-	-	U ; - ; -		15	True	7	6											8	7
																								U	-	-	U ; - ; -
230	216	O75533	O75533	Splicing factor 3B subunit 1 OS=Homo sapiens GN=SF3B1 PE=1 SV=3 - [SF3B1_HUMAN]		145.7	7.09	0.0805	1	7	7		-	11260000	-	-	-	-		100	-	-		U	-	-	U ; - ; -		15	True	6	7											7	8
																								U	-	-	U ; - ; -
231	224	Q14683	Q14683	Structural maintenance of chromosomes protein 1A OS=Homo sapiens GN=SMC1A PE=1 SV=2 - [SMC1A_HUMAN]		143.1	7.64	0.0754	1	9	9		-	11850000	-	-	-	-		100	-	-		U	-	-	U ; - ; -		15	True	9	6											9	6
																								U	-	-	U ; - ; -
232	268	Q8IWA0	Q8IWA0	WD repeat-containing protein 75 OS=Homo sapiens GN=WDR75 PE=1 SV=1 - [WDR75_HUMAN]		94.4	5.96	0.0916	1	5	5		-	10760000	-	-	-	-		100	-	-		U	-	-	U ; - ; -		15	True	4	5											7	8
																								U	-	-	U ; - ; -
233	270	P12956	P12956	X-ray repair cross-complementing protein 6 OS=Homo sapiens GN=XRCC6 PE=1 SV=2 - [XRCC6_HUMAN]		69.8	6.64	0.1215	1	5	5		-	21990000	-	-	-	-		100	-	-		U	-	-	U ; - ; -		15	True	5	5											8	7
																								U	-	-	U ; - ; -
234	304	O94906-2	O94906-2	Isoform 2 of Pre-mRNA-processing factor 6 OS=Homo sapiens GN=PRPF6 - [PRP6_HUMAN]		102.4	8.27	0.0977	2	8	8		-	17370000	-	-	-	-		100	-	-		U	-	-	U ; - ; -		15	True	8	7											8	7
234	304	O94906	O94906	Pre-mRNA-processing factor 6 OS=Homo sapiens GN=PRPF6 PE=1 SV=1 - [PRP6_HUMAN]		106.9	8.25	0.0935	2	8	8		-	17370000	-	-	-	-		100	-	-		U	-	-	U ; - ; -		15	False	8	7											8	7
																								U	-	-	U ; - ; -
235	532	Q13247-3	Q13247-3	Isoform SRP55-3 of Serine/arginine-rich splicing factor 6 OS=Homo sapiens GN=SRSF6 - [SRSF6_HUMAN]		38.4	11	0.1582	2	5	2		3035000	40620000	-	-	-	-		13.3839	-	-		U	-	-	U ; - ; -		15	True	4	5					1	1					6	7					1
235	532	Q13247	Q13247	Serine/arginine-rich splicing factor 6 OS=Homo sapiens GN=SRSF6 PE=1 SV=2 - [SRSF6_HUMAN]		39.6	11.43	0.1541	2	5	2		3035000	40620000	-	-	-	-		13.3839	-	-		U	-	-	U ; - ; -		15	False	4	5					1	1					6	7					1
																								U	-	-	U ; - ; -
236	607	P05089	P05089	Arginase-1 OS=Homo sapiens GN=ARG1 PE=1 SV=2 - [ARGI1_HUMAN]		34.7	7.21	0.2484	2	6	6		2825000	-	2562000	2257000	16280000	-		0.01	0.880952	0.01		D	N	D	D ; N ; D		15	True			1				1	1	1	1	4	6			1				1
236	607	P05089-2	P05089-2	Isoform 2 of Arginase-1 OS=Homo sapiens GN=ARG1 - [ARGI1_HUMAN]		35.6	7.21	0.2424	2	6	6		2825000	-	2562000	2257000	16280000	-		0.01	0.880952	0.01		D	N	D	D ; N ; D		15	False			1				1	1	1	1	4	6			1				1
																								D	N	D	D ; N ; D
237	715	Q14574-2	Q14574-2	Isoform 3B of Desmocollin-3 OS=Homo sapiens GN=DSC3 - [DSC3_HUMAN]		93.4	6.32	0.1204	2	7	7		-	-	-	-	11850000	-		-	-	0.01		-	-	D	- ; - ; D		15	True											6	7
237	715	Q14574	Q14574	Desmocollin-3 OS=Homo sapiens GN=DSC3 PE=1 SV=3 - [DSC3_HUMAN]		99.9	6.1	0.1127	2	7	7		-	-	-	-	11850000	-		-	-	0.01		-	-	D	- ; - ; D		15	False											6	7
																								-	-	D	- ; - ; D
238	6	P12236	P12236	ADP/ATP translocase 3 OS=Homo sapiens GN=SLC25A6 PE=1 SV=4 - [ADT3_HUMAN]		32.8	9.74	0.2584	1	7	1		-	84230000	-	-	-	-		100	-	-		U	-	-	U ; - ; -		14	True	7	7											7	7
																								U	-	-	U ; - ; -
239	52	Q99848	Q99848	Probable rRNA-processing protein EBP2 OS=Homo sapiens GN=EBNA1BP2 PE=1 SV=2 - [EBP2_HUMAN]		34.8	10.1	0.2255	2	5	5		-	51840000	-	-	-	-		100	-	-		U	-	-	U ; - ; -		14	True	5	5											7	7
239	52	H7C2Q8	H7C2Q8	EBNA1 binding protein 2, isoform CRA_d OS=Homo sapiens GN=EBNA1BP2 PE=2 SV=1 - [H7C2Q8_HUMAN]		40.7	9.98	0.1911	2	5	5		-	51840000	-	-	-	-		100	-	-		U	-	-	U ; - ; -		14	False	5	5											7	7
																								U	-	-	U ; - ; -
240	127	O94776	O94776	Metastasis-associated protein MTA2 OS=Homo sapiens GN=MTA2 PE=1 SV=1 - [MTA2_HUMAN]		75	9.66	0.1407	1	7	6		-	18960000	-	-	-	-		100	-	-		U	-	-	U ; - ; -		14	True	7	5											8	6
																								U	-	-	U ; - ; -
241	153	Q15365	Q15365	Poly(rC)-binding protein 1 OS=Homo sapiens GN=PCBP1 PE=1 SV=2 - [PCBP1_HUMAN]		37.5	7.09	0.2107	1	5	4		2913000	11870000	-	-	-	-		4.07484	-	-		N	-	-	N ; - ; -		14	True	3	2					4	3					3	2					5
																								N	-	-	N ; - ; -
242	194	P56182	P56182	Ribosomal RNA processing protein 1 homolog A OS=Homo sapiens GN=RRP1 PE=1 SV=1 - [RRP1_HUMAN]		52.8	9.33	0.2148	1	7	7		-	31930000	-	-	-	-		100	-	-		U	-	-	U ; - ; -		14	True	7	6											8	6
																								U	-	-	U ; - ; -
243	252	P11387	P11387	DNA topoisomerase 1 OS=Homo sapiens GN=TOP1 PE=1 SV=2 - [TOP1_HUMAN]		90.7	9.31	0.085	1	5	5		-	17910000	-	-	-	-		100	-	-		U	-	-	U ; - ; -		14	True	5	5											7	7
																								U	-	-	U ; - ; -
244	273	Q86VM9	Q86VM9	Zinc finger CCCH domain-containing protein 18 OS=Homo sapiens GN=ZC3H18 PE=1 SV=2 - [ZCH18_HUMAN]		106.3	8.32	0.0944	2	6	6		-	16380000	-	-	-	-		100	-	-		U	-	-	U ; - ; -		14	True	6	6											7	7
244	273	E7ERS3	E7ERS3	Zinc finger CCCH domain-containing protein 18 OS=Homo sapiens GN=ZC3H18 PE=2 SV=1 - [E7ERS3_HUMAN]		108.9	8.44	0.0921	2	6	6		-	16380000	-	-	-	-		100	-	-		U	-	-	U ; - ; -		14	False	6	6											7	7
																								U	-	-	U ; - ; -
245	336	Q9Y5S9-2	Q9Y5S9-2	Isoform 2 of RNA-binding protein 8A OS=Homo sapiens GN=RBM8A - [RBM8A_HUMAN]		19.7	5.92	0.3584	2	4	4		2526000	31630000	-	-	-	-		12.5218	-	-		U	-	-	U ; - ; -		14	True	4	4					2	2					5	5					2
245	336	Q9Y5S9	Q9Y5S9	RNA-binding protein 8A OS=Homo sapiens GN=RBM8A PE=1 SV=1 - [RBM8A_HUMAN]		19.9	5.72	0.3563	2	4	4		2526000	31630000	-	-	-	-		12.5218	-	-		U	-	-	U ; - ; -		14	False	4	4					2	2					5	5					2
																								U	-	-	U ; - ; -
246	429	Q9NYF8-2	Q9NYF8-2	Isoform 2 of Bcl-2-associated transcription factor 1 OS=Homo sapiens GN=BCLAF1 - [BCLF1_HUMAN]		105.9	9.98	0.0991	2	7	6		-	29660000	-	-	-	-		100	-	-		U	-	-	U ; - ; -		14	True	6	6											7	7
246	429	Q9NYF8	Q9NYF8	Bcl-2-associated transcription factor 1 OS=Homo sapiens GN=BCLAF1 PE=1 SV=2 - [BCLF1_HUMAN]		106.1	9.98	0.0989	2	7	6		-	29660000	-	-	-	-		100	-	-		U	-	-	U ; - ; -		14	False	6	6											7	7
																								U	-	-	U ; - ; -
247	470	J3KPD3	J3KPD3	RNA binding motif protein 7, isoform CRA_c OS=Homo sapiens GN=RBM7 PE=4 SV=1 - [J3KPD3_HUMAN]		30.6	9.57	0.4082	1	6	1		-	42740000	-	2274000	-	-		100	100	-		U	U	-	U ; U ; -		14	True	6	4	1	1									7	5	1	1
																								U	U	-	U ; U ; -
248	612	Q6ZVX7	Q6ZVX7	F-box only protein 50 OS=Homo sapiens GN=NCCRP1 PE=1 SV=1 - [FBX50_HUMAN]		30.8	6.62	0.1527	1	3	3		-	-	1075000	697400	19280000	-		-	0.648744	0.01		-	N	D	- ; N ; D		14	True			1	1					2	2	3	3			1	1
																								-	N	D	- ; N ; D
249	634	P06733	P06733	Alpha-enolase OS=Homo sapiens GN=ENO1 PE=1 SV=2 - [ENOA_HUMAN]		47.1	7.39	0.1705	1	5	5		-	-	-	-	32910000	967900		-	-	0.0294105		-	-	D	- ; - ; D		14	True					1	1					5	5					1	1
																								-	-	D	- ; - ; D
250	707	Q06830;Q06830-cRAP	Q06830;Q06830-cRAP	Peroxiredoxin-1 OS=Homo sapiens GN=PRDX1 PE=1 SV=1 - [PRDX1_HUMAN]		22.1	8.13	0.2864	1	6	5		-	-	-	-	33680000	-		-	-	0.01		-	-	D	- ; - ; D		14	True											6	8
																								-	-	D	- ; - ; D
251	24	Q8IWX8	Q8IWX8	Calcium homeostasis endoplasmic reticulum protein OS=Homo sapiens GN=CHERP PE=1 SV=3 - [CHERP_HUMAN]		103.6	9.04	0.0819	2	4	4		-	18930000	-	-	-	-		100	-	-		U	-	-	U ; - ; -		13	True	4	4											7	6
251	24	J3QK89	J3QK89	Calcium homeostasis endoplasmic reticulum protein OS=Homo sapiens GN=CHERP PE=4 SV=1 - [J3QK89_HUMAN]		104.9	9.19	0.0809	2	4	4		-	18930000	-	-	-	-		100	-	-		U	-	-	U ; - ; -		13	False	4	4											7	6
																								U	-	-	U ; - ; -
252	102	Q15397	Q15397	Pumilio domain-containing protein KIAA0020 OS=Homo sapiens GN=KIAA0020 PE=1 SV=3 - [K0020_HUMAN]		73.5	9.64	0.1127	1	5	5		-	14480000	-	-	-	-		100	-	-		U	-	-	U ; - ; -		13	True	5	4											7	6
																								U	-	-	U ; - ; -
253	338	O95758-1	O95758-1	Isoform 1 of Polypyrimidine tract-binding protein 3 OS=Homo sapiens GN=PTBP3 - [PTBP3_HUMAN]		56.5	9.22	0.2111	6	6	4		-	31240000	-	-	-	-		100	-	-		U	-	-	U ; - ; -		13	True	6	4											8	5
253	338	O95758	O95758	Polypyrimidine tract-binding protein 3 OS=Homo sapiens GN=PTBP3 PE=1 SV=2 - [PTBP3_HUMAN]		59.7	9.04	0.1993	6	6	4		-	31240000	-	-	-	-		100	-	-		U	-	-	U ; - ; -		13	False	6	4											8	5
253	338	O95758-4	O95758-4	Isoform 4 of Polypyrimidine tract-binding protein 3 OS=Homo sapiens GN=PTBP3 - [PTBP3_HUMAN]		60.4	9.19	0.1971	6	6	4		-	31240000	-	-	-	-		100	-	-		U	-	-	U ; - ; -		13	False	6	4											8	5
253	338	O95758-5	O95758-5	Isoform 5 of Polypyrimidine tract-binding protein 3 OS=Homo sapiens GN=PTBP3 - [PTBP3_HUMAN]		60	9.03	0.1982	6	6	4		-	31240000	-	-	-	-		100	-	-		U	-	-	U ; - ; -		13	False	6	4											8	5
253	338	O95758-6	O95758-6	Isoform 6 of Polypyrimidine tract-binding protein 3 OS=Homo sapiens GN=PTBP3 - [PTBP3_HUMAN]		56.8	9.2	0.2099	6	6	4		-	31240000	-	-	-	-		100	-	-		U	-	-	U ; - ; -		13	False	6	4											8	5
253	338	O95758-2	O95758-2	Isoform 2 of Polypyrimidine tract-binding protein 3 OS=Homo sapiens GN=PTBP3 - [PTBP3_HUMAN]		59.1	9.35	0.2011	6	6	4		-	31240000	-	-	-	-		100	-	-		U	-	-	U ; - ; -		13	False	6	4											8	5
																								U	-	-	U ; - ; -
254	419	E9PAX8	E9PAX8	Periphilin-1 OS=Homo sapiens GN=PPHLN1 PE=2 SV=1 - [E9PAX8_HUMAN]		40.3	7.15	0.1925	4	6	3		-	16240000	-	-	-	-		100	-	-		U	-	-	U ; - ; -		13	True	6	5											7	6
254	419	Q8NEY8-2	Q8NEY8-2	Isoform 2 of Periphilin-1 OS=Homo sapiens GN=PPHLN1 - [PPHLN_HUMAN]		43.4	7.68	0.1791	4	6	3		-	16240000	-	-	-	-		100	-	-		U	-	-	U ; - ; -		13	False	6	5											7	6
254	419	Q8NEY8-8	Q8NEY8-8	Isoform 8 of Periphilin-1 OS=Homo sapiens GN=PPHLN1 - [PPHLN_HUMAN]		42.4	7.68	0.1826	4	6	3		-	16240000	-	-	-	-		100	-	-		U	-	-	U ; - ; -		13	False	6	5											7	6
254	419	F8W0Q9	F8W0Q9	Periphilin-1 OS=Homo sapiens GN=PPHLN1 PE=2 SV=1 - [F8W0Q9_HUMAN]		44.7	8.28	0.174	4	6	3		-	16240000	-	-	-	-		100	-	-		U	-	-	U ; - ; -		13	False	6	5											7	6
																								U	-	-	U ; - ; -
255	447	Q9BVP2-2	Q9BVP2-2	Isoform 2 of Guanine nucleotide-binding protein-like 3 OS=Homo sapiens GN=GNL3 - [GNL3_HUMAN]		60.5	8.79	0.1713	2	6	6		-	20210000	-	-	-	-		100	-	-		U	-	-	U ; - ; -		13	True	6	5											7	6
255	447	Q9BVP2	Q9BVP2	Guanine nucleotide-binding protein-like 3 OS=Homo sapiens GN=GNL3 PE=1 SV=2 - [GNL3_HUMAN]		62	9.16	0.1676	2	6	6		-	20210000	-	-	-	-		100	-	-		U	-	-	U ; - ; -		13	False	6	5											7	6
																								U	-	-	U ; - ; -
256	531	Q13243-3	Q13243-3	Isoform SRP40-4 of Serine/arginine-rich splicing factor 5 OS=Homo sapiens GN=SRSF5 - [SRSF5_HUMAN]		30.8	11.66	0.1859	2	4	3		3035000	65620000	-	-	-	-		21.6211	-	-		U	-	-	U ; - ; -		13	True	4	3					1	1					6	5					1
256	531	Q13243	Q13243	Serine/arginine-rich splicing factor 5 OS=Homo sapiens GN=SRSF5 PE=1 SV=1 - [SRSF5_HUMAN]		31.2	11.59	0.1838	2	4	3		3035000	65620000	-	-	-	-		21.6211	-	-		U	-	-	U ; - ; -		13	False	4	3					1	1					6	5					1
																								U	-	-	U ; - ; -
257	98	O00629	O00629	Importin subunit alpha-4 OS=Homo sapiens GN=KPNA4 PE=1 SV=1 - [IMA4_HUMAN]		57.9	4.96	0.142	1	4	3		-	10270000	-	-	-	-		100	-	-		U	-	-	U ; - ; -		12	True	4	4											6	6
																								U	-	-	U ; - ; -
258	158	P62136	P62136	Serine/threonine-protein phosphatase PP1-alpha catalytic subunit OS=Homo sapiens GN=PPP1CA PE=1 SV=1 - [PP1A_HUMAN]		37.5	6.33	0.2364	1	6	2		-	21190000	-	-	-	-		100	-	-		U	-	-	U ; - ; -		12	True	6	6											6	6
																								U	-	-	U ; - ; -
259	231	Q13573	Q13573	SNW domain-containing protein 1 OS=Homo sapiens GN=SNW1 PE=1 SV=1 - [SNW1_HUMAN]		61.5	9.52	0.153	1	5	5		0	16090000	-	-	-	-		100	-	-		U	-	-	U ; - ; -		12	True	5	5					1	1					5	5					1
																								U	-	-	U ; - ; -
260	232	Q9Y5B9	Q9Y5B9	FACT complex subunit SPT16 OS=Homo sapiens GN=SUPT16H PE=1 SV=1 - [SP16H_HUMAN]		119.8	5.66	0.0888	1	6	6		-	23620000	-	-	-	-		100	-	-		U	-	-	U ; - ; -		12	True	6	6											6	6
																								U	-	-	U ; - ; -
261	241	Q13885	Q13885	Tubulin beta-2A chain OS=Homo sapiens GN=TUBB2A PE=1 SV=1 - [TBB2A_HUMAN]		49.9	4.89	0.3506	2	8	2		-	65070000	-	-	-	-		100	-	-		U	-	-	U ; - ; -		12	True	8												12
261	241	Q9BVA1	Q9BVA1	Tubulin beta-2B chain OS=Homo sapiens GN=TUBB2B PE=1 SV=1 - [TBB2B_HUMAN]		49.9	4.89	0.3506	2	8	2		-	65070000	-	-	-	-		100	-	-		U	-	-	U ; - ; -		12	False	8												12
																								U	-	-	U ; - ; -
262	340	Q99623-2	Q99623-2	Isoform 2 of Prohibitin-2 OS=Homo sapiens GN=PHB2 - [PHB2_HUMAN]		29	10.02	0.2184	3	4	4		-	8688000	-	-	-	-		100	-	-		U	-	-	U ; - ; -		12	True	4	4											6	6
262	340	Q99623	Q99623	Prohibitin-2 OS=Homo sapiens GN=PHB2 PE=1 SV=2 - [PHB2_HUMAN]		33.3	9.83	0.1906	3	4	4		-	8688000	-	-	-	-		100	-	-		U	-	-	U ; - ; -		12	False	4	4											6	6
262	340	J3KPX7	J3KPX7	Prohibitin-2 OS=Homo sapiens GN=PHB2 PE=4 SV=1 - [J3KPX7_HUMAN]		33.4	9.8	0.1906	3	4	4		-	8688000	-	-	-	-		100	-	-		U	-	-	U ; - ; -		12	False	4	4											6	6
																								U	-	-	U ; - ; -
263	375	E9PQ61	E9PQ61	Zinc finger CCCH domain-containing protein 11A OS=Homo sapiens GN=ZC3H11A PE=2 SV=1 - [E9PQ61_HUMAN]		72.5	8.63	0.0951	2	5	5		-	21020000	-	-	-	-		100	-	-		U	-	-	U ; - ; -		12	True	5	5											6	6
263	375	O75152	O75152	Zinc finger CCCH domain-containing protein 11A OS=Homo sapiens GN=ZC3H11A PE=1 SV=3 - [ZC11A_HUMAN]		89.1	8.37	0.0765	2	5	5		-	21020000	-	-	-	-		100	-	-		U	-	-	U ; - ; -		12	False	5	5											6	6
																								U	-	-	U ; - ; -
264	432	Q7Z3K3-5	Q7Z3K3-5	Isoform 5 of Pogo transposable element with ZNF domain OS=Homo sapiens GN=POGZ - [POGZ_HUMAN]		145.2	7.18	0.0646	6	6	6		-	16010000	-	-	-	-		100	-	-		U	-	-	U ; - ; -		12	True	6	6											6	6
264	432	Q7Z3K3	Q7Z3K3	Pogo transposable element with ZNF domain OS=Homo sapiens GN=POGZ PE=1 SV=2 - [POGZ_HUMAN]		155.2	7.4	0.0603	6	6	6		-	16010000	-	-	-	-		100	-	-		U	-	-	U ; - ; -		12	False	6	6											6	6
264	432	B7ZBY5	B7ZBY5	Pogo transposable element with ZNF domain OS=Homo sapiens GN=POGZ PE=2 SV=1 - [B7ZBY5_HUMAN]		154.4	7.4	0.0607	6	6	6		-	16010000	-	-	-	-		100	-	-		U	-	-	U ; - ; -		12	False	6	6											6	6
264	432	E9PM80	E9PM80	Pogo transposable element with ZNF domain OS=Homo sapiens GN=POGZ PE=2 SV=1 - [E9PM80_HUMAN]		149.2	7.34	0.0631	6	6	6		-	16010000	-	-	-	-		100	-	-		U	-	-	U ; - ; -		12	False	6	6											6	6
264	432	Q7Z3K3-2	Q7Z3K3-2	Isoform 2 of Pogo transposable element with ZNF domain OS=Homo sapiens GN=POGZ - [POGZ_HUMAN]		150	7.34	0.0626	6	6	6		-	16010000	-	-	-	-		100	-	-		U	-	-	U ; - ; -		12	False	6	6											6	6
264	432	Q7Z3K3-3	Q7Z3K3-3	Isoform 3 of Pogo transposable element with ZNF domain OS=Homo sapiens GN=POGZ - [POGZ_HUMAN]		151.1	7.34	0.0622	6	6	6		-	16010000	-	-	-	-		100	-	-		U	-	-	U ; - ; -		12	False	6	6											6	6
																								U	-	-	U ; - ; -
265	483	Q9BZJ0-2	Q9BZJ0-2	Isoform 2 of Crooked neck-like protein 1 OS=Homo sapiens GN=CRNKL1 - [CRNL1_HUMAN]		83.1	6.76	0.0917	4	5	5		-	12790000	-	-	-	-		100	-	-		U	-	-	U ; - ; -		12	True	5	5											6	6
265	483	Q9BZJ0	Q9BZJ0	Crooked neck-like protein 1 OS=Homo sapiens GN=CRNKL1 PE=1 SV=4 - [CRNL1_HUMAN]		100.4	8	0.0743	4	5	5		-	12790000	-	-	-	-		100	-	-		U	-	-	U ; - ; -		12	False	5	5											6	6
265	483	Q5JY65	Q5JY65	Crooked neck-like protein 1 OS=Homo sapiens GN=CRNKL1 PE=2 SV=1 - [Q5JY65_HUMAN]		99.1	8	0.0754	4	5	5		-	12790000	-	-	-	-		100	-	-		U	-	-	U ; - ; -		12	False	5	5											6	6
265	483	Q9BZJ0-3	Q9BZJ0-3	Isoform 3 of Crooked neck-like protein 1 OS=Homo sapiens GN=CRNKL1 - [CRNL1_HUMAN]		99	7.87	0.0754	4	5	5		-	12790000	-	-	-	-		100	-	-		U	-	-	U ; - ; -		12	False	5	5											6	6
																								U	-	-	U ; - ; -
266	528	J3KPV4	J3KPV4	DNA replication licensing factor MCM4 OS=Homo sapiens GN=MCM4 PE=3 SV=1 - [J3KPV4_HUMAN]		95.2	6.81	0.0835	2	6	6		-	17410000	-	-	-	-		100	-	-		U	-	-	U ; - ; -		12	True	6	4											7	5
266	528	P33991	P33991	DNA replication licensing factor MCM4 OS=Homo sapiens GN=MCM4 PE=1 SV=5 - [MCM4_HUMAN]		96.5	6.74	0.0823	2	6	6		-	17410000	-	-	-	-		100	-	-		U	-	-	U ; - ; -		12	False	6	4											7	5
																								U	-	-	U ; - ; -
267	558	J3QSV6	J3QSV6	Ribosomal L1 domain-containing protein 1 (Fragment) OS=Homo sapiens GN=RSL1D1 PE=4 SV=1 - [J3QSV6_HUMAN]		48.2	10.02	0.1814	2	7	7		-	38330000	-	-	-	-		100	-	-		U	-	-	U ; - ; -		12	True	7	5											7	5
267	558	O76021	O76021	Ribosomal L1 domain-containing protein 1 OS=Homo sapiens GN=RSL1D1 PE=1 SV=3 - [RL1D1_HUMAN]		54.9	10.13	0.1592	2	7	7		-	38330000	-	-	-	-		100	-	-		U	-	-	U ; - ; -		12	False	7	5											7	5
																								U	-	-	U ; - ; -
268	638	P47929	P47929	Galectin-7 OS=Homo sapiens GN=LGALS7 PE=1 SV=2 - [LEG7_HUMAN]		15.1	7.62	0.3015	1	3	3		-	-	-	-	40130000	1677000		-	-	0.0417892		-	-	D	- ; - ; D		12	True					1	1					3	3					1	1
																								-	-	D	- ; - ; D
269	643	P05109	P05109	Protein S100-A8 OS=Homo sapiens GN=S100A8 PE=1 SV=1 - [S10A8_HUMAN]		10.8	7.03	0.2366	1	2	2		-	-	2312000	-	-	9125000		-	0.01	100		-	D	U	- ; D ; U		12	True					2	2			1	1							4	2
																								-	D	U	- ; D ; U
270	649	P10599;P10599-cRAP	P10599;P10599-cRAP	Thioredoxin OS=Homo sapiens GN=TXN PE=1 SV=3 - [THIO_HUMAN]		11.7	4.92	0.3333	1	3	3		-	-	0	-	6591000	2560000		-	0.01	0.388408		-	D	N	- ; D ; N		12	True					2				1	2	3	4					2
																								-	D	N	- ; D ; N
271	41	Q8TDD1	Q8TDD1	ATP-dependent RNA helicase DDX54 OS=Homo sapiens GN=DDX54 PE=1 SV=2 - [DDX54_HUMAN]		98.5	10.02	0.0851	2	5	5		-	13540000	-	-	-	-		100	-	-		U	-	-	U ; - ; -		11	True	5	5											6	5
271	41	Q8TDD1-2	Q8TDD1-2	Isoform 2 of ATP-dependent RNA helicase DDX54 OS=Homo sapiens GN=DDX54 - [DDX54_HUMAN]		98.6	10.02	0.085	2	5	5		-	13540000	-	-	-	-		100	-	-		U	-	-	U ; - ; -		11	False	5	5											6	5
																								U	-	-	U ; - ; -
272	74	Q16695	Q16695	Histone H3.1t OS=Homo sapiens GN=HIST3H3 PE=1 SV=3 - [H31T_HUMAN]		15.5	11.12	0.3529	1	3	1		13000000	17690000000	-	-	-	-		1360.77	-	-		U	-	-	U ; - ; -		11	True	3	3					1	1					6	3					1
																								U	-	-	U ; - ; -
273	101	O14654	O14654	Insulin receptor substrate 4 OS=Homo sapiens GN=IRS4 PE=1 SV=1 - [IRS4_HUMAN]		133.7	8.44	0.0644	1	5	5		-	4950000	-	-	-	-		100	-	-		U	-	-	U ; - ; -		11	True	5	4											6	5
																								U	-	-	U ; - ; -
274	228	Q96DI7	Q96DI7	U5 small nuclear ribonucleoprotein 40 kDa protein OS=Homo sapiens GN=SNRNP40 PE=1 SV=1 - [SNR40_HUMAN]		39.3	8.1	0.2409	2	5	5		-	27410000	-	-	-	-		100	-	-		U	-	-	U ; - ; -		11	True	5	4											6	5
274	228	B4DQJ1	B4DQJ1	U5 small nuclear ribonucleoprotein 40 kDa protein OS=Homo sapiens GN=SNRNP40 PE=2 SV=1 - [B4DQJ1_HUMAN]		44.5	7.9	0.2103	2	5	5		-	27410000	-	-	-	-		100	-	-		U	-	-	U ; - ; -		11	False	5	4											6	5
																								U	-	-	U ; - ; -
275	253	P11388	P11388	DNA topoisomerase 2-alpha OS=Homo sapiens GN=TOP2A PE=1 SV=3 - [TOP2A_HUMAN]		174.3	8.72	0.0346	4	5	5		-	13820000	-	-	-	-		100	-	-		U	-	-	U ; - ; -		11	True	5	4											6	5
275	253	P11388-2	P11388-2	Isoform 2 of DNA topoisomerase 2-alpha OS=Homo sapiens GN=TOP2A - [TOP2A_HUMAN]		177.4	8.75	0.034	4	5	5		-	13820000	-	-	-	-		100	-	-		U	-	-	U ; - ; -		11	False	5	4											6	5
275	253	P11388-4	P11388-4	Isoform 4 of DNA topoisomerase 2-alpha OS=Homo sapiens GN=TOP2A - [TOP2A_HUMAN]		182.6	8.63	0.0329	4	5	5		-	13820000	-	-	-	-		100	-	-		U	-	-	U ; - ; -		11	False	5	4											6	5
275	253	P11388-3	P11388-3	Isoform 3 of DNA topoisomerase 2-alpha OS=Homo sapiens GN=TOP2A - [TOP2A_HUMAN]		178.6	8.84	0.0338	4	5	5		-	13820000	-	-	-	-		100	-	-		U	-	-	U ; - ; -		11	False	5	4											6	5
																								U	-	-	U ; - ; -
276	297	Q5SSJ5-2	Q5SSJ5-2	Isoform 2 of Heterochromatin protein 1-binding protein 3 OS=Homo sapiens GN=HP1BP3 - [HP1B3_HUMAN]		57.2	9.76	0.165	2	6	6		-	35890000	-	-	-	-		100	-	-		U	-	-	U ; - ; -		11	True	6	5											6	5
276	297	Q5SSJ5	Q5SSJ5	Heterochromatin protein 1-binding protein 3 OS=Homo sapiens GN=HP1BP3 PE=1 SV=1 - [HP1B3_HUMAN]		61.2	9.67	0.1537	2	6	6		-	35890000	-	-	-	-		100	-	-		U	-	-	U ; - ; -		11	False	6	5											6	5
																								U	-	-	U ; - ; -
277	434	P49959-2	P49959-2	Isoform 2 of Double-strand break repair protein MRE11A OS=Homo sapiens GN=MRE11A - [MRE11_HUMAN]		77.6	5.82	0.1382	4	7	7		-	14250000	-	-	-	-		100	-	-		U	-	-	U ; - ; -		11	True	7	4											7	4
277	434	P49959	P49959	Double-strand break repair protein MRE11A OS=Homo sapiens GN=MRE11A PE=1 SV=3 - [MRE11_HUMAN]		80.5	5.9	0.1328	4	7	7		-	14250000	-	-	-	-		100	-	-		U	-	-	U ; - ; -		11	False	7	4											7	4
277	434	B3KTC7	B3KTC7	Double-strand break repair protein MRE11A OS=Homo sapiens GN=MRE11A PE=2 SV=1 - [B3KTC7_HUMAN]		81	6.15	0.1322	4	7	7		-	14250000	-	-	-	-		100	-	-		U	-	-	U ; - ; -		11	False	7	4											7	4
277	434	F8W7U8	F8W7U8	Double-strand break repair protein MRE11A OS=Homo sapiens GN=MRE11A PE=2 SV=1 - [F8W7U8_HUMAN]		80.5	5.9	0.133	4	7	7		-	14250000	-	-	-	-		100	-	-		U	-	-	U ; - ; -		11	False	7	4											7	4
																								U	-	-	U ; - ; -
278	521	H7C3P6	H7C3P6	Nuclear pore complex protein Nup98-Nup96 (Fragment) OS=Homo sapiens GN=NUP98 PE=4 SV=1 - [H7C3P6_HUMAN]		85.7	6.19	0.1262	6	6	6		-	15280000	-	-	-	-		100	-	-		U	-	-	U ; - ; -		11	True	6	5											6	5
278	521	P52948	P52948	Nuclear pore complex protein Nup98-Nup96 OS=Homo sapiens GN=NUP98 PE=1 SV=4 - [NUP98_HUMAN]		197.5	6.4	0.0523	6	6	6		-	15280000	-	-	-	-		100	-	-		U	-	-	U ; - ; -		11	False	6	5											6	5
278	521	P52948-5	P52948-5	Isoform 5 of Nuclear pore complex protein Nup98-Nup96 OS=Homo sapiens GN=NUP98 - [NUP98_HUMAN]		195.7	6.37	0.0528	6	6	6		-	15280000	-	-	-	-		100	-	-		U	-	-	U ; - ; -		11	False	6	5											6	5
278	521	P52948-2	P52948-2	Isoform 2 of Nuclear pore complex protein Nup98-Nup96 OS=Homo sapiens GN=NUP98 - [NUP98_HUMAN]		187.1	6.51	0.055	6	6	6		-	15280000	-	-	-	-		100	-	-		U	-	-	U ; - ; -		11	False	6	5											6	5
278	521	J3KP29	J3KP29	Nuclear pore complex protein Nup98-Nup96 OS=Homo sapiens GN=NUP98 PE=4 SV=1 - [J3KP29_HUMAN]		177.3	6.46	0.058	6	6	6		-	15280000	-	-	-	-		100	-	-		U	-	-	U ; - ; -		11	False	6	5											6	5
278	521	P52948-6	P52948-6	Isoform 6 of Nuclear pore complex protein Nup98-Nup96 OS=Homo sapiens GN=NUP98 - [NUP98_HUMAN]		186.2	6.29	0.0554	6	6	6		-	15280000	-	-	-	-		100	-	-		U	-	-	U ; - ; -		11	False	6	5											6	5
																								U	-	-	U ; - ; -
279	616	Q16610-2	Q16610-2	Isoform 2 of Extracellular matrix protein 1 OS=Homo sapiens GN=ECM1 - [ECM1_HUMAN]		46.1	6.39	0.0602	3	2	2		866500	-	-	1495000	2835000	1422000		0.01	100	0.501587		D	U	N	D ; U ; N		11	True			1	1	1	1	1	1			1	1			1	1	2	2	1
279	616	Q16610	Q16610	Extracellular matrix protein 1 OS=Homo sapiens GN=ECM1 PE=1 SV=2 - [ECM1_HUMAN]		60.6	6.71	0.0463	3	2	2		866500	-	-	1495000	2835000	1422000		0.01	100	0.501587		D	U	N	D ; U ; N		11	False			1	1	1	1	1	1			1	1			1	1	2	2	1
279	616	Q16610-4	Q16610-4	Isoform 4 of Extracellular matrix protein 1 OS=Homo sapiens GN=ECM1 - [ECM1_HUMAN]		63.5	6.89	0.0441	3	2	2		866500	-	-	1495000	2835000	1422000		0.01	100	0.501587		D	U	N	D ; U ; N		11	False			1	1	1	1	1	1			1	1			1	1	2	2	1
																								D	U	N	D ; U ; N
280	8	O60306	O60306	Intron-binding protein aquarius OS=Homo sapiens GN=AQR PE=1 SV=4 - [AQR_HUMAN]		171.2	6.37	0.0444	1	5	4		-	10400000	-	-	-	-		100	-	-		U	-	-	U ; - ; -		10	True	5	4											5	5
																								U	-	-	U ; - ; -
281	13	O75531	O75531	Barrier-to-autointegration factor OS=Homo sapiens GN=BANF1 PE=1 SV=1 - [BAF_HUMAN]		10.1	6.09	0.4045	1	2	2		1358000	52220000	-	-	-	-		38.4536	-	-		U	-	-	U ; - ; -		10	True	2	2					1	1					4	4					1
																								U	-	-	U ; - ; -
282	14	Q14137	Q14137	Ribosome biogenesis protein BOP1 OS=Homo sapiens GN=BOP1 PE=1 SV=2 - [BOP1_HUMAN]		83.6	6.19	0.0818	1	3	3		-	12650000	-	-	-	-		100	-	-		U	-	-	U ; - ; -		10	True	3	3											5	5
																								U	-	-	U ; - ; -
283	20	Q13185	Q13185	Chromobox protein homolog 3 OS=Homo sapiens GN=CBX3 PE=1 SV=4 - [CBX3_HUMAN]		20.8	5.33	0.3716	1	4	4		-	22360000	-	-	-	-		100	-	-		U	-	-	U ; - ; -		10	True	4	4											5	5
																								U	-	-	U ; - ; -
284	27	P38432	P38432	Coilin OS=Homo sapiens GN=COIL PE=1 SV=1 - [COIL_HUMAN]		62.6	9.07	0.125	1	5	5		-	15700000	-	-	-	-		100	-	-		U	-	-	U ; - ; -		10	True	5	5											5	5
																								U	-	-	U ; - ; -
285	42	P35659	P35659	Protein DEK OS=Homo sapiens GN=DEK PE=1 SV=1 - [DEK_HUMAN]		42.6	8.56	0.176	1	6	6		-	17640000	-	-	-	-		100	-	-		U	-	-	U ; - ; -		10	True	6	4											6	4
																								U	-	-	U ; - ; -
286	63	P08754	P08754	Guanine nucleotide-binding protein G(k) subunit alpha OS=Homo sapiens GN=GNAI3 PE=1 SV=3 - [GNAI3_HUMAN]		40.5	5.69	0.1525	1	4	4		1128000	18560000	-	-	-	-		16.4539	-	-		U	-	-	U ; - ; -		10	True	4	4					1	1					4	4					1
																								U	-	-	U ; - ; -
287	108	Q4G0J3	Q4G0J3	La-related protein 7 OS=Homo sapiens GN=LARP7 PE=1 SV=1 - [LARP7_HUMAN]		66.9	9.55	0.1203	1	6	6		0	13020000	-	-	-	-		100	-	-		U	-	-	U ; - ; -		10	True	5	4						1					5	4
																								U	-	-	U ; - ; -
288	145	Q12769	Q12769	Nuclear pore complex protein Nup160 OS=Homo sapiens GN=NUP160 PE=1 SV=3 - [NU160_HUMAN]		162	5.5	0.0272	1	3	3		-	3500000	-	-	-	-		100	-	-		U	-	-	U ; - ; -		10	True	3	3											5	5
																								U	-	-	U ; - ; -
289	151	Q8WXI9	Q8WXI9	Transcriptional repressor p66-beta OS=Homo sapiens GN=GATAD2B PE=1 SV=1 - [P66B_HUMAN]		65.2	9.7	0.1214	1	4	3		-	16790000	-	-	-	-		100	-	-		U	-	-	U ; - ; -		10	True	4	4											5	5
																								U	-	-	U ; - ; -
290	179	P30050	P30050	60S ribosomal protein L12 OS=Homo sapiens GN=RPL12 PE=1 SV=1 - [RL12_HUMAN]		17.8	9.42	0.2485	1	3	3		-	15020000	-	-	-	-		100	-	-		U	-	-	U ; - ; -		10	True	3	3											5	5
																								U	-	-	U ; - ; -
291	221	Q9H9B4	Q9H9B4	Sideroflexin-1 OS=Homo sapiens GN=SFXN1 PE=1 SV=4 - [SFXN1_HUMAN]		35.6	9.07	0.177	1	3	3		-	8776000	-	-	-	-		100	-	-		U	-	-	U ; - ; -		10	True	3	3											5	5
																								U	-	-	U ; - ; -
292	243	Q12788	Q12788	Transducin beta-like protein 3 OS=Homo sapiens GN=TBL3 PE=1 SV=2 - [TBL3_HUMAN]		89	6.9	0.0755	1	4	4		-	10710000	-	-	-	-		100	-	-		U	-	-	U ; - ; -		10	True	4	4											5	5
																								U	-	-	U ; - ; -
293	305	B4DJP7	B4DJP7	Small nuclear ribonucleoprotein Sm D3 OS=Homo sapiens GN=SNRPD3 PE=2 SV=1 - [B4DJP7_HUMAN]		13.3	8.91	0.3333	2	3	3		8209000	64510000	-	-	-	-		7.85845	-	-		U	-	-	U ; - ; -		10	True	3	3					1	1					4	4					1
293	305	P62318	P62318	Small nuclear ribonucleoprotein Sm D3 OS=Homo sapiens GN=SNRPD3 PE=1 SV=1 - [SMD3_HUMAN]		13.9	10.32	0.3175	2	3	3		8209000	64510000	-	-	-	-		7.85845	-	-		U	-	-	U ; - ; -		10	False	3	3					1	1					4	4					1
																								U	-	-	U ; - ; -
294	347	Q5SRN1	Q5SRN1	Pre-mRNA-processing factor 17 OS=Homo sapiens GN=CDC40 PE=2 SV=1 - [Q5SRN1_HUMAN]		60.8	6.71	0.102	2	4	4		-	5522000	-	-	-	-		100	-	-		U	-	-	U ; - ; -		10	True	4	4											5	5
294	347	O60508	O60508	Pre-mRNA-processing factor 17 OS=Homo sapiens GN=CDC40 PE=1 SV=1 - [PRP17_HUMAN]		65.5	7.06	0.095	2	4	4		-	5522000	-	-	-	-		100	-	-		U	-	-	U ; - ; -		10	False	4	4											5	5
																								U	-	-	U ; - ; -
295	390	D6RG13	D6RG13	40S ribosomal protein S3a (Fragment) OS=Homo sapiens GN=RPS3A PE=2 SV=1 - [D6RG13_HUMAN]		25.6	9.66	0.1973	3	3	3		-	11730000	-	-	-	-		100	-	-		U	-	-	U ; - ; -		10	True	3	3											5	5
295	390	P61247	P61247	40S ribosomal protein S3a OS=Homo sapiens GN=RPS3A PE=1 SV=2 - [RS3A_HUMAN]		29.9	9.73	0.1667	3	3	3		-	11730000	-	-	-	-		100	-	-		U	-	-	U ; - ; -		10	False	3	3											5	5
295	390	D6RAT0	D6RAT0	40S ribosomal protein S3a OS=Homo sapiens GN=RPS3A PE=2 SV=1 - [D6RAT0_HUMAN]		25.9	9.42	0.1938	3	3	3		-	11730000	-	-	-	-		100	-	-		U	-	-	U ; - ; -		10	False	3	3											5	5
																								U	-	-	U ; - ; -
296	394	C9J9K3	C9J9K3	40S ribosomal protein SA (Fragment) OS=Homo sapiens GN=RPSA PE=2 SV=1 - [C9J9K3_HUMAN]		29.5	5.25	0.1439	3	3	3		-	5452000	-	-	4103000	-		100	-	0.01		U	-	D	U ; - ; D		10	True	2	2									2	2	2	2
296	394	P08865	P08865	40S ribosomal protein SA OS=Homo sapiens GN=RPSA PE=1 SV=4 - [RSSA_HUMAN]		32.8	4.87	0.1288	3	3	3		-	5452000	-	-	4103000	-		100	-	0.01		U	-	D	U ; - ; D		10	False	2	2									2	2	2	2
296	394	A6NE09	A6NE09	Protein RPSAP58 OS=Homo sapiens GN=RPSAP58 PE=2 SV=1 - [A6NE09_HUMAN]		32.9	4.87	0.1288	3	3	3		-	5452000	-	-	4103000	-		100	-	0.01		U	-	D	U ; - ; D		10	False	2	2									2	2	2	2
																								U	-	D	U ; - ; D
297	395	A8MW61	A8MW61	Pleiotropic regulator 1 OS=Homo sapiens GN=PLRG1 PE=2 SV=1 - [A8MW61_HUMAN]		57.1	9.17	0.1323	2	4	4		-	26470000	-	-	-	-		100	-	-		U	-	-	U ; - ; -		10	True	4	3											4	6
297	395	O43660	O43660	Pleiotropic regulator 1 OS=Homo sapiens GN=PLRG1 PE=1 SV=1 - [PLRG1_HUMAN]		57.2	9.17	0.1323	2	4	4		-	26470000	-	-	-	-		100	-	-		U	-	-	U ; - ; -		10	False	4	3											4	6
																								U	-	-	U ; - ; -
298	406	Q5VXM9	Q5VXM9	Ribosome production factor 2 homolog (Fragment) OS=Homo sapiens GN=RPF2 PE=2 SV=1 - [Q5VXM9_HUMAN]		24.1	9.47	0.1923	3	3	3		-	10940000	-	-	-	-		100	-	-		U	-	-	U ; - ; -		10	True	3	3											5	5
298	406	Q9H7B2	Q9H7B2	Ribosome production factor 2 homolog OS=Homo sapiens GN=RPF2 PE=1 SV=2 - [RPF2_HUMAN]		35.6	9.99	0.1307	3	3	3		-	10940000	-	-	-	-		100	-	-		U	-	-	U ; - ; -		10	False	3	3											5	5
298	406	Q5VXN0	Q5VXN0	Ribosome production factor 2 homolog (Fragment) OS=Homo sapiens GN=RPF2 PE=2 SV=1 - [Q5VXN0_HUMAN]		24.6	9.55	0.1869	3	3	3		-	10940000	-	-	-	-		100	-	-		U	-	-	U ; - ; -		10	False	3	3											5	5
																								U	-	-	U ; - ; -
299	410	C9J9B2	C9J9B2	RNA-binding motif, single-stranded-interacting protein 3 OS=Homo sapiens GN=RBMS3 PE=2 SV=1 - [C9J9B2_HUMAN]		29.1	8.88	0.1364	8	3	1		34390000	40440000	-	-	-	-		1.17592	-	-		N	-	-	N ; - ; -		10	True	1	1					3	3					1	1					4
299	410	Q6XE24	Q6XE24	RNA-binding motif, single-stranded-interacting protein 3 OS=Homo sapiens GN=RBMS3 PE=1 SV=1 - [RBMS3_HUMAN]		47.8	8.03	0.0824	8	3	1		34390000	40440000	-	-	-	-		1.17592	-	-		N	-	-	N ; - ; -		10	False	1	1					3	3					1	1					4
299	410	C9JIJ9	C9JIJ9	RNA-binding motif, single-stranded-interacting protein 3 OS=Homo sapiens GN=RBMS3 PE=2 SV=1 - [C9JIJ9_HUMAN]		47.7	8.03	0.0826	8	3	1		34390000	40440000	-	-	-	-		1.17592	-	-		N	-	-	N ; - ; -		10	False	1	1					3	3					1	1					4
299	410	J3QT21	J3QT21	RNA-binding motif, single-stranded-interacting protein 3 OS=Homo sapiens GN=RBMS3 PE=4 SV=1 - [J3QT21_HUMAN]		47.5	8.66	0.0829	8	3	1		34390000	40440000	-	-	-	-		1.17592	-	-		N	-	-	N ; - ; -		10	False	1	1					3	3					1	1					4
299	410	Q6XE24-3	Q6XE24-3	Isoform 3 of RNA-binding motif, single-stranded-interacting protein 3 OS=Homo sapiens GN=RBMS3 - [RBMS3_HUMAN]		45.7	8.03	0.0859	8	3	1		34390000	40440000	-	-	-	-		1.17592	-	-		N	-	-	N ; - ; -		10	False	1	1					3	3					1	1					4
299	410	Q6XE24-4	Q6XE24-4	Isoform 4 of RNA-binding motif, single-stranded-interacting protein 3 OS=Homo sapiens GN=RBMS3 - [RBMS3_HUMAN]		45.8	8.09	0.0857	8	3	1		34390000	40440000	-	-	-	-		1.17592	-	-		N	-	-	N ; - ; -		10	False	1	1					3	3					1	1					4
299	410	Q6XE24-2	Q6XE24-2	Isoform 2 of RNA-binding motif, single-stranded-interacting protein 3 OS=Homo sapiens GN=RBMS3 - [RBMS3_HUMAN]		47.4	8.66	0.0831	8	3	1		34390000	40440000	-	-	-	-		1.17592	-	-		N	-	-	N ; - ; -		10	False	1	1					3	3					1	1					4
299	410	Q6XE24-5	Q6XE24-5	Isoform 5 of RNA-binding motif, single-stranded-interacting protein 3 OS=Homo sapiens GN=RBMS3 - [RBMS3_HUMAN]		45.9	8.09	0.0855	8	3	1		34390000	40440000	-	-	-	-		1.17592	-	-		N	-	-	N ; - ; -		10	False	1	1					3	3					1	1					4
																								N	-	-	N ; - ; -
300	453	Q07666-2	Q07666-2	Isoform 2 of KH domain-containing, RNA-binding, signal transduction-associated protein 1 OS=Homo sapiens GN=KHDRBS1 - [KHDR1_HUMAN]		45.8	7.58	0.1077	2	4	4		-	69000000	-	-	-	-		100	-	-		U	-	-	U ; - ; -		10	True	3	3											5	5
300	453	Q07666	Q07666	KH domain-containing, RNA-binding, signal transduction-associated protein 1 OS=Homo sapiens GN=KHDRBS1 PE=1 SV=1 - [KHDR1_HUMAN]		48.2	8.66	0.1016	2	4	4		-	69000000	-	-	-	-		100	-	-		U	-	-	U ; - ; -		10	False	3	3											5	5
																								U	-	-	U ; - ; -
301	454	G3V1X9	G3V1X9	Chromobox homolog 5 (HP1 alpha homolog, Drosophila), isoform CRA_a OS=Homo sapiens GN=CBX5 PE=2 SV=1 - [G3V1X9_HUMAN]		22.1	5.86	0.2632	2	4	4		-	4452000	-	-	-	-		100	-	-		U	-	-	U ; - ; -		10	True	4	3											6	4
301	454	P45973	P45973	Chromobox protein homolog 5 OS=Homo sapiens GN=CBX5 PE=1 SV=1 - [CBX5_HUMAN]		22.2	5.86	0.2618	2	4	4		-	4452000	-	-	-	-		100	-	-		U	-	-	U ; - ; -		10	False	4	3											6	4
																								U	-	-	U ; - ; -
302	495	F8VYE8	F8VYE8	Serine/threonine-protein phosphatase OS=Homo sapiens GN=PPP1CC PE=2 SV=1 - [F8VYE8_HUMAN]		34.9	5.26	0.2204	4	5	1		-	19920000	-	-	-	-		100	-	-		U	-	-	U ; - ; -		10	True	5	5											5	5
302	495	P36873	P36873	Serine/threonine-protein phosphatase PP1-gamma catalytic subunit OS=Homo sapiens GN=PPP1CC PE=1 SV=1 - [PP1G_HUMAN]		37	6.54	0.2074	4	5	1		-	19920000	-	-	-	-		100	-	-		U	-	-	U ; - ; -		10	False	5	5											5	5
302	495	P36873-2	P36873-2	Isoform Gamma-2 of Serine/threonine-protein phosphatase PP1-gamma catalytic subunit OS=Homo sapiens GN=PPP1CC - [PP1G_HUMAN]		38.5	6.13	0.1988	4	5	1		-	19920000	-	-	-	-		100	-	-		U	-	-	U ; - ; -		10	False	5	5											5	5
302	495	F8W0W8	F8W0W8	Serine/threonine-protein phosphatase OS=Homo sapiens GN=PPP1CC PE=2 SV=1 - [F8W0W8_HUMAN]		38.2	6.83	0.2018	4	5	1		-	19920000	-	-	-	-		100	-	-		U	-	-	U ; - ; -		10	False	5	5											5	5
																								U	-	-	U ; - ; -
303	525	Q69YN4-3	Q69YN4-3	Isoform 3 of Protein virilizer homolog OS=Homo sapiens GN=KIAA1429 - [VIR_HUMAN]		200.9	4.82	0.0328	2	4	4		-	5327000	-	-	-	-		100	-	-		U	-	-	U ; - ; -		10	True	4	4											5	5
303	525	Q69YN4	Q69YN4	Protein virilizer homolog OS=Homo sapiens GN=KIAA1429 PE=1 SV=2 - [VIR_HUMAN]		201.9	5.01	0.0326	2	4	4		-	5327000	-	-	-	-		100	-	-		U	-	-	U ; - ; -		10	False	4	4											5	5
																								U	-	-	U ; - ; -
304	527	Q14684-2	Q14684-2	Isoform 2 of Ribosomal RNA processing protein 1 homolog B OS=Homo sapiens GN=RRP1B - [RRP1B_HUMAN]		82.1	9.8	0.0878	2	4	4		-	10790000	-	-	-	-		100	-	-		U	-	-	U ; - ; -		10	True	4	4											5	5
304	527	Q14684	Q14684	Ribosomal RNA processing protein 1 homolog B OS=Homo sapiens GN=RRP1B PE=1 SV=3 - [RRP1B_HUMAN]		84.4	9.76	0.0858	2	4	4		-	10790000	-	-	-	-		100	-	-		U	-	-	U ; - ; -		10	False	4	4											5	5
																								U	-	-	U ; - ; -
305	555	J3QLE5	J3QLE5	Small nuclear ribonucleoprotein-associated protein N (Fragment) OS=Homo sapiens GN=SNRPN PE=4 SV=1 - [J3QLE5_HUMAN]		17.5	9.99	0.2189	6	4	4		2161000	39530000	-	-	-	-		18.2925	-	-		U	-	-	U ; - ; -		10	True	4	3					1	2					4	3					1
305	555	P14678	P14678	Small nuclear ribonucleoprotein-associated proteins B and B' OS=Homo sapiens GN=SNRPB PE=1 SV=2 - [RSMB_HUMAN]		24.6	11.19	0.1542	6	4	4		2161000	39530000	-	-	-	-		18.2925	-	-		U	-	-	U ; - ; -		10	False	4	3					1	2					4	3					1
305	555	P63162	P63162	Small nuclear ribonucleoprotein-associated protein N OS=Homo sapiens GN=SNRPN PE=1 SV=1 - [RSMN_HUMAN]		24.6	11.19	0.1542	6	4	4		2161000	39530000	-	-	-	-		18.2925	-	-		U	-	-	U ; - ; -		10	False	4	3					1	2					4	3					1
305	555	P14678-2	P14678-2	Isoform SM-B of Small nuclear ribonucleoprotein-associated proteins B and B' OS=Homo sapiens GN=SNRPB - [RSMB_HUMAN]		23.6	10.9	0.1602	6	4	4		2161000	39530000	-	-	-	-		18.2925	-	-		U	-	-	U ; - ; -		10	False	4	3					1	2					4	3					1
305	555	B3KVR1	B3KVR1	Small nuclear ribonucleoprotein-associated protein OS=Homo sapiens GN=SNRPN PE=2 SV=1 - [B3KVR1_HUMAN]		25.1	11.05	0.1516	6	4	4		2161000	39530000	-	-	-	-		18.2925	-	-		U	-	-	U ; - ; -		10	False	4	3					1	2					4	3					1
305	555	P14678-3	P14678-3	Isoform SM-B1 of Small nuclear ribonucleoprotein-associated proteins B and B' OS=Homo sapiens GN=SNRPB - [RSMB_HUMAN]		30	10.18	0.128	6	4	4		2161000	39530000	-	-	-	-		18.2925	-	-		U	-	-	U ; - ; -		10	False	4	3					1	2					4	3					1
																								U	-	-	U ; - ; -
306	560	O43251-6	O43251-6	Isoform 6 of RNA binding protein fox-1 homolog 2 OS=Homo sapiens GN=RBFOX2 - [RFOX2_HUMAN]		47.2	6.62	0.1844	2	5	5		-	32170000	-	-	-	-		100	-	-		U	-	-	U ; - ; -		10	True	5	5											5	5
306	560	O43251-8	O43251-8	Isoform 8 of RNA binding protein fox-1 homolog 2 OS=Homo sapiens GN=RBFOX2 - [RFOX2_HUMAN]		47.3	6.62	0.184	2	5	5		-	32170000	-	-	-	-		100	-	-		U	-	-	U ; - ; -		10	False	5	5											5	5
																								U	-	-	U ; - ; -
307	663	O00442	O00442	RNA 3'-terminal phosphate cyclase OS=Homo sapiens GN=RTCA PE=1 SV=1 - [RTCA_HUMAN]		39.3	7.85	0.1202	2	4	4		5578000	-	-	-	-	-		0.01	-	-		D	-	-	D ; - ; -		10	True							4	4											5
307	663	O00442-2	O00442-2	Isoform 2 of RNA 3'-terminal phosphate cyclase OS=Homo sapiens GN=RTCA - [RTCA_HUMAN]		40.7	8.34	0.1161	2	4	4		5578000	-	-	-	-	-		0.01	-	-		D	-	-	D ; - ; -		10	False							4	4											5
																								D	-	-	D ; - ; -
308	665	P25311	P25311	Zinc-alpha-2-glycoprotein OS=Homo sapiens GN=AZGP1 PE=1 SV=2 - [ZA2G_HUMAN]		34.2	6.05	0.1141	1	3	3		2749000	-	5694000	-	10990000	-		0.01	0.01	0.01		D	D	D	D ; D ; D		10	True							1	1	1	1	3	3							1
																								D	D	D	D ; D ; D
309	676	F8W1T6	F8W1T6	RNA-binding motif, single-stranded-interacting protein 2 OS=Homo sapiens GN=RBMS2 PE=2 SV=1 - [F8W1T6_HUMAN]		37.2	9.07	0.1337	2	4	2		9904000	-	-	-	-	-		0.01	-	-		D	-	-	D ; - ; -		10	True							4	4											5
309	676	Q15434	Q15434	RNA-binding motif, single-stranded-interacting protein 2 OS=Homo sapiens GN=RBMS2 PE=1 SV=1 - [RBMS2_HUMAN]		43.9	9.07	0.113	2	4	2		9904000	-	-	-	-	-		0.01	-	-		D	-	-	D ; - ; -		10	False							4	4											5
																								D	-	-	D ; - ; -
310	703	P58107	P58107	Epiplakin OS=Homo sapiens GN=EPPK1 PE=1 SV=2 - [EPIPL_HUMAN]		555.3	5.6	0.0527	1	4	4		-	-	-	-	9444000	-		-	-	0.01		-	-	D	- ; - ; D		10	True											4	4
																								-	-	D	- ; - ; D
311	47	O60832	O60832	H/ACA ribonucleoprotein complex subunit 4 OS=Homo sapiens GN=DKC1 PE=1 SV=3 - [DKC1_HUMAN]		57.6	9.42	0.1187	1	4	4		-	15560000	-	-	-	-		100	-	-		U	-	-	U ; - ; -		9	True	4	3											5	4
																								U	-	-	U ; - ; -
312	109	Q14739	Q14739	Lamin-B receptor OS=Homo sapiens GN=LBR PE=1 SV=2 - [LBR_HUMAN]		70.7	9.36	0.1089	1	5	5		-	15320000	-	-	-	-		100	-	-		U	-	-	U ; - ; -		9	True	5	4											5	4
																								U	-	-	U ; - ; -
313	116	P62310	P62310	U6 snRNA-associated Sm-like protein LSm3 OS=Homo sapiens GN=LSM3 PE=1 SV=2 - [LSM3_HUMAN]		11.8	4.7	0.2157	1	3	3		3998000	548100000	-	338400000	-	129100000		137.094	100	100		U	U	U	U ; U ; U		9	True	2	1	1	1		2	1	1					2	1	1	1		2	1
																								U	U	U	U ; U ; U
314	170	P49756	P49756	RNA-binding protein 25 OS=Homo sapiens GN=RBM25 PE=1 SV=3 - [RBM25_HUMAN]		100.1	6.32	0.0759	1	5	5		-	9435000	-	-	-	-		100	-	-		U	-	-	U ; - ; -		9	True	4	4											4	5
																								U	-	-	U ; - ; -
315	184	P36578	P36578	60S ribosomal protein L4 OS=Homo sapiens GN=RPL4 PE=1 SV=5 - [RL4_HUMAN]		47.7	11.06	0.1429	1	5	5		-	31790000	-	-	-	-		100	-	-		U	-	-	U ; - ; -		9	True	5	4											5	4
																								U	-	-	U ; - ; -
316	213	Q9UQR0	Q9UQR0	Sex comb on midleg-like protein 2 OS=Homo sapiens GN=SCML2 PE=1 SV=1 - [SCML2_HUMAN]		77.2	8.54	0.14	1	6	6		-	12640000	-	-	-	-		100	-	-		U	-	-	U ; - ; -		9	True	4	5											4	5
																								U	-	-	U ; - ; -
317	278	Q96JM3	Q96JM3	Chromosome alignment-maintaining phosphoprotein 1 OS=Homo sapiens GN=CHAMP1 PE=1 SV=2 - [CHAP1_HUMAN]		89	8.44	0.0603	1	4	4		-	7390000	-	-	-	-		100	-	-		U	-	-	U ; - ; -		9	True	4	3											5	4
																								U	-	-	U ; - ; -
318	290	Q5VVC9	Q5VVC9	60S ribosomal protein L11 (Fragment) OS=Homo sapiens GN=RPL11 PE=2 SV=1 - [Q5VVC9_HUMAN]		14.9	8.87	0.4351	4	4	4		3289000	44280000	-	-	-	-		13.4631	-	-		U	-	-	U ; - ; -		9	True	4	3					1	1					4	3					1
318	290	P62913	P62913	60S ribosomal protein L11 OS=Homo sapiens GN=RPL11 PE=1 SV=2 - [RL11_HUMAN]		20.2	9.6	0.3202	4	4	4		3289000	44280000	-	-	-	-		13.4631	-	-		U	-	-	U ; - ; -		9	False	4	3					1	1					4	3					1
318	290	P62913-2	P62913-2	Isoform 2 of 60S ribosomal protein L11 OS=Homo sapiens GN=RPL11 - [RL11_HUMAN]		20.1	9.6	0.322	4	4	4		3289000	44280000	-	-	-	-		13.4631	-	-		U	-	-	U ; - ; -		9	False	4	3					1	1					4	3					1
318	290	Q5VVC8	Q5VVC8	60S ribosomal protein L11 (Fragment) OS=Homo sapiens GN=RPL11 PE=2 SV=1 - [Q5VVC8_HUMAN]		19.9	9.74	0.3276	4	4	4		3289000	44280000	-	-	-	-		13.4631	-	-		U	-	-	U ; - ; -		9	False	4	3					1	1					4	3					1
																								U	-	-	U ; - ; -
319	350	Q5T8N1	Q5T8N1	Nuclear pore complex protein Nup133 OS=Homo sapiens GN=NUP133 PE=2 SV=1 - [Q5T8N1_HUMAN]		118.2	5.14	0.0721	3	5	5		-	14380000	-	-	-	-		100	-	-		U	-	-	U ; - ; -		9	True	4	5											4	5
319	350	Q8WUM0	Q8WUM0	Nuclear pore complex protein Nup133 OS=Homo sapiens GN=NUP133 PE=1 SV=2 - [NU133_HUMAN]		128.9	5.1	0.0666	3	5	5		-	14380000	-	-	-	-		100	-	-		U	-	-	U ; - ; -		9	False	4	5											4	5
319	350	F5H5C2	F5H5C2	Nuclear pore complex protein Nup133 OS=Homo sapiens GN=NUP133 PE=2 SV=1 - [F5H5C2_HUMAN]		127.3	5.05	0.0675	3	5	5		-	14380000	-	-	-	-		100	-	-		U	-	-	U ; - ; -		9	False	4	5											4	5
																								U	-	-	U ; - ; -
320	387	F6T1J1	F6T1J1	Serine/arginine-rich-splicing factor 4 OS=Homo sapiens GN=SRSF4 PE=2 SV=1 - [F6T1J1_HUMAN]		18.3	5.22	0.2532	2	4	1		3035000	36590000	-	-	-	-		12.056	-	-		U	-	-	U ; - ; -		9	True	3	4					1	1					3	4					1
320	387	Q08170	Q08170	Serine/arginine-rich splicing factor 4 OS=Homo sapiens GN=SRSF4 PE=1 SV=2 - [SRSF4_HUMAN]		56.6	11.52	0.081	2	4	1		3035000	36590000	-	-	-	-		12.056	-	-		U	-	-	U ; - ; -		9	False	3	4					1	1					3	4					1
																								U	-	-	U ; - ; -
321	427	Q96MU7-2	Q96MU7-2	Isoform 2 of YTH domain-containing protein 1 OS=Homo sapiens GN=YTHDC1 - [YTDC1_HUMAN]		82.6	5.96	0.0889	3	5	5		-	21890000	-	-	-	-		100	-	-		U	-	-	U ; - ; -		9	True	5	4											5	4
321	427	Q96MU7	Q96MU7	YTH domain-containing protein 1 OS=Homo sapiens GN=YTHDC1 PE=1 SV=3 - [YTDC1_HUMAN]		84.6	6.23	0.0867	3	5	5		-	21890000	-	-	-	-		100	-	-		U	-	-	U ; - ; -		9	False	5	4											5	4
321	427	J3QR07	J3QR07	YTH domain-containing protein 1 OS=Homo sapiens GN=YTHDC1 PE=4 SV=1 - [J3QR07_HUMAN]		85.5	6.23	0.0857	3	5	5		-	21890000	-	-	-	-		100	-	-		U	-	-	U ; - ; -		9	False	5	4											5	4
																								U	-	-	U ; - ; -
322	129	P35580	P35580	Myosin-10 OS=Homo sapiens GN=MYH10 PE=1 SV=3 - [MYH10_HUMAN]		228.9	5.54	0.0299	5	4	3		-	6051000	-	-	-	-		100	-	-		U	-	-	U ; - ; -		8	True	4	4											4	4
322	129	P35580-4	P35580-4	Isoform 4 of Myosin-10 OS=Homo sapiens GN=MYH10 - [MYH10_HUMAN]		232.4	5.55	0.0294	5	4	3		-	6051000	-	-	-	-		100	-	-		U	-	-	U ; - ; -		8	False	4	4											4	4
322	129	F8W6L6	F8W6L6	Myosin-10 OS=Homo sapiens GN=MYH10 PE=2 SV=1 - [F8W6L6_HUMAN]		230.6	5.57	0.0296	5	4	3		-	6051000	-	-	-	-		100	-	-		U	-	-	U ; - ; -		8	False	4	4											4	4
322	129	P35580-3	P35580-3	Isoform 3 of Myosin-10 OS=Homo sapiens GN=MYH10 - [MYH10_HUMAN]		231.2	5.53	0.0295	5	4	3		-	6051000	-	-	-	-		100	-	-		U	-	-	U ; - ; -		8	False	4	4											4	4
322	129	P35580-2	P35580-2	Isoform 2 of Myosin-10 OS=Homo sapiens GN=MYH10 - [MYH10_HUMAN]		230.6	5.57	0.0296	5	4	3		-	6051000	-	-	-	-		100	-	-		U	-	-	U ; - ; -		8	False	4	4											4	4
																								U	-	-	U ; - ; -
323	135	Q9BZE4	Q9BZE4	Nucleolar GTP-binding protein 1 OS=Homo sapiens GN=GTPBP4 PE=1 SV=3 - [NOG1_HUMAN]		73.9	9.5	0.0647	1	4	4		-	12920000	-	-	-	-		100	-	-		U	-	-	U ; - ; -		8	True	4	4											4	4
																								U	-	-	U ; - ; -
324	136	Q9H8H0	Q9H8H0	Nucleolar protein 11 OS=Homo sapiens GN=NOL11 PE=1 SV=1 - [NOL11_HUMAN]		81.1	6.07	0.0821	1	4	4		-	6211000	-	-	-	-		100	-	-		U	-	-	U ; - ; -		8	True	4	4											4	4
																								U	-	-	U ; - ; -
325	164	Q15269	Q15269	Periodic tryptophan protein 2 homolog OS=Homo sapiens GN=PWP2 PE=1 SV=2 - [PWP2_HUMAN]		102.4	6.15	0.0642	1	4	4		-	7101000	-	-	-	-		100	-	-		U	-	-	U ; - ; -		8	True	4	4											4	4
																								U	-	-	U ; - ; -
326	183	P39023	P39023	60S ribosomal protein L3 OS=Homo sapiens GN=RPL3 PE=1 SV=2 - [RL3_HUMAN]		46.1	10.18	0.1067	1	3	3		-	30400000	-	-	-	-		100	-	-		U	-	-	U ; - ; -		8	True	3	3											4	4
																								U	-	-	U ; - ; -
327	186	Q6DKI1	Q6DKI1	60S ribosomal protein L7-like 1 OS=Homo sapiens GN=RPL7L1 PE=1 SV=1 - [RL7L_HUMAN]		28.6	10.51	0.122	1	3	3		-	14490000	-	-	-	-		100	-	-		U	-	-	U ; - ; -		8	True	3	3											4	4
																								U	-	-	U ; - ; -
328	192	P19387	P19387	DNA-directed RNA polymerase II subunit RPB3 OS=Homo sapiens GN=POLR2C PE=1 SV=2 - [RPB3_HUMAN]		31.4	4.92	0.2073	1	4	4		0	15240000	-	-	-	-		100	-	-		U	-	-	U ; - ; -		8	True	3	3					1	1					3	3					1
																								U	-	-	U ; - ; -
329	198	P62280	P62280	40S ribosomal protein S11 OS=Homo sapiens GN=RPS11 PE=1 SV=3 - [RS11_HUMAN]		18.4	10.3	0.3165	1	4	4		-	27380000	-	-	-	-		100	-	-		U	-	-	U ; - ; -		8	True	4	4											4	4
																								U	-	-	U ; - ; -
330	246	Q8NI27	Q8NI27	THO complex subunit 2 OS=Homo sapiens GN=THOC2 PE=1 SV=2 - [THOC2_HUMAN]		182.7	8.44	0.027	1	4	4		-	6852000	-	-	-	-		100	-	-		U	-	-	U ; - ; -		8	True	4	4											4	4
																								U	-	-	U ; - ; -
331	259	Q8TED0	Q8TED0	U3 small nucleolar RNA-associated protein 15 homolog OS=Homo sapiens GN=UTP15 PE=1 SV=3 - [UTP15_HUMAN]		58.4	9.11	0.1042	1	4	4		-	8372000	-	-	-	-		100	-	-		U	-	-	U ; - ; -		8	True	4	4											4	4
																								U	-	-	U ; - ; -
332	266	Q9UNX4	Q9UNX4	WD repeat-containing protein 3 OS=Homo sapiens GN=WDR3 PE=1 SV=1 - [WDR3_HUMAN]		106	6.64	0.0498	1	3	3		-	7639000	-	-	-	-		100	-	-		U	-	-	U ; - ; -		8	True	3	3											4	4
																								U	-	-	U ; - ; -
333	267	Q15061	Q15061	WD repeat-containing protein 43 OS=Homo sapiens GN=WDR43 PE=1 SV=3 - [WDR43_HUMAN]		74.8	5.57	0.0473	1	3	3		0	11950000	-	-	-	-		100	-	-		U	-	-	U ; - ; -		8	True	3	3					1	1					3	3					1
																								U	-	-	U ; - ; -
334	300	Q9BWF3-4	Q9BWF3-4	Isoform 4 of RNA-binding protein 4 OS=Homo sapiens GN=RBM4 - [RBM4_HUMAN]		19.8	7.39	0.185	4	3	3		824000	16890000	-	-	-	-		20.4976	-	-		U	-	-	U ; - ; -		8	True	3	3					1	1					3	3					1
334	300	Q9BQ04	Q9BQ04	RNA-binding protein 4B OS=Homo sapiens GN=RBM4B PE=1 SV=1 - [RBM4B_HUMAN]		40.1	6.74	0.0891	4	3	3		824000	16890000	-	-	-	-		20.4976	-	-		U	-	-	U ; - ; -		8	False	3	3					1	1					3	3					1
334	300	Q9BWF3	Q9BWF3	RNA-binding protein 4 OS=Homo sapiens GN=RBM4 PE=1 SV=1 - [RBM4_HUMAN]		40.3	7.08	0.0879	4	3	3		824000	16890000	-	-	-	-		20.4976	-	-		U	-	-	U ; - ; -		8	False	3	3					1	1					3	3					1
334	300	E9PB51	E9PB51	RNA-binding protein 4 (Fragment) OS=Homo sapiens GN=RBM4 PE=2 SV=1 - [E9PB51_HUMAN]		26.3	7.55	0.1333	4	3	3		824000	16890000	-	-	-	-		20.4976	-	-		U	-	-	U ; - ; -		8	False	3	3					1	1					3	3					1
																								U	-	-	U ; - ; -
335	325	P51532-5	P51532-5	Isoform 5 of Transcription activator BRG1 OS=Homo sapiens GN=SMARCA4 - [SMCA4_HUMAN]		181.1	7.99	0.026	6	4	4		-	19550000	-	-	-	-		100	-	-		U	-	-	U ; - ; -		8	True	4	4											4	4
335	325	P51532	P51532	Transcription activator BRG1 OS=Homo sapiens GN=SMARCA4 PE=1 SV=2 - [SMCA4_HUMAN]		184.5	7.88	0.0255	6	4	4		-	19550000	-	-	-	-		100	-	-		U	-	-	U ; - ; -		8	False	4	4											4	4
335	325	Q9HBD4	Q9HBD4	SMARCA4 isoform 2 OS=Homo sapiens GN=SMARCA4 PE=2 SV=1 - [Q9HBD4_HUMAN]		188	8.19	0.025	6	4	4		-	19550000	-	-	-	-		100	-	-		U	-	-	U ; - ; -		8	False	4	4											4	4
335	325	P51532-2	P51532-2	Isoform 2 of Transcription activator BRG1 OS=Homo sapiens GN=SMARCA4 - [SMCA4_HUMAN]		181.2	7.99	0.026	6	4	4		-	19550000	-	-	-	-		100	-	-		U	-	-	U ; - ; -		8	False	4	4											4	4
335	325	P51532-4	P51532-4	Isoform 4 of Transcription activator BRG1 OS=Homo sapiens GN=SMARCA4 - [SMCA4_HUMAN]		181.6	8.07	0.026	6	4	4		-	19550000	-	-	-	-		100	-	-		U	-	-	U ; - ; -		8	False	4	4											4	4
335	325	P51532-3	P51532-3	Isoform 3 of Transcription activator BRG1 OS=Homo sapiens GN=SMARCA4 - [SMCA4_HUMAN]		181.5	8.07	0.026	6	4	4		-	19550000	-	-	-	-		100	-	-		U	-	-	U ; - ; -		8	False	4	4											4	4
																								U	-	-	U ; - ; -
336	422	B7Z7B0	B7Z7B0	Cleavage and polyadenylation-specificity factor subunit 4 OS=Homo sapiens GN=CPSF4 PE=2 SV=1 - [B7Z7B0_HUMAN]		21.9	8.56	0.2723	6	3	3		-	7299000	-	-	-	-		100	-	-		U	-	-	U ; - ; -		8	True	3	3											4	4
336	422	O95639	O95639	Cleavage and polyadenylation specificity factor subunit 4 OS=Homo sapiens GN=CPSF4 PE=1 SV=1 - [CPSF4_HUMAN]		30.2	8.31	0.1933	6	3	3		-	7299000	-	-	-	-		100	-	-		U	-	-	U ; - ; -		8	False	3	3											4	4
336	422	C9JEV9	C9JEV9	Cleavage and polyadenylation-specificity factor subunit 4 OS=Homo sapiens GN=CPSF4 PE=2 SV=1 - [C9JEV9_HUMAN]		23.6	8.47	0.2464	6	3	3		-	7299000	-	-	-	-		100	-	-		U	-	-	U ; - ; -		8	False	3	3											4	4
336	422	O95639-2	O95639-2	Isoform 2 of Cleavage and polyadenylation specificity factor subunit 4 OS=Homo sapiens GN=CPSF4 - [CPSF4_HUMAN]		27.5	8.22	0.2131	6	3	3		-	7299000	-	-	-	-		100	-	-		U	-	-	U ; - ; -		8	False	3	3											4	4
336	422	O95639-3	O95639-3	Isoform 3 of Cleavage and polyadenylation specificity factor subunit 4 OS=Homo sapiens GN=CPSF4 - [CPSF4_HUMAN]		27.4	8.22	0.214	6	3	3		-	7299000	-	-	-	-		100	-	-		U	-	-	U ; - ; -		8	False	3	3											4	4
336	422	H7C419	H7C419	Cleavage and polyadenylation-specificity factor subunit 4 (Fragment) OS=Homo sapiens GN=CPSF4 PE=4 SV=1 - [H7C419_HUMAN]		21.5	9.17	0.2694	6	3	3		-	7299000	-	-	-	-		100	-	-		U	-	-	U ; - ; -		8	False	3	3											4	4
																								U	-	-	U ; - ; -
337	424	C9J808	C9J808	MKI67 FHA domain-interacting nucleolar phosphoprotein (Fragment) OS=Homo sapiens GN=MKI67IP PE=2 SV=1 - [C9J808_HUMAN]		19.5	9.79	0.2545	2	4	4		-	13620000	-	-	-	-		100	-	-		U	-	-	U ; - ; -		8	True	4	4											4	4
337	424	Q9BYG3	Q9BYG3	MKI67 FHA domain-interacting nucleolar phosphoprotein OS=Homo sapiens GN=MKI67IP PE=1 SV=1 - [MK67I_HUMAN]		34.2	9.88	0.1433	2	4	4		-	13620000	-	-	-	-		100	-	-		U	-	-	U ; - ; -		8	False	4	4											4	4
																								U	-	-	U ; - ; -
338	452	Q9Y3Y2-4	Q9Y3Y2-4	Isoform 3 of Chromatin target of PRMT1 protein OS=Homo sapiens GN=CHTOP - [CHTOP_HUMAN]		21.9	11.97	0.1436	3	2	2		-	18700000	-	-	-	-		100	-	-		U	-	-	U ; - ; -		8	True	2	2											4	4
338	452	Q9Y3Y2	Q9Y3Y2	Chromatin target of PRMT1 protein OS=Homo sapiens GN=CHTOP PE=1 SV=2 - [CHTOP_HUMAN]		26.4	12.23	0.1169	3	2	2		-	18700000	-	-	-	-		100	-	-		U	-	-	U ; - ; -		8	False	2	2											4	4
338	452	Q9Y3Y2-3	Q9Y3Y2-3	Isoform 2 of Chromatin target of PRMT1 protein OS=Homo sapiens GN=CHTOP - [CHTOP_HUMAN]		26.5	12.23	0.1165	3	2	2		-	18700000	-	-	-	-		100	-	-		U	-	-	U ; - ; -		8	False	2	2											4	4
																								U	-	-	U ; - ; -
339	481	Q96QD9-2	Q96QD9-2	Isoform 2 of UAP56-interacting factor OS=Homo sapiens GN=FYTTD1 - [UIF_HUMAN]		33	11.84	0.1301	2	3	3		-	10680000	-	-	-	-		100	-	-		U	-	-	U ; - ; -		8	True	3	3											4	4
339	481	Q96QD9	Q96QD9	UAP56-interacting factor OS=Homo sapiens GN=FYTTD1 PE=1 SV=3 - [UIF_HUMAN]		35.8	11.78	0.1195	2	3	3		-	10680000	-	-	-	-		100	-	-		U	-	-	U ; - ; -		8	False	3	3											4	4
																								U	-	-	U ; - ; -
340	556	J3QLI9	J3QLI9	Small nuclear ribonucleoprotein Sm D1 OS=Homo sapiens GN=SNRPD1 PE=4 SV=1 - [J3QLI9_HUMAN]		8.4	11.84	0.44	2	2	2		-	79520000	-	-	-	-		100	-	-		U	-	-	U ; - ; -		8	True	2	2											4	4
340	556	P62314	P62314	Small nuclear ribonucleoprotein Sm D1 OS=Homo sapiens GN=SNRPD1 PE=1 SV=1 - [SMD1_HUMAN]		13.3	11.56	0.2773	2	2	2		-	79520000	-	-	-	-		100	-	-		U	-	-	U ; - ; -		8	False	2	2											4	4
																								U	-	-	U ; - ; -
341	657	P04792	P04792	Heat shock protein beta-1 OS=Homo sapiens GN=HSPB1 PE=1 SV=2 - [HSPB1_HUMAN]		22.8	6.4	0.2585	1	4	4		-	-	-	-	13260000	0		-	-	0.01		-	-	D	- ; - ; D		8	True						1					3	4						1
																								-	-	D	- ; - ; D
342	687	P01877	P01877	Ig alpha-2 chain C region OS=Homo sapiens GN=IGHA2 PE=1 SV=3 - [IGHA2_HUMAN]		36.5	6.1	0.0794	2	2	2		-	-	3249000	-	2713000	-		-	0.01	0.01		-	D	D	- ; D ; D		8	True									2	2	1	1
342	687	P01876	P01876	Ig alpha-1 chain C region OS=Homo sapiens GN=IGHA1 PE=1 SV=2 - [IGHA1_HUMAN]		37.6	6.51	0.0765	2	2	2		-	-	3249000	-	2713000	-		-	0.01	0.01		-	D	D	- ; D ; D		8	False									2	2	1	1
																								-	D	D	- ; D ; D
343	48	P80370	P80370	Protein delta homolog 1 OS=Homo sapiens GN=DLK1 PE=1 SV=3 - [DLK1_HUMAN]		41.3	5.67	0.0183	1	1	1		42590000	1650000000	27410000	176200000	-	90920000		38.7415	6.42831	100		U	U	U	U ; U ; U		7	True	1	1	1	1		1		1		1			1	1	1	1		1
																								U	U	U	U ; U ; U
344	144	O95478	O95478	Ribosome biogenesis protein NSA2 homolog OS=Homo sapiens GN=NSA2 PE=1 SV=1 - [NSA2_HUMAN]		30	10.27	0.1654	1	3	3		-	13820000	-	-	-	-		100	-	-		U	-	-	U ; - ; -		7	True	3	2											4	3
																								U	-	-	U ; - ; -
345	156	Q9Y3B4	Q9Y3B4	Pre-mRNA branch site protein p14 OS=Homo sapiens GN=SF3B14 PE=1 SV=1 - [PM14_HUMAN]		14.6	9.38	0.392	1	4	4		-	19830000	-	-	-	-		100	-	-		U	-	-	U ; - ; -		7	True	4	3											4	3
																								U	-	-	U ; - ; -
346	173	Q96E39	Q96E39	RNA binding motif protein, X-linked-like-1 OS=Homo sapiens GN=RBMXL1 PE=1 SV=1 - [RMXL1_HUMAN]		42.1	9.89	0.1641	1	5	1		-	424600000	-	-	-	-		100	-	-		U	-	-	U ; - ; -		7	True	5												7
																								U	-	-	U ; - ; -
347	181	P62829	P62829	60S ribosomal protein L23 OS=Homo sapiens GN=RPL23 PE=1 SV=1 - [RL23_HUMAN]		14.9	10.51	0.3857	1	4	4		-	50910000	-	-	-	-		100	-	-		U	-	-	U ; - ; -		7	True	4	3											4	3
																								U	-	-	U ; - ; -
348	321	B4DI28	B4DI28	Polypyrimidine tract-binding protein 2 OS=Homo sapiens GN=PTBP2 PE=2 SV=1 - [B4DI28_HUMAN]		34.8	7.39	0.1231	8	3	1		-	39530000	-	4126000	-	2046000		100	100	100		U	U	U	U ; U ; U		7	True	2		2	2	1								2		2	2	1
348	321	Q9UKA9	Q9UKA9	Polypyrimidine tract-binding protein 2 OS=Homo sapiens GN=PTBP2 PE=1 SV=1 - [PTBP2_HUMAN]		57.5	8.66	0.0753	8	3	1		-	39530000	-	4126000	-	2046000		100	100	100		U	U	U	U ; U ; U		7	False	2		2	2	1								2		2	2	1
348	321	Q9UKA9-2	Q9UKA9-2	Isoform 2 of Polypyrimidine tract-binding protein 2 OS=Homo sapiens GN=PTBP2 - [PTBP2_HUMAN]		57.6	8.81	0.0752	8	3	1		-	39530000	-	4126000	-	2046000		100	100	100		U	U	U	U ; U ; U		7	False	2		2	2	1								2		2	2	1
348	321	Q9UKA9-5	Q9UKA9-5	Isoform 5 of Polypyrimidine tract-binding protein 2 OS=Homo sapiens GN=PTBP2 - [PTBP2_HUMAN]		37.9	6.57	0.1124	8	3	1		-	39530000	-	4126000	-	2046000		100	100	100		U	U	U	U ; U ; U		7	False	2		2	2	1								2		2	2	1
348	321	B4DSS8	B4DSS8	Polypyrimidine tract-binding protein 2 OS=Homo sapiens GN=PTBP2 PE=2 SV=1 - [B4DSS8_HUMAN]		59.6	9.23	0.073	8	3	1		-	39530000	-	4126000	-	2046000		100	100	100		U	U	U	U ; U ; U		7	False	2		2	2	1								2		2	2	1
348	321	Q9UKA9-4	Q9UKA9-4	Isoform 4 of Polypyrimidine tract-binding protein 2 OS=Homo sapiens GN=PTBP2 - [PTBP2_HUMAN]		57.9	8.66	0.0746	8	3	1		-	39530000	-	4126000	-	2046000		100	100	100		U	U	U	U ; U ; U		7	False	2		2	2	1								2		2	2	1
348	321	Q9UKA9-3	Q9UKA9-3	Isoform 3 of Polypyrimidine tract-binding protein 2 OS=Homo sapiens GN=PTBP2 - [PTBP2_HUMAN]		58	8.81	0.0745	8	3	1		-	39530000	-	4126000	-	2046000		100	100	100		U	U	U	U ; U ; U		7	False	2		2	2	1								2		2	2	1
348	321	Q9UKA9-6	Q9UKA9-6	Isoform 6 of Polypyrimidine tract-binding protein 2 OS=Homo sapiens GN=PTBP2 - [PTBP2_HUMAN]		38.3	6.57	0.1108	8	3	1		-	39530000	-	4126000	-	2046000		100	100	100		U	U	U	U ; U ; U		7	False	2		2	2	1								2		2	2	1
																								U	U	U	U ; U ; U
349	359	B9ZVT1	B9ZVT1	RNA-binding protein 12B OS=Homo sapiens GN=RBM12B PE=2 SV=2 - [B9ZVT1_HUMAN]		102.6	7.53	0.0295	2	2	2		-	8719000	-	-	-	-		100	-	-		U	-	-	U ; - ; -		7	True	2	2											4	3
349	359	Q8IXT5	Q8IXT5	RNA-binding protein 12B OS=Homo sapiens GN=RBM12B PE=1 SV=2 - [RB12B_HUMAN]		118	6.81	0.026	2	2	2		-	8719000	-	-	-	-		100	-	-		U	-	-	U ; - ; -		7	False	2	2											4	3
																								U	-	-	U ; - ; -
350	397	Q13601-2	Q13601-2	Isoform 2 of KRR1 small subunit processome component homolog OS=Homo sapiens GN=KRR1 - [KRR1_HUMAN]		36.8	9.64	0.1358	2	4	4		-	13090000	-	-	-	-		100	-	-		U	-	-	U ; - ; -		7	True	4	3											4	3
350	397	Q13601	Q13601	KRR1 small subunit processome component homolog OS=Homo sapiens GN=KRR1 PE=1 SV=4 - [KRR1_HUMAN]		43.6	9.77	0.1155	2	4	4		-	13090000	-	-	-	-		100	-	-		U	-	-	U ; - ; -		7	False	4	3											4	3
																								U	-	-	U ; - ; -
351	402	Q9BVJ6-3	Q9BVJ6-3	Isoform 3 of U3 small nucleolar RNA-associated protein 14 homolog A OS=Homo sapiens GN=UTP14A - [UT14A_HUMAN]		82	7.85	0.0654	2	4	4		-	8075000	-	-	-	-		100	-	-		U	-	-	U ; - ; -		7	True	4	3											4	3
351	402	Q9BVJ6	Q9BVJ6	U3 small nucleolar RNA-associated protein 14 homolog A OS=Homo sapiens GN=UTP14A PE=1 SV=1 - [UT14A_HUMAN]		87.9	7.87	0.061	2	4	4		-	8075000	-	-	-	-		100	-	-		U	-	-	U ; - ; -		7	False	4	3											4	3
																								U	-	-	U ; - ; -
352	442	Q9H307-2	Q9H307-2	Isoform 2 of Pinin OS=Homo sapiens GN=PNN - [PININ_HUMAN]		67	6.32	0.0616	2	4	4		403600	34010000	-	-	-	-		84.2666	-	-		U	-	-	U ; - ; -		7	True	3	3						1					3	3
352	442	Q9H307	Q9H307	Pinin OS=Homo sapiens GN=PNN PE=1 SV=4 - [PININ_HUMAN]		81.6	7.14	0.0502	2	4	4		403600	34010000	-	-	-	-		84.2666	-	-		U	-	-	U ; - ; -		7	False	3	3						1					3	3
																								U	-	-	U ; - ; -
353	467	F8W6A0	F8W6A0	Periphilin-1 OS=Homo sapiens GN=PPHLN1 PE=2 SV=1 - [F8W6A0_HUMAN]		41.1	8.57	0.1295	2	4	1		-	13680000	-	-	-	-		100	-	-		U	-	-	U ; - ; -		7	True	4	3											4	3
353	467	Q8NEY8-3	Q8NEY8-3	Isoform 3 of Periphilin-1 OS=Homo sapiens GN=PPHLN1 - [PPHLN_HUMAN]		49.6	8.72	0.1083	2	4	1		-	13680000	-	-	-	-		100	-	-		U	-	-	U ; - ; -		7	False	4	3											4	3
																								U	-	-	U ; - ; -
354	478	H0Y4X3	H0Y4X3	RNA-binding protein 39 (Fragment) OS=Homo sapiens GN=RBM39 PE=4 SV=1 - [H0Y4X3_HUMAN]		36.7	5.6	0.1751	6	4	4		-	16520000	-	-	-	-		100	-	-		U	-	-	U ; - ; -		7	True	4	3											4	3
354	478	Q14498	Q14498	RNA-binding protein 39 OS=Homo sapiens GN=RBM39 PE=1 SV=2 - [RBM39_HUMAN]		59.3	10.1	0.1113	6	4	4		-	16520000	-	-	-	-		100	-	-		U	-	-	U ; - ; -		7	False	4	3											4	3
354	478	Q14498-2	Q14498-2	Isoform 2 of RNA-binding protein 39 OS=Homo sapiens GN=RBM39 - [RBM39_HUMAN]		58.6	10.13	0.1126	6	4	4		-	16520000	-	-	-	-		100	-	-		U	-	-	U ; - ; -		7	False	4	3											4	3
354	478	E1P5S2	E1P5S2	RNA-binding protein 39 OS=Homo sapiens GN=RBM39 PE=2 SV=1 - [E1P5S2_HUMAN]		40.5	6.33	0.1582	6	4	4		-	16520000	-	-	-	-		100	-	-		U	-	-	U ; - ; -		7	False	4	3											4	3
354	478	Q14498-3	Q14498-3	Isoform 3 of RNA-binding protein 39 OS=Homo sapiens GN=RBM39 - [RBM39_HUMAN]		57.1	10.01	0.1161	6	4	4		-	16520000	-	-	-	-		100	-	-		U	-	-	U ; - ; -		7	False	4	3											4	3
354	478	G3XAC6	G3XAC6	RNA-binding protein 39 OS=Homo sapiens GN=RBM39 PE=2 SV=1 - [G3XAC6_HUMAN]		48	10.56	0.1395	6	4	4		-	16520000	-	-	-	-		100	-	-		U	-	-	U ; - ; -		7	False	4	3											4	3
																								U	-	-	U ; - ; -
355	633	P01040	P01040	Cystatin-A OS=Homo sapiens GN=CSTA PE=1 SV=1 - [CYTA_HUMAN]		11	5.5	0.398	1	2	2		-	-	-	-	4785000	1664000		-	-	0.347753		-	-	N	- ; - ; N		7	True					1	1					2	1					2	2
																								-	-	N	- ; - ; N
356	699	Q9NZT1	Q9NZT1	Calmodulin-like protein 5 OS=Homo sapiens GN=CALML5 PE=1 SV=2 - [CALL5_HUMAN]		15.9	4.44	0.363	1	3	3		-	-	-	-	6560000	-		-	-	0.01		-	-	D	- ; - ; D		7	True											3	3
																								-	-	D	- ; - ; D
357	16	Q07021	Q07021	Complement component 1 Q subcomponent-binding protein, mitochondrial OS=Homo sapiens GN=C1QBP PE=1 SV=1 - [C1QBP_HUMAN]		31.3	4.84	0.0957	1	2	2		-	17320000	-	-	-	912700		100	-	100		U	-	U	U ; - ; U		6	True	2	2			1	1							2	2			1	1
																								U	-	U	U ; - ; U
358	31	Q05048	Q05048	Cleavage stimulation factor subunit 1 OS=Homo sapiens GN=CSTF1 PE=1 SV=1 - [CSTF1_HUMAN]		48.3	6.58	0.1462	1	4	4		-	6886000	-	1211000	-	-		100	100	-		U	U	-	U ; U ; -		6	True	2	2	1	1									2	2	1	1
																								U	U	-	U ; U ; -
359	33	P14406	P14406	Cytochrome c oxidase subunit 7A2, mitochondrial OS=Homo sapiens GN=COX7A2 PE=1 SV=1 - [CX7A2_HUMAN]		9.4	9.76	0.2771	4	2	2		803400	31770000	-	-	-	-		39.5444	-	-		U	-	-	U ; - ; -		6	True	2	2					1	1					2	2					1
359	33	H0UI06	H0UI06	Cytochrome c oxidase subunit 7A2, mitochondrial OS=Homo sapiens GN=COX7A2 PE=2 SV=1 - [H0UI06_HUMAN]		12.8	9.13	0.2	4	2	2		803400	31770000	-	-	-	-		39.5444	-	-		U	-	-	U ; - ; -		6	False	2	2					1	1					2	2					1
359	33	D6RIE3	D6RIE3	Cytochrome c oxidase subunit 7A2, mitochondrial OS=Homo sapiens GN=COX7A2 PE=2 SV=1 - [D6RIE3_HUMAN]		10.3	9.7	0.2527	4	2	2		803400	31770000	-	-	-	-		39.5444	-	-		U	-	-	U ; - ; -		6	False	2	2					1	1					2	2					1
359	33	D6RGV5	D6RGV5	Cytochrome c oxidase subunit 7A2, mitochondrial (Fragment) OS=Homo sapiens GN=COX7A2 PE=2 SV=1 - [D6RGV5_HUMAN]		11.5	9.91	0.2233	4	2	2		803400	31770000	-	-	-	-		39.5444	-	-		U	-	-	U ; - ; -		6	False	2	2					1	1					2	2					1
																								U	-	-	U ; - ; -
360	55	P50402	P50402	Emerin OS=Homo sapiens GN=EMD PE=1 SV=1 - [EMD_HUMAN]		29	5.5	0.122	1	3	3		-	10240000	-	-	-	-		100	-	-		U	-	-	U ; - ; -		6	True	3	2											4	2
																								U	-	-	U ; - ; -
361	64	Q9NZM5	Q9NZM5	Glioma tumor suppressor candidate region gene 2 protein OS=Homo sapiens GN=GLTSCR2 PE=1 SV=2 - [GSCR2_HUMAN]		54.4	10.32	0.0669	1	2	2		-	6667000	-	-	-	-		100	-	-		U	-	-	U ; - ; -		6	True	2	2											3	3
																								U	-	-	U ; - ; -
362	99	Q14974	Q14974	Importin subunit beta-1 OS=Homo sapiens GN=KPNB1 PE=1 SV=2 - [IMB1_HUMAN]		97.1	4.78	0.0479	1	3	3		-	24200000	-	-	-	-		100	-	-		U	-	-	U ; - ; -		6	True	3	3											3	3
																								U	-	-	U ; - ; -
363	155	Q9H814	Q9H814	Phosphorylated adapter RNA export protein OS=Homo sapiens GN=PHAX PE=1 SV=1 - [PHAX_HUMAN]		44.4	5.4	0.0584	1	2	2		1792000	15300000	-	-	-	-		8.53795	-	-		U	-	-	U ; - ; -		6	True	1	1					2	2					1	1					2
																								U	-	-	U ; - ; -
364	165	P31930	P31930	Cytochrome b-c1 complex subunit 1, mitochondrial OS=Homo sapiens GN=UQCRC1 PE=1 SV=3 - [QCR1_HUMAN]		52.6	6.37	0.0854	1	2	2		-	17450000	-	-	-	-		100	-	-		U	-	-	U ; - ; -		6	True	2	2											3	3
																								U	-	-	U ; - ; -
365	176	Q92785	Q92785	Zinc finger protein ubi-d4 OS=Homo sapiens GN=DPF2 PE=1 SV=2 - [REQU_HUMAN]		44.1	6.33	0.0793	2	2	2		-	5842000	-	-	-	-		100	-	-		U	-	-	U ; - ; -		6	True	2	2											3	3
365	176	J3KMZ8	J3KMZ8	Zinc finger protein ubi-d4 OS=Homo sapiens GN=DPF2 PE=4 SV=1 - [J3KMZ8_HUMAN]		45.8	6.98	0.0765	2	2	2		-	5842000	-	-	-	-		100	-	-		U	-	-	U ; - ; -		6	False	2	2											3	3
																								U	-	-	U ; - ; -
366	180	P26373	P26373	60S ribosomal protein L13 OS=Homo sapiens GN=RPL13 PE=1 SV=4 - [RL13_HUMAN]		24.2	11.65	0.1611	1	3	3		-	28630000	-	-	-	-		100	-	-		U	-	-	U ; - ; -		6	True	3	3											3	3
																								U	-	-	U ; - ; -
367	200	P62269	P62269	40S ribosomal protein S18 OS=Homo sapiens GN=RPS18 PE=1 SV=3 - [RS18_HUMAN]		17.7	10.99	0.1842	1	3	3		-	13510000	-	-	-	-		100	-	-		U	-	-	U ; - ; -		6	True	3	3											3	3
																								U	-	-	U ; - ; -
368	204	P62241	P62241	40S ribosomal protein S8 OS=Homo sapiens GN=RPS8 PE=1 SV=2 - [RS8_HUMAN]		24.2	10.32	0.2019	1	4	4		-	56950000	-	-	-	-		100	-	-		U	-	-	U ; - ; -		6	True	4	2											4	2
																								U	-	-	U ; - ; -
369	223	P63208	P63208	S-phase kinase-associated protein 1 OS=Homo sapiens GN=SKP1 PE=1 SV=2 - [SKP1_HUMAN]		18.6	4.54	0.2699	1	3	3		-	3254000	-	-	-	-		100	-	-		U	-	-	U ; - ; -		6	True	3	3											3	3
																								U	-	-	U ; - ; -
370	245	Q96FV9	Q96FV9	THO complex subunit 1 OS=Homo sapiens GN=THOC1 PE=1 SV=1 - [THOC1_HUMAN]		75.6	4.98	0.0609	1	2	2		-	8088000	-	-	-	-		100	-	-		U	-	-	U ; - ; -		6	True	2	2											3	3
																								U	-	-	U ; - ; -
371	265	Q8NI36	Q8NI36	WD repeat-containing protein 36 OS=Homo sapiens GN=WDR36 PE=1 SV=1 - [WDR36_HUMAN]		105.3	7.53	0.0452	1	3	3		-	17470000	-	-	-	-		100	-	-		U	-	-	U ; - ; -		6	True	3	3											3	3
																								U	-	-	U ; - ; -
372	281	M0R210	M0R210	40S ribosomal protein S16 OS=Homo sapiens GN=RPS16 PE=4 SV=1 - [M0R210_HUMAN]		14.4	10.23	0.2326	2	3	3		-	12620000	-	-	-	-		100	-	-		U	-	-	U ; - ; -		6	True	3	3											3	3
372	281	P62249	P62249	40S ribosomal protein S16 OS=Homo sapiens GN=RPS16 PE=1 SV=2 - [RS16_HUMAN]		16.4	10.21	0.2055	2	3	3		-	12620000	-	-	-	-		100	-	-		U	-	-	U ; - ; -		6	False	3	3											3	3
																								U	-	-	U ; - ; -
373	282	Q00610-2	Q00610-2	Isoform 2 of Clathrin heavy chain 1 OS=Homo sapiens GN=CLTC - [CLH1_HUMAN]		187.8	5.69	0.0372	2	3	3		-	5251000	-	-	-	-		100	-	-		U	-	-	U ; - ; -		6	True	3	3											3	3
373	282	Q00610	Q00610	Clathrin heavy chain 1 OS=Homo sapiens GN=CLTC PE=1 SV=5 - [CLH1_HUMAN]		191.5	5.69	0.0364	2	3	3		-	5251000	-	-	-	-		100	-	-		U	-	-	U ; - ; -		6	False	3	3											3	3
																								U	-	-	U ; - ; -
374	309	O96019-2	O96019-2	Isoform 2 of Actin-like protein 6A OS=Homo sapiens GN=ACTL6A - [ACL6A_HUMAN]		43.2	6.14	0.1395	2	3	3		-	23710000	-	-	-	-		100	-	-		U	-	-	U ; - ; -		6	True	3	3											3	3
374	309	O96019	O96019	Actin-like protein 6A OS=Homo sapiens GN=ACTL6A PE=1 SV=1 - [ACL6A_HUMAN]		47.4	5.6	0.1259	2	3	3		-	23710000	-	-	-	-		100	-	-		U	-	-	U ; - ; -		6	False	3	3											3	3
																								U	-	-	U ; - ; -
375	357	B7ZM62	B7ZM62	Protein kinase C-binding protein 1 OS=Homo sapiens GN=ZMYND8 PE=2 SV=1 - [B7ZM62_HUMAN]		117.3	6.16	0.0247	17	2	2		-	4813000	-	-	-	-		100	-	-		U	-	-	U ; - ; -		6	True	2	2											3	3
375	357	Q9ULU4	Q9ULU4	Protein kinase C-binding protein 1 OS=Homo sapiens GN=ZMYND8 PE=1 SV=2 - [PKCB1_HUMAN]		131.6	7.2	0.0219	17	2	2		-	4813000	-	-	-	-		100	-	-		U	-	-	U ; - ; -		6	False	2	2											3	3
375	357	Q2HXV1	Q2HXV1	Protein kinase C-binding protein 1 OS=Homo sapiens GN=ZMYND8 PE=2 SV=1 - [Q2HXV1_HUMAN]		126.3	6.71	0.0229	17	2	2		-	4813000	-	-	-	-		100	-	-		U	-	-	U ; - ; -		6	False	2	2											3	3
375	357	Q2HXV3	Q2HXV3	Protein kinase C-binding protein 1 OS=Homo sapiens GN=ZMYND8 PE=2 SV=1 - [Q2HXV3_HUMAN]		125.7	6.8	0.0229	17	2	2		-	4813000	-	-	-	-		100	-	-		U	-	-	U ; - ; -		6	False	2	2											3	3
375	357	Q9ULU4-5	Q9ULU4-5	Isoform 5 of Protein kinase C-binding protein 1 OS=Homo sapiens GN=ZMYND8 - [PKCB1_HUMAN]		131	6.9	0.022	17	2	2		-	4813000	-	-	-	-		100	-	-		U	-	-	U ; - ; -		6	False	2	2											3	3
375	357	F5H0X3	F5H0X3	Protein kinase C-binding protein 1 OS=Homo sapiens GN=ZMYND8 PE=2 SV=1 - [F5H0X3_HUMAN]		137.9	6.93	0.021	17	2	2		-	4813000	-	-	-	-		100	-	-		U	-	-	U ; - ; -		6	False	2	2											3	3
375	357	Q9ULU4-14	Q9ULU4-14	Isoform 14 of Protein kinase C-binding protein 1 OS=Homo sapiens GN=ZMYND8 - [PKCB1_HUMAN]		125.4	6.47	0.0229	17	2	2		-	4813000	-	-	-	-		100	-	-		U	-	-	U ; - ; -		6	False	2	2											3	3
375	357	Q9ULU4-12	Q9ULU4-12	Isoform 12 of Protein kinase C-binding protein 1 OS=Homo sapiens GN=ZMYND8 - [PKCB1_HUMAN]		128.3	6.44	0.0224	17	2	2		-	4813000	-	-	-	-		100	-	-		U	-	-	U ; - ; -		6	False	2	2											3	3
375	357	Q9ULU4-13	Q9ULU4-13	Isoform 13 of Protein kinase C-binding protein 1 OS=Homo sapiens GN=ZMYND8 - [PKCB1_HUMAN]		131.5	6.65	0.0219	17	2	2		-	4813000	-	-	-	-		100	-	-		U	-	-	U ; - ; -		6	False	2	2											3	3
375	357	Q9ULU4-8	Q9ULU4-8	Isoform 8 of Protein kinase C-binding protein 1 OS=Homo sapiens GN=ZMYND8 - [PKCB1_HUMAN]		123.4	6.37	0.0235	17	2	2		-	4813000	-	-	-	-		100	-	-		U	-	-	U ; - ; -		6	False	2	2											3	3
375	357	Q9ULU4-10	Q9ULU4-10	Isoform 10 of Protein kinase C-binding protein 1 OS=Homo sapiens GN=ZMYND8 - [PKCB1_HUMAN]		133.9	6.86	0.0216	17	2	2		-	4813000	-	-	-	-		100	-	-		U	-	-	U ; - ; -		6	False	2	2											3	3
375	357	Q9ULU4-7	Q9ULU4-7	Isoform 7 of Protein kinase C-binding protein 1 OS=Homo sapiens GN=ZMYND8 - [PKCB1_HUMAN]		137.1	7.08	0.0211	17	2	2		-	4813000	-	-	-	-		100	-	-		U	-	-	U ; - ; -		6	False	2	2											3	3
375	357	Q9ULU4-9	Q9ULU4-9	Isoform 9 of Protein kinase C-binding protein 1 OS=Homo sapiens GN=ZMYND8 - [PKCB1_HUMAN]		129.2	6.92	0.0223	17	2	2		-	4813000	-	-	-	-		100	-	-		U	-	-	U ; - ; -		6	False	2	2											3	3
375	357	H7C0U2	H7C0U2	Protein kinase C binding protein 1, isoform CRA_h OS=Homo sapiens GN=ZMYND8 PE=2 SV=1 - [H7C0U2_HUMAN]		122	6.83	0.0235	17	2	2		-	4813000	-	-	-	-		100	-	-		U	-	-	U ; - ; -		6	False	2	2											3	3
375	357	Q9ULU4-11	Q9ULU4-11	Isoform 11 of Protein kinase C-binding protein 1 OS=Homo sapiens GN=ZMYND8 - [PKCB1_HUMAN]		134.8	7.44	0.0214	17	2	2		-	4813000	-	-	-	-		100	-	-		U	-	-	U ; - ; -		6	False	2	2											3	3
375	357	J3KPU3	J3KPU3	Protein kinase C-binding protein 1 OS=Homo sapiens GN=ZMYND8 PE=4 SV=1 - [J3KPU3_HUMAN]		131.6	6.95	0.0219	17	2	2		-	4813000	-	-	-	-		100	-	-		U	-	-	U ; - ; -		6	False	2	2											3	3
375	357	H7C4X9	H7C4X9	Protein kinase C-binding protein 1 (Fragment) OS=Homo sapiens GN=ZMYND8 PE=4 SV=2 - [H7C4X9_HUMAN]		121.1	6.38	0.0237	17	2	2		-	4813000	-	-	-	-		100	-	-		U	-	-	U ; - ; -		6	False	2	2											3	3
																								U	-	-	U ; - ; -
376	358	Q5TFJ7	Q5TFJ7	Importin subunit alpha-7 (Fragment) OS=Homo sapiens GN=KPNA6 PE=2 SV=1 - [Q5TFJ7_HUMAN]		35.4	5.43	0.0997	5	2	2		-	5346000	-	-	-	-		100	-	-		U	-	-	U ; - ; -		6	True	2	2											3	3
376	358	O15131	O15131	Importin subunit alpha-6 OS=Homo sapiens GN=KPNA5 PE=1 SV=2 - [IMA5_HUMAN]		60.3	5.16	0.0597	5	2	2		-	5346000	-	-	-	-		100	-	-		U	-	-	U ; - ; -		6	False	2	2											3	3
376	358	O60684	O60684	Importin subunit alpha-7 OS=Homo sapiens GN=KPNA6 PE=1 SV=1 - [IMA7_HUMAN]		60	4.98	0.0597	5	2	2		-	5346000	-	-	-	-		100	-	-		U	-	-	U ; - ; -		6	False	2	2											3	3
376	358	F5H4G7	F5H4G7	Importin subunit alpha OS=Homo sapiens GN=KPNA6 PE=2 SV=1 - [F5H4G7_HUMAN]		59.6	5.01	0.06	5	2	2		-	5346000	-	-	-	-		100	-	-		U	-	-	U ; - ; -		6	False	2	2											3	3
376	358	F5GYL8	F5GYL8	Importin subunit alpha OS=Homo sapiens GN=KPNA6 PE=2 SV=1 - [F5GYL8_HUMAN]		60.6	5.02	0.0591	5	2	2		-	5346000	-	-	-	-		100	-	-		U	-	-	U ; - ; -		6	False	2	2											3	3
																								U	-	-	U ; - ; -
377	374	Q5T760	Q5T760	Serine/arginine-rich-splicing factor 11 (Fragment) OS=Homo sapiens GN=SRSF11 PE=2 SV=1 - [Q5T760_HUMAN]		42.3	11.65	0.0437	3	1	1		2429000	14020000	-	1100000	-	-		5.77192	100	-		U	U	-	U ; U ; -		6	True	1	1	1	1			1	1					1	1	1	1			1
377	374	Q05519	Q05519	Serine/arginine-rich splicing factor 11 OS=Homo sapiens GN=SRSF11 PE=1 SV=1 - [SRS11_HUMAN]		53.5	10.52	0.0351	3	1	1		2429000	14020000	-	1100000	-	-		5.77192	100	-		U	U	-	U ; U ; -		6	False	1	1	1	1			1	1					1	1	1	1			1
377	374	Q05519-2	Q05519-2	Isoform 2 of Serine/arginine-rich splicing factor 11 OS=Homo sapiens GN=SRSF11 - [SRS11_HUMAN]		53.4	10.52	0.0352	3	1	1		2429000	14020000	-	1100000	-	-		5.77192	100	-		U	U	-	U ; U ; -		6	False	1	1	1	1			1	1					1	1	1	1			1
																								U	U	-	U ; U ; -
378	381	Q9NRG9-2	Q9NRG9-2	Isoform 2 of Aladin OS=Homo sapiens GN=AAAS - [AAAS_HUMAN]		55.8	7.33	0.0838	2	3	3		-	7606000	-	-	-	-		100	-	-		U	-	-	U ; - ; -		6	True	3	3											3	3
378	381	Q9NRG9	Q9NRG9	Aladin OS=Homo sapiens GN=AAAS PE=1 SV=1 - [AAAS_HUMAN]		59.5	7.5	0.0788	2	3	3		-	7606000	-	-	-	-		100	-	-		U	-	-	U ; - ; -		6	False	3	3											3	3
																								U	-	-	U ; - ; -
379	407	H7BXV2	H7BXV2	Transmembrane protein 209 OS=Homo sapiens GN=TMEM209 PE=2 SV=1 - [H7BXV2_HUMAN]		58	8.65	0.0869	4	2	2		-	3280000	-	-	-	-		100	-	-		U	-	-	U ; - ; -		6	True	2	2											3	3
379	407	Q96SK2	Q96SK2	Transmembrane protein 209 OS=Homo sapiens GN=TMEM209 PE=1 SV=2 - [TM209_HUMAN]		62.9	8.63	0.0802	4	2	2		-	3280000	-	-	-	-		100	-	-		U	-	-	U ; - ; -		6	False	2	2											3	3
379	407	Q96SK2-2	Q96SK2-2	Isoform 2 of Transmembrane protein 209 OS=Homo sapiens GN=TMEM209 - [TM209_HUMAN]		62.8	8.63	0.0804	4	2	2		-	3280000	-	-	-	-		100	-	-		U	-	-	U ; - ; -		6	False	2	2											3	3
379	407	Q96SK2-3	Q96SK2-3	Isoform 3 of Transmembrane protein 209 OS=Homo sapiens GN=TMEM209 - [TM209_HUMAN]		58.2	8.65	0.0867	4	2	2		-	3280000	-	-	-	-		100	-	-		U	-	-	U ; - ; -		6	False	2	2											3	3
																								U	-	-	U ; - ; -
380	460	G8JLK7	G8JLK7	Nucleolar protein 6 OS=Homo sapiens GN=NOL6 PE=2 SV=1 - [G8JLK7_HUMAN]		122	7.44	0.0256	3	2	2		-	6249000	-	-	-	-		100	-	-		U	-	-	U ; - ; -		6	True	2	2											3	3
380	460	Q9H6R4	Q9H6R4	Nucleolar protein 6 OS=Homo sapiens GN=NOL6 PE=1 SV=2 - [NOL6_HUMAN]		127.5	7.64	0.0244	3	2	2		-	6249000	-	-	-	-		100	-	-		U	-	-	U ; - ; -		6	False	2	2											3	3
380	460	Q9H6R4-4	Q9H6R4-4	Isoform 4 of Nucleolar protein 6 OS=Homo sapiens GN=NOL6 - [NOL6_HUMAN]		127.2	7.64	0.0245	3	2	2		-	6249000	-	-	-	-		100	-	-		U	-	-	U ; - ; -		6	False	2	2											3	3
																								U	-	-	U ; - ; -
381	468	F8W181	F8W181	60S ribosomal protein L6 (Fragment) OS=Homo sapiens GN=RPL6 PE=2 SV=1 - [F8W181_HUMAN]		25.9	10.67	0.2212	2	4	4		694400	11630000	-	-	-	-		16.7483	-	-		U	-	-	U ; - ; -		6	True	3	2					1						3	2					1
381	468	Q02878	Q02878	60S ribosomal protein L6 OS=Homo sapiens GN=RPL6 PE=1 SV=3 - [RL6_HUMAN]		32.7	10.58	0.1736	2	4	4		694400	11630000	-	-	-	-		16.7483	-	-		U	-	-	U ; - ; -		6	False	3	2					1						3	2					1
																								U	-	-	U ; - ; -
382	474	Q9UK61-2	Q9UK61-2	Isoform 2 of Protein FAM208A OS=Homo sapiens GN=FAM208A - [F208A_HUMAN]		139.9	5.62	0.0324	4	3	3		-	3118000	-	-	-	-		100	-	-		U	-	-	U ; - ; -		6	True	3	3											3	3
382	474	Q9UK61	Q9UK61	Protein FAM208A OS=Homo sapiens GN=FAM208A PE=1 SV=3 - [F208A_HUMAN]		188.9	5.8	0.024	4	3	3		-	3118000	-	-	-	-		100	-	-		U	-	-	U ; - ; -		6	False	3	3											3	3
382	474	Q9UK61-3	Q9UK61-3	Isoform 3 of Protein FAM208A OS=Homo sapiens GN=FAM208A - [F208A_HUMAN]		170.7	6.27	0.0265	4	3	3		-	3118000	-	-	-	-		100	-	-		U	-	-	U ; - ; -		6	False	3	3											3	3
382	474	Q9UK61-4	Q9UK61-4	Isoform 4 of Protein FAM208A OS=Homo sapiens GN=FAM208A - [F208A_HUMAN]		182.2	5.8	0.0249	4	3	3		-	3118000	-	-	-	-		100	-	-		U	-	-	U ; - ; -		6	False	3	3											3	3
																								U	-	-	U ; - ; -
383	477	F8VWC5	F8VWC5	60S ribosomal protein L18 OS=Homo sapiens GN=RPL18 PE=2 SV=1 - [F8VWC5_HUMAN]		18.1	11.84	0.2327	5	3	3		-	9237000	-	-	-	-		100	-	-		U	-	-	U ; - ; -		6	True	3	3											3	3
383	477	Q07020	Q07020	60S ribosomal protein L18 OS=Homo sapiens GN=RPL18 PE=1 SV=2 - [RL18_HUMAN]		21.6	11.72	0.1968	5	3	3		-	9237000	-	-	-	-		100	-	-		U	-	-	U ; - ; -		6	False	3	3											3	3
383	477	G3V203	G3V203	60S ribosomal protein L18 OS=Homo sapiens GN=RPL18 PE=2 SV=1 - [G3V203_HUMAN]		18.7	11.59	0.2256	5	3	3		-	9237000	-	-	-	-		100	-	-		U	-	-	U ; - ; -		6	False	3	3											3	3
383	477	H0YHA7	H0YHA7	60S ribosomal protein L18 (Fragment) OS=Homo sapiens GN=RPL18 PE=3 SV=1 - [H0YHA7_HUMAN]		19	11.78	0.2216	5	3	3		-	9237000	-	-	-	-		100	-	-		U	-	-	U ; - ; -		6	False	3	3											3	3
383	477	J3QQ67	J3QQ67	60S ribosomal protein L18 (Fragment) OS=Homo sapiens GN=RPL18 PE=3 SV=1 - [J3QQ67_HUMAN]		21.8	11.72	0.1947	5	3	3		-	9237000	-	-	-	-		100	-	-		U	-	-	U ; - ; -		6	False	3	3											3	3
																								U	-	-	U ; - ; -
384	488	F5GWK3	F5GWK3	Pre-mRNA-splicing factor RBM22 OS=Homo sapiens GN=RBM22 PE=2 SV=1 - [F5GWK3_HUMAN]		41.1	7.99	0.0539	3	1	1		-	9402000	-	-	-	-		100	-	-		U	-	-	U ; - ; -		6	True	1	1											3	3
384	488	Q9NW64	Q9NW64	Pre-mRNA-splicing factor RBM22 OS=Homo sapiens GN=RBM22 PE=1 SV=1 - [RBM22_HUMAN]		46.9	8.54	0.0476	3	1	1		-	9402000	-	-	-	-		100	-	-		U	-	-	U ; - ; -		6	False	1	1											3	3
384	488	Q9NW64-2	Q9NW64-2	Isoform 2 of Pre-mRNA-splicing factor RBM22 OS=Homo sapiens GN=RBM22 - [RBM22_HUMAN]		41.1	8.19	0.0539	3	1	1		-	9402000	-	-	-	-		100	-	-		U	-	-	U ; - ; -		6	False	1	1											3	3
																								U	-	-	U ; - ; -
385	490	F5H018	F5H018	GTP-binding nuclear protein Ran (Fragment) OS=Homo sapiens GN=RAN PE=2 SV=1 - [F5H018_HUMAN]		22.5	8.73	0.191	4	3	3		-	14660000	-	-	-	-		100	-	-		U	-	-	U ; - ; -		6	True	3	3											3	3
385	490	P62826	P62826	GTP-binding nuclear protein Ran OS=Homo sapiens GN=RAN PE=1 SV=3 - [RAN_HUMAN]		24.4	7.49	0.1759	4	3	3		-	14660000	-	-	-	-		100	-	-		U	-	-	U ; - ; -		6	False	3	3											3	3
385	490	B5MDF5	B5MDF5	GTP-binding nuclear protein Ran OS=Homo sapiens GN=RAN PE=2 SV=1 - [B5MDF5_HUMAN]		26.2	7.01	0.1631	4	3	3		-	14660000	-	-	-	-		100	-	-		U	-	-	U ; - ; -		6	False	3	3											3	3
385	490	J3KQE5	J3KQE5	GTP-binding nuclear protein Ran (Fragment) OS=Homo sapiens GN=RAN PE=4 SV=1 - [J3KQE5_HUMAN]		26.8	9.58	0.1624	4	3	3		-	14660000	-	-	-	-		100	-	-		U	-	-	U ; - ; -		6	False	3	3											3	3
																								U	-	-	U ; - ; -
386	498	F8WCX2	F8WCX2	Zinc finger protein 687 OS=Homo sapiens GN=ZNF687 PE=2 SV=1 - [F8WCX2_HUMAN]		80.8	6.84	0.0484	3	3	3		-	8723000	-	-	-	-		100	-	-		U	-	-	U ; - ; -		6	True	3	3											3	3
386	498	Q8N1G0	Q8N1G0	Zinc finger protein 687 OS=Homo sapiens GN=ZNF687 PE=1 SV=1 - [ZN687_HUMAN]		129.4	8.19	0.0307	3	3	3		-	8723000	-	-	-	-		100	-	-		U	-	-	U ; - ; -		6	False	3	3											3	3
386	498	Q8N1G0-2	Q8N1G0-2	Isoform 2 of Zinc finger protein 687 OS=Homo sapiens GN=ZNF687 - [ZN687_HUMAN]		115.5	7.84	0.0345	3	3	3		-	8723000	-	-	-	-		100	-	-		U	-	-	U ; - ; -		6	False	3	3											3	3
																								U	-	-	U ; - ; -
387	499	F8WDT8	F8WDT8	Probable ATP-dependent RNA helicase DDX56 OS=Homo sapiens GN=DDX56 PE=2 SV=1 - [F8WDT8_HUMAN]		20.3	5.41	0.2811	5	4	4		-	9724000	-	-	-	-		100	-	-		U	-	-	U ; - ; -		6	True	4	2											4	2
387	499	Q9NY93	Q9NY93	Probable ATP-dependent RNA helicase DDX56 OS=Homo sapiens GN=DDX56 PE=1 SV=1 - [DDX56_HUMAN]		61.6	9.26	0.0951	5	4	4		-	9724000	-	-	-	-		100	-	-		U	-	-	U ; - ; -		6	False	4	2											4	2
387	499	Q9NY93-2	Q9NY93-2	Isoform 2 of Probable ATP-dependent RNA helicase DDX56 OS=Homo sapiens GN=DDX56 - [DDX56_HUMAN]		57.2	9.22	0.1026	5	4	4		-	9724000	-	-	-	-		100	-	-		U	-	-	U ; - ; -		6	False	4	2											4	2
387	499	G3V0G3	G3V0G3	DEAD (Asp-Glu-Ala-Asp) box polypeptide 56, isoform CRA_a OS=Homo sapiens GN=DDX56 PE=2 SV=1 - [G3V0G3_HUMAN]		41.6	6.62	0.1387	5	4	4		-	9724000	-	-	-	-		100	-	-		U	-	-	U ; - ; -		6	False	4	2											4	2
387	499	H7C3E9	H7C3E9	Probable ATP-dependent RNA helicase DDX56 (Fragment) OS=Homo sapiens GN=DDX56 PE=4 SV=1 - [H7C3E9_HUMAN]		44.1	7.46	0.1313	5	4	4		-	9724000	-	-	-	-		100	-	-		U	-	-	U ; - ; -		6	False	4	2											4	2
																								U	-	-	U ; - ; -
388	506	H0YEN5	H0YEN5	40S ribosomal protein S2 (Fragment) OS=Homo sapiens GN=RPS2 PE=2 SV=1 - [H0YEN5_HUMAN]		21.1	9.83	0.1795	3	3	3		-	5869000	-	-	-	-		100	-	-		U	-	-	U ; - ; -		6	True	3	3											3	3
388	506	P15880	P15880	40S ribosomal protein S2 OS=Homo sapiens GN=RPS2 PE=1 SV=2 - [RS2_HUMAN]		31.3	10.24	0.1195	3	3	3		-	5869000	-	-	-	-		100	-	-		U	-	-	U ; - ; -		6	False	3	3											3	3
388	506	E9PQD7	E9PQD7	40S ribosomal protein S2 OS=Homo sapiens GN=RPS2 PE=2 SV=1 - [E9PQD7_HUMAN]		25.2	10.24	0.1489	3	3	3		-	5869000	-	-	-	-		100	-	-		U	-	-	U ; - ; -		6	False	3	3											3	3
																								U	-	-	U ; - ; -
389	516	H7C2B5	H7C2B5	Telomere-associated protein RIF1 (Fragment) OS=Homo sapiens GN=RIF1 PE=4 SV=1 - [H7C2B5_HUMAN]		81.8	4.78	0.0563	3	3	3		-	9244000	-	-	-	-		100	-	-		U	-	-	U ; - ; -		6	True	3	3											3	3
389	516	Q5UIP0	Q5UIP0	Telomere-associated protein RIF1 OS=Homo sapiens GN=RIF1 PE=1 SV=2 - [RIF1_HUMAN]		274.3	5.52	0.017	3	3	3		-	9244000	-	-	-	-		100	-	-		U	-	-	U ; - ; -		6	False	3	3											3	3
389	516	Q5UIP0-2	Q5UIP0-2	Isoform 2 of Telomere-associated protein RIF1 OS=Homo sapiens GN=RIF1 - [RIF1_HUMAN]		271.5	5.41	0.0172	3	3	3		-	9244000	-	-	-	-		100	-	-		U	-	-	U ; - ; -		6	False	3	3											3	3
																								U	-	-	U ; - ; -
390	547	F8WAK8	F8WAK8	Cohesin subunit SA-2 OS=Homo sapiens GN=STAG2 PE=2 SV=1 - [F8WAK8_HUMAN]		134	5.34	0.0189	3	2	2		-	7047000	-	-	-	-		100	-	-		U	-	-	U ; - ; -		6	True	2	2											3	3
390	547	Q8N3U4	Q8N3U4	Cohesin subunit SA-2 OS=Homo sapiens GN=STAG2 PE=1 SV=3 - [STAG2_HUMAN]		141.2	5.43	0.0179	3	2	2		-	7047000	-	-	-	-		100	-	-		U	-	-	U ; - ; -		6	False	2	2											3	3
390	547	Q8N3U4-2	Q8N3U4-2	Isoform 2 of Cohesin subunit SA-2 OS=Homo sapiens GN=STAG2 - [STAG2_HUMAN]		145.7	5.52	0.0174	3	2	2		-	7047000	-	-	-	-		100	-	-		U	-	-	U ; - ; -		6	False	2	2											3	3
																								U	-	-	U ; - ; -
391	570	M0R0F0	M0R0F0	40S ribosomal protein S5 (Fragment) OS=Homo sapiens GN=RPS5 PE=4 SV=1 - [M0R0F0_HUMAN]		22.4	9.55	0.24	2	3	3		-	13360000	-	-	-	-		100	-	-		U	-	-	U ; - ; -		6	True	3	3											3	3
391	570	P46782	P46782	40S ribosomal protein S5 OS=Homo sapiens GN=RPS5 PE=1 SV=4 - [RS5_HUMAN]		22.9	9.72	0.2353	2	3	3		-	13360000	-	-	-	-		100	-	-		U	-	-	U ; - ; -		6	False	3	3											3	3
																								U	-	-	U ; - ; -
392	632	P31944	P31944	Caspase-14 OS=Homo sapiens GN=CASP14 PE=1 SV=2 - [CASPE_HUMAN]		27.7	5.58	0.1281	1	3	3		1055000	-	2992000	-	-	8273000		0.01	0.01	100		D	D	U	D ; D ; U		6	True					1	2	1		1								2	2	1
																								D	D	U	D ; D ; U
393	641	P32119	P32119	Peroxiredoxin-2 OS=Homo sapiens GN=PRDX2 PE=1 SV=5 - [PRDX2_HUMAN]		21.9	5.97	0.1414	1	3	2		-	-	-	-	34420000	2936000		-	-	0.0852992		-	-	D	- ; - ; D		6	True					1	1					3	1					1	1
																								-	-	D	- ; - ; D
394	647	P35325	P35325	Small proline-rich protein 2B OS=Homo sapiens GN=SPRR2B PE=2 SV=1 - [SPR2B_HUMAN]		8	8.43	0.6111	2	3	3		-	-	-	-	-	3854000		-	-	100		-	-	U	- ; - ; U		6	True					3	1											5	1
394	647	P22532	P22532	Small proline-rich protein 2D OS=Homo sapiens GN=SPRR2D PE=2 SV=2 - [SPR2D_HUMAN]		7.9	8.37	0.4861	2	3	3		-	-	-	-	-	3854000		-	-	100		-	-	U	- ; - ; U		6	False					3	1											5	1
																								-	-	U	- ; - ; U
395	690	P02788;P02788-cRAP	P02788;P02788-cRAP	Lactotransferrin OS=Homo sapiens GN=LTF PE=1 SV=6 - [TRFL_HUMAN]		78.1	8.12	0.0408	4	2	2		-	-	0	-	-	-		-	0.01	-		-	D	-	- ; D ; -		6	True									4	2
395	690	P02788-2	P02788-2	Isoform DeltaLf of Lactotransferrin OS=Homo sapiens GN=LTF - [TRFL_HUMAN]		73.1	7.85	0.0435	4	2	2		-	-	0	-	-	-		-	0.01	-		-	D	-	- ; D ; -		3	False									2	1
395	690	E7ER44	E7ER44	Kaliocin-1 OS=Homo sapiens GN=LTF PE=2 SV=1 - [E7ER44_HUMAN]		77.9	8.12	0.041	4	2	2		-	-	0	-	-	-		-	0.01	-		-	D	-	- ; D ; -		3	False									2	1
395	690	E7EQB2	E7EQB2	Kaliocin-1 (Fragment) OS=Homo sapiens GN=LTF PE=2 SV=1 - [E7EQB2_HUMAN]		76.6	8.02	0.0417	4	2	2		-	-	0	-	-	-		-	0.01	-		-	D	-	- ; D ; -		3	False									2	1
																								-	D	-	- ; D ; -
396	704	P11021	P11021	78 kDa glucose-regulated protein OS=Homo sapiens GN=HSPA5 PE=1 SV=2 - [GRP78_HUMAN]		72.3	5.16	0.0443	1	2	1		-	-	-	-	6245000	-		-	-	0.01		-	-	D	- ; - ; D		6	True											2	2
																								-	-	D	- ; - ; D
397	716	B4DDF9	B4DDF9	Annexin OS=Homo sapiens GN=ANXA4 PE=2 SV=1 - [B4DDF9_HUMAN]		27	6.06	0.097	3	2	2		-	-	-	-	3749000	-		-	-	0.01		-	-	D	- ; - ; D		6	True											2	2
397	716	P09525	P09525	Annexin A4 OS=Homo sapiens GN=ANXA4 PE=1 SV=4 - [ANXA4_HUMAN]		35.9	6.13	0.0721	3	2	2		-	-	-	-	3749000	-		-	-	0.01		-	-	D	- ; - ; D		6	False											2	2
397	716	Q6P452	Q6P452	Annexin OS=Homo sapiens GN=ANXA4 PE=2 SV=1 - [Q6P452_HUMAN]		33.5	5.86	0.0769	3	2	2		-	-	-	-	3749000	-		-	-	0.01		-	-	D	- ; - ; D		6	False											2	2
																								-	-	D	- ; - ; D
398	7	O43823	O43823	A-kinase anchor protein 8 OS=Homo sapiens GN=AKAP8 PE=1 SV=1 - [AKAP8_HUMAN]		76.1	5.15	0.0462	1	3	3		-	11390000	-	-	-	-		100	-	-		U	-	-	U ; - ; -		5	True	3	2											3	2
																								U	-	-	U ; - ; -
399	17	Q13111	Q13111	Chromatin assembly factor 1 subunit A OS=Homo sapiens GN=CHAF1A PE=1 SV=2 - [CAF1A_HUMAN]		106.9	5.94	0.0439	1	2	2		-	3590000	-	-	-	-		100	-	-		U	-	-	U ; - ; -		5	True	2	1											3	2
																								U	-	-	U ; - ; -
400	36	Q9NVP1	Q9NVP1	ATP-dependent RNA helicase DDX18 OS=Homo sapiens GN=DDX18 PE=1 SV=2 - [DDX18_HUMAN]		75.4	9.5	0.0582	1	3	3		-	10290000	-	-	-	-		100	-	-		U	-	-	U ; - ; -		5	True	3	2											3	2
																								U	-	-	U ; - ; -
401	94	P56537	P56537	Eukaryotic translation initiation factor 6 OS=Homo sapiens GN=EIF6 PE=1 SV=1 - [IF6_HUMAN]		26.6	4.68	0.1551	1	3	3		-	17050000	-	-	-	-		100	-	-		U	-	-	U ; - ; -		5	True	2	3											2	3
																								U	-	-	U ; - ; -
402	104	O60341	O60341	Lysine-specific histone demethylase 1A OS=Homo sapiens GN=KDM1A PE=1 SV=2 - [KDM1A_HUMAN]		92.8	6.52	0.0505	3	3	3		-	68220000	-	-	-	-		100	-	-		U	-	-	U ; - ; -		5	True	3	2											3	2
402	104	O60341-2	O60341-2	Isoform 2 of Lysine-specific histone demethylase 1A OS=Homo sapiens GN=KDM1A - [KDM1A_HUMAN]		95.1	6.25	0.0491	3	3	3		-	68220000	-	-	-	-		100	-	-		U	-	-	U ; - ; -		5	False	3	2											3	2
402	104	F6S0T5	F6S0T5	Lysine-specific histone demethylase 1A OS=Homo sapiens GN=KDM1A PE=2 SV=1 - [F6S0T5_HUMAN]		95.2	6.25	0.0491	3	3	3		-	68220000	-	-	-	-		100	-	-		U	-	-	U ; - ; -		5	False	3	2											3	2
																								U	-	-	U ; - ; -
403	195	Q14690	Q14690	Protein RRP5 homolog OS=Homo sapiens GN=PDCD11 PE=1 SV=3 - [RRP5_HUMAN]		208.6	8.87	0.0203	1	3	3		-	4676000	-	-	-	-		100	-	-		U	-	-	U ; - ; -		5	True	3	2											3	2
																								U	-	-	U ; - ; -
404	264	Q9C0J8	Q9C0J8	pre-mRNA 3' end processing protein WDR33 OS=Homo sapiens GN=WDR33 PE=1 SV=2 - [WDR33_HUMAN]		145.8	9.17	0.0344	1	4	4		-	20440000	-	-	-	-		100	-	-		U	-	-	U ; - ; -		5	True	4	1											4	1
																								U	-	-	U ; - ; -
405	320	P06748-3	P06748-3	Isoform 3 of Nucleophosmin OS=Homo sapiens GN=NPM1 - [NPM_HUMAN]		28.4	4.72	0.166	3	3	3		-	117600000	-	-	-	-		100	-	-		U	-	-	U ; - ; -		5	True	3	2											3	2
405	320	P06748	P06748	Nucleophosmin OS=Homo sapiens GN=NPM1 PE=1 SV=2 - [NPM_HUMAN]		32.6	4.78	0.1463	3	3	3		-	117600000	-	-	-	-		100	-	-		U	-	-	U ; - ; -		5	False	3	2											3	2
405	320	P06748-2	P06748-2	Isoform 2 of Nucleophosmin OS=Homo sapiens GN=NPM1 - [NPM_HUMAN]		29.4	4.61	0.1623	3	3	3		-	117600000	-	-	-	-		100	-	-		U	-	-	U ; - ; -		5	False	3	2											3	2
																								U	-	-	U ; - ; -
406	372	B4DJV5	B4DJV5	Periodic tryptophan protein 1 homolog OS=Homo sapiens GN=PWP1 PE=2 SV=1 - [B4DJV5_HUMAN]		49	4.78	0.1071	2	3	3		-	12200000	-	-	-	-		100	-	-		U	-	-	U ; - ; -		5	True	3	2											3	2
406	372	Q13610	Q13610	Periodic tryptophan protein 1 homolog OS=Homo sapiens GN=PWP1 PE=1 SV=1 - [PWP1_HUMAN]		55.8	4.77	0.0938	2	3	3		-	12200000	-	-	-	-		100	-	-		U	-	-	U ; - ; -		5	False	3	2											3	2
																								U	-	-	U ; - ; -
407	416	D6RAN4	D6RAN4	60S ribosomal protein L9 (Fragment) OS=Homo sapiens GN=RPL9 PE=2 SV=1 - [D6RAN4_HUMAN]		20.9	10.2	0.2418	2	3	3		-	13550000	-	-	-	-		100	-	-		U	-	-	U ; - ; -		5	True	3	2											3	2
407	416	P32969	P32969	60S ribosomal protein L9 OS=Homo sapiens GN=RPL9 PE=1 SV=1 - [RL9_HUMAN]		21.8	9.95	0.2292	2	3	3		-	13550000	-	-	-	-		100	-	-		U	-	-	U ; - ; -		5	False	3	2											3	2
																								U	-	-	U ; - ; -
408	437	P98175-4	P98175-4	Isoform 4 of RNA-binding protein 10 OS=Homo sapiens GN=RBM10 - [RBM10_HUMAN]		94.3	6.73	0.0399	4	3	3		-	7952000	-	-	-	-		100	-	-		U	-	-	U ; - ; -		5	True	3	2											3	2
408	437	P98175	P98175	RNA-binding protein 10 OS=Homo sapiens GN=RBM10 PE=1 SV=3 - [RBM10_HUMAN]		103.5	5.97	0.0366	4	3	3		-	7952000	-	-	-	-		100	-	-		U	-	-	U ; - ; -		5	False	3	2											3	2
408	437	P98175-3	P98175-3	Isoform 3 of RNA-binding protein 10 OS=Homo sapiens GN=RBM10 - [RBM10_HUMAN]		94.4	6.73	0.0399	4	3	3		-	7952000	-	-	-	-		100	-	-		U	-	-	U ; - ; -		5	False	3	2											3	2
408	437	P98175-2	P98175-2	Isoform 2 of RNA-binding protein 10 OS=Homo sapiens GN=RBM10 - [RBM10_HUMAN]		103.4	5.97	0.0366	4	3	3		-	7952000	-	-	-	-		100	-	-		U	-	-	U ; - ; -		5	False	3	2											3	2
																								U	-	-	U ; - ; -
409	439	O95104-2	O95104-2	Isoform 2 of Splicing factor, arginine/serine-rich 15 OS=Homo sapiens GN=SCAF4 - [SFR15_HUMAN]		123.6	9.63	0.0427	3	3	3		-	18620000	-	-	-	-		100	-	-		U	-	-	U ; - ; -		5	True	2	3											2	3
409	439	O95104	O95104	Splicing factor, arginine/serine-rich 15 OS=Homo sapiens GN=SCAF4 PE=1 SV=3 - [SFR15_HUMAN]		125.8	9.55	0.0418	3	3	3		-	18620000	-	-	-	-		100	-	-		U	-	-	U ; - ; -		5	False	2	3											2	3
409	439	C9JLZ0	C9JLZ0	Splicing factor, arginine/serine-rich 15 OS=Homo sapiens GN=SCAF4 PE=2 SV=2 - [C9JLZ0_HUMAN]		123.9	9.51	0.0424	3	3	3		-	18620000	-	-	-	-		100	-	-		U	-	-	U ; - ; -		5	False	2	3											2	3
																								U	-	-	U ; - ; -
410	455	Q15910-3	Q15910-3	Isoform 3 of Histone-lysine N-methyltransferase EZH2 OS=Homo sapiens GN=EZH2 - [EZH2_HUMAN]		81	7.12	0.0453	4	2	2		-	6263000	-	-	-	-		100	-	-		U	-	-	U ; - ; -		5	True	1	2											2	3
410	455	Q15910	Q15910	Histone-lysine N-methyltransferase EZH2 OS=Homo sapiens GN=EZH2 PE=1 SV=2 - [EZH2_HUMAN]		85.3	7.02	0.0429	4	2	2		-	6263000	-	-	-	-		100	-	-		U	-	-	U ; - ; -		5	False	1	2											2	3
410	455	Q15910-2	Q15910-2	Isoform 2 of Histone-lysine N-methyltransferase EZH2 OS=Homo sapiens GN=EZH2 - [EZH2_HUMAN]		86	7.21	0.0426	4	2	2		-	6263000	-	-	-	-		100	-	-		U	-	-	U ; - ; -		5	False	1	2											2	3
410	455	Q15910-4	Q15910-4	Isoform 4 of Histone-lysine N-methyltransferase EZH2 OS=Homo sapiens GN=EZH2 - [EZH2_HUMAN]		84.3	6.92	0.0434	4	2	2		-	6263000	-	-	-	-		100	-	-		U	-	-	U ; - ; -		5	False	1	2											2	3
																								U	-	-	U ; - ; -
411	475	Q96HS1-2	Q96HS1-2	Isoform 2 of Serine/threonine-protein phosphatase PGAM5, mitochondrial OS=Homo sapiens GN=PGAM5 - [PGAM5_HUMAN]		28	7.25	0.1216	2	3	3		-	21950000	-	-	-	-		100	-	-		U	-	-	U ; - ; -		5	True	3	2											3	2
411	475	Q96HS1	Q96HS1	Serine/threonine-protein phosphatase PGAM5, mitochondrial OS=Homo sapiens GN=PGAM5 PE=1 SV=2 - [PGAM5_HUMAN]		32	8.68	0.1073	2	3	3		-	21950000	-	-	-	-		100	-	-		U	-	-	U ; - ; -		5	False	3	2											3	2
																								U	-	-	U ; - ; -
412	497	F8W0G4	F8W0G4	Poly(rC)-binding protein 2 (Fragment) OS=Homo sapiens GN=PCBP2 PE=2 SV=1 - [F8W0G4_HUMAN]		16.6	7.77	0.1582	21	2	1		3700000	23400000	-	-	-	-		6.32432	-	-		U	-	-	U ; - ; -		5	True	1	1					2						1	1					3
412	497	Q15366	Q15366	Poly(rC)-binding protein 2 OS=Homo sapiens GN=PCBP2 PE=1 SV=1 - [PCBP2_HUMAN]		38.6	6.79	0.0685	21	2	1		3700000	23400000	-	-	-	-		6.32432	-	-		U	-	-	U ; - ; -		5	False	1	1					2						1	1					3
412	497	Q15366-3	Q15366-3	Isoform 3 of Poly(rC)-binding protein 2 OS=Homo sapiens GN=PCBP2 - [PCBP2_HUMAN]		38.2	6.79	0.0691	21	2	1		3700000	23400000	-	-	-	-		6.32432	-	-		U	-	-	U ; - ; -		5	False	1	1					2						1	1					3
412	497	P57721	P57721	Poly(rC)-binding protein 3 OS=Homo sapiens GN=PCBP3 PE=2 SV=2 - [PCBP3_HUMAN]		39.4	8.07	0.0674	21	2	1		3700000	23400000	-	-	-	-		6.32432	-	-		U	-	-	U ; - ; -		5	False	1	1					2						1	1					3
412	497	B4DXP5	B4DXP5	Poly(rC)-binding protein 2 OS=Homo sapiens GN=PCBP2 PE=2 SV=1 - [B4DXP5_HUMAN]		33.9	8.24	0.0776	21	2	1		3700000	23400000	-	-	-	-		6.32432	-	-		U	-	-	U ; - ; -		5	False	1	1					2						1	1					3
412	497	Q15366-4	Q15366-4	Isoform 4 of Poly(rC)-binding protein 2 OS=Homo sapiens GN=PCBP2 - [PCBP2_HUMAN]		34.9	8	0.0755	21	2	1		3700000	23400000	-	-	-	-		6.32432	-	-		U	-	-	U ; - ; -		5	False	1	1					2						1	1					3
412	497	Q15366-2	Q15366-2	Isoform 2 of Poly(rC)-binding protein 2 OS=Homo sapiens GN=PCBP2 - [PCBP2_HUMAN]		38.6	6.79	0.0683	21	2	1		3700000	23400000	-	-	-	-		6.32432	-	-		U	-	-	U ; - ; -		5	False	1	1					2						1	1					3
412	497	Q15366-5	Q15366-5	Isoform 5 of Poly(rC)-binding protein 2 OS=Homo sapiens GN=PCBP2 - [PCBP2_HUMAN]		35.3	8	0.0746	21	2	1		3700000	23400000	-	-	-	-		6.32432	-	-		U	-	-	U ; - ; -		5	False	1	1					2						1	1					3
412	497	G3V0E8	G3V0E8	Poly(RC) binding protein 2, isoform CRA_f OS=Homo sapiens GN=PCBP2 PE=2 SV=1 - [G3V0E8_HUMAN]		33.5	8.24	0.0786	21	2	1		3700000	23400000	-	-	-	-		6.32432	-	-		U	-	-	U ; - ; -		5	False	1	1					2						1	1					3
412	497	Q15366-6	Q15366-6	Isoform 6 of Poly(rC)-binding protein 2 OS=Homo sapiens GN=PCBP2 - [PCBP2_HUMAN]		38.1	6.79	0.0693	21	2	1		3700000	23400000	-	-	-	-		6.32432	-	-		U	-	-	U ; - ; -		5	False	1	1					2						1	1					3
412	497	P57721-2	P57721-2	Isoform 2 of Poly(rC)-binding protein 3 OS=Homo sapiens GN=PCBP3 - [PCBP3_HUMAN]		36.8	7.2	0.0725	21	2	1		3700000	23400000	-	-	-	-		6.32432	-	-		U	-	-	U ; - ; -		5	False	1	1					2						1	1					3
412	497	P57721-4	P57721-4	Isoform 4 of Poly(rC)-binding protein 3 OS=Homo sapiens GN=PCBP3 - [PCBP3_HUMAN]		39.3	8.07	0.0676	21	2	1		3700000	23400000	-	-	-	-		6.32432	-	-		U	-	-	U ; - ; -		5	False	1	1					2						1	1					3
412	497	B4DLC0	B4DLC0	Poly(rC)-binding protein 2 OS=Homo sapiens GN=PCBP2 PE=2 SV=1 - [B4DLC0_HUMAN]		32.1	7.9	0.0831	21	2	1		3700000	23400000	-	-	-	-		6.32432	-	-		U	-	-	U ; - ; -		5	False	1	1					2						1	1					3
412	497	E9PFP8	E9PFP8	Poly(rC)-binding protein 3 OS=Homo sapiens GN=PCBP3 PE=2 SV=1 - [E9PFP8_HUMAN]		38.2	8.06	0.0693	21	2	1		3700000	23400000	-	-	-	-		6.32432	-	-		U	-	-	U ; - ; -		5	False	1	1					2						1	1					3
412	497	F8W1G6	F8W1G6	Poly(rC)-binding protein 2 (Fragment) OS=Homo sapiens GN=PCBP2 PE=2 SV=2 - [F8W1G6_HUMAN]		21.9	9.88	0.1238	21	2	1		3700000	23400000	-	-	-	-		6.32432	-	-		U	-	-	U ; - ; -		5	False	1	1					2						1	1					3
412	497	F8VXH9	F8VXH9	Poly(rC)-binding protein 2 (Fragment) OS=Homo sapiens GN=PCBP2 PE=2 SV=1 - [F8VXH9_HUMAN]		17	7.69	0.1563	21	2	1		3700000	23400000	-	-	-	-		6.32432	-	-		U	-	-	U ; - ; -		5	False	1	1					2						1	1					3
412	497	F8VZX2	F8VZX2	Poly(rC)-binding protein 2 OS=Homo sapiens GN=PCBP2 PE=2 SV=1 - [F8VZX2_HUMAN]		33.8	8.24	0.0779	21	2	1		3700000	23400000	-	-	-	-		6.32432	-	-		U	-	-	U ; - ; -		5	False	1	1					2						1	1					3
412	497	P57721-3	P57721-3	Isoform 3 of Poly(rC)-binding protein 3 OS=Homo sapiens GN=PCBP3 - [PCBP3_HUMAN]		36.9	7.2	0.0723	21	2	1		3700000	23400000	-	-	-	-		6.32432	-	-		U	-	-	U ; - ; -		5	False	1	1					2						1	1					3
412	497	P57721-5	P57721-5	Isoform 5 of Poly(rC)-binding protein 3 OS=Homo sapiens GN=PCBP3 - [PCBP3_HUMAN]		37.3	8.51	0.0712	21	2	1		3700000	23400000	-	-	-	-		6.32432	-	-		U	-	-	U ; - ; -		5	False	1	1					2						1	1					3
412	497	H3BRU6	H3BRU6	Poly(rC)-binding protein 2 (Fragment) OS=Homo sapiens GN=PCBP2 PE=4 SV=1 - [H3BRU6_HUMAN]		31.7	8.44	0.0831	21	2	1		3700000	23400000	-	-	-	-		6.32432	-	-		U	-	-	U ; - ; -		5	False	1	1					2						1	1					3
412	497	J3QT27	J3QT27	Poly(rC)-binding protein 3 (Fragment) OS=Homo sapiens GN=PCBP3 PE=4 SV=1 - [J3QT27_HUMAN]		34.4	7.77	0.0776	21	2	1		3700000	23400000	-	-	-	-		6.32432	-	-		U	-	-	U ; - ; -		5	False	1	1					2						1	1					3
																								U	-	-	U ; - ; -
413	529	Q9UIG0-2	Q9UIG0-2	Isoform 2 of Tyrosine-protein kinase BAZ1B OS=Homo sapiens GN=BAZ1B - [BAZ1B_HUMAN]		170.3	8.48	0.025	2	3	3		-	8661000	-	-	-	-		100	-	-		U	-	-	U ; - ; -		5	True	3	2											3	2
413	529	Q9UIG0	Q9UIG0	Tyrosine-protein kinase BAZ1B OS=Homo sapiens GN=BAZ1B PE=1 SV=2 - [BAZ1B_HUMAN]		170.8	8.48	0.0249	2	3	3		-	8661000	-	-	-	-		100	-	-		U	-	-	U ; - ; -		5	False	3	2											3	2
																								U	-	-	U ; - ; -
414	546	F5H6P7	F5H6P7	Protein mago nashi homolog 2 OS=Homo sapiens GN=MAGOHB PE=2 SV=1 - [F5H6P7_HUMAN]		11.8	5.52	0.451	3	3	3		-	16860000	-	-	-	-		100	-	-		U	-	-	U ; - ; -		5	True	3	2											3	2
414	546	Q96A72	Q96A72	Protein mago nashi homolog 2 OS=Homo sapiens GN=MAGOHB PE=1 SV=1 - [MGN2_HUMAN]		17.3	6.39	0.3108	3	3	3		-	16860000	-	-	-	-		100	-	-		U	-	-	U ; - ; -		5	False	3	2											3	2
414	546	P61326	P61326	Protein mago nashi homolog OS=Homo sapiens GN=MAGOH PE=1 SV=1 - [MGN_HUMAN]		17.2	6.11	0.3151	3	3	3		-	16860000	-	-	-	-		100	-	-		U	-	-	U ; - ; -		5	False	3	2											3	2
																								U	-	-	U ; - ; -
415	554	J3KTJ8	J3KTJ8	60S ribosomal protein L26 (Fragment) OS=Homo sapiens GN=RPL26 PE=4 SV=1 - [J3KTJ8_HUMAN]		11.6	10.9	0.2474	6	3	3		-	13520000	-	-	-	-		100	-	-		U	-	-	U ; - ; -		5	True	3	2											3	2
415	554	P61254	P61254	60S ribosomal protein L26 OS=Homo sapiens GN=RPL26 PE=1 SV=1 - [RL26_HUMAN]		17.2	10.55	0.1655	6	3	3		-	13520000	-	-	-	-		100	-	-		U	-	-	U ; - ; -		5	False	3	2											3	2
415	554	J3QQQ9	J3QQQ9	KRAB-A domain-containing protein 2 OS=Homo sapiens GN=KRBA2 PE=4 SV=1 - [J3QQQ9_HUMAN]		12.7	10.78	0.2243	6	3	3		-	13520000	-	-	-	-		100	-	-		U	-	-	U ; - ; -		5	False	3	2											3	2
415	554	J3QQV1	J3QQV1	60S ribosomal protein L26 OS=Homo sapiens GN=RPL26 PE=4 SV=1 - [J3QQV1_HUMAN]		12.9	10.76	0.2182	6	3	3		-	13520000	-	-	-	-		100	-	-		U	-	-	U ; - ; -		5	False	3	2											3	2
415	554	J3QRC4	J3QRC4	60S ribosomal protein L26 (Fragment) OS=Homo sapiens GN=RPL26 PE=4 SV=1 - [J3QRC4_HUMAN]		15.7	11.21	0.1778	6	3	3		-	13520000	-	-	-	-		100	-	-		U	-	-	U ; - ; -		5	False	3	2											3	2
415	554	J3QRI7	J3QRI7	60S ribosomal protein L26 (Fragment) OS=Homo sapiens GN=RPL26 PE=4 SV=1 - [J3QRI7_HUMAN]		12.6	10.92	0.2243	6	3	3		-	13520000	-	-	-	-		100	-	-		U	-	-	U ; - ; -		5	False	3	2											3	2
																								U	-	-	U ; - ; -
416	557	J3QS96	J3QS96	60S ribosomal protein L17 (Fragment) OS=Homo sapiens GN=RPL17 PE=3 SV=1 - [J3QS96_HUMAN]		15.9	10.52	0.2464	5	3	3		-	26910000	-	-	-	-		100	-	-		U	-	-	U ; - ; -		5	True	3	2											3	2
416	557	P18621	P18621	60S ribosomal protein L17 OS=Homo sapiens GN=RPL17 PE=1 SV=3 - [RL17_HUMAN]		21.4	10.17	0.1848	5	3	3		-	26910000	-	-	-	-		100	-	-		U	-	-	U ; - ; -		5	False	3	2											3	2
416	557	J3QL51	J3QL51	60S ribosomal protein L17 OS=Homo sapiens GN=RPL17 PE=3 SV=1 - [J3QL51_HUMAN]		26.4	10.1	0.1491	5	3	3		-	26910000	-	-	-	-		100	-	-		U	-	-	U ; - ; -		5	False	3	2											3	2
416	557	J3KRX5	J3KRX5	60S ribosomal protein L17 (Fragment) OS=Homo sapiens GN=RPL17 PE=3 SV=1 - [J3KRX5_HUMAN]		20.2	10.1	0.1954	5	3	3		-	26910000	-	-	-	-		100	-	-		U	-	-	U ; - ; -		5	False	3	2											3	2
416	557	J3QQT2	J3QQT2	60S ribosomal protein L17 (Fragment) OS=Homo sapiens GN=RPL17 PE=3 SV=1 - [J3QQT2_HUMAN]		19.8	10.04	0.1988	5	3	3		-	26910000	-	-	-	-		100	-	-		U	-	-	U ; - ; -		5	False	3	2											3	2
																								U	-	-	U ; - ; -
417	605	Q562R1	Q562R1	Beta-actin-like protein 2 OS=Homo sapiens GN=ACTBL2 PE=1 SV=2 - [ACTBL_HUMAN]		42	5.59	0.0904	1	2	1		-	-	-	21280000	-	-		-	100	-		-	U	-	- ; U ; -		5	True			2	2											2	3
																								-	U	-	- ; U ; -
418	653	Q5VXJ5	Q5VXJ5	Synaptonemal complex protein 1 (Fragment) OS=Homo sapiens GN=SYCP1 PE=2 SV=1 - [Q5VXJ5_HUMAN]		93.1	5.34	0.0164	2	1	1		-	-	0	-	8963000	0		-	0.01	0.01		-	D	D	- ; D ; D		5	True					1	1			1	1		1					1	1
418	653	Q15431	Q15431	Synaptonemal complex protein 1 OS=Homo sapiens GN=SYCP1 PE=1 SV=2 - [SYCP1_HUMAN]		114.1	5.96	0.0133	2	1	1		-	-	0	-	8963000	0		-	0.01	0.01		-	D	D	- ; D ; D		5	False					1	1			1	1		1					1	1
																								-	D	D	- ; D ; D
419	1	Q9NY61	Q9NY61	Protein AATF OS=Homo sapiens GN=AATF PE=1 SV=1 - [AATF_HUMAN]		63.1	4.94	0.0536	1	2	2		-	7025000	-	-	-	-		100	-	-		U	-	-	U ; - ; -		4	True	2	2											2	2
																								U	-	-	U ; - ; -
420	9	P24539	P24539	ATP synthase subunit b, mitochondrial OS=Homo sapiens GN=ATP5F1 PE=1 SV=2 - [AT5F1_HUMAN]		28.9	9.36	0.0586	1	1	1		-	14100000	-	-	-	-		100	-	-		U	-	-	U ; - ; -		4	True	1	1											2	2
																								U	-	-	U ; - ; -
421	18	Q13112	Q13112	Chromatin assembly factor 1 subunit B OS=Homo sapiens GN=CHAF1B PE=1 SV=1 - [CAF1B_HUMAN]		61.5	7.5	0.0394	1	2	2		-	7499000	-	-	-	-		100	-	-		U	-	-	U ; - ; -		4	True	2	2											2	2
																								U	-	-	U ; - ; -
422	19	Q9NXV6	Q9NXV6	CDKN2A-interacting protein OS=Homo sapiens GN=CDKN2AIP PE=1 SV=3 - [CARF_HUMAN]		61.1	9.01	0.0603	1	2	2		0	9263000	-	-	-	-		100	-	-		U	-	-	U ; - ; -		4	True	1	1					1	1					1	1					1
																								U	-	-	U ; - ; -
423	21	Q9H6F5	Q9H6F5	Coiled-coil domain-containing protein 86 OS=Homo sapiens GN=CCDC86 PE=1 SV=1 - [CCD86_HUMAN]		40.2	10.33	0.0861	1	2	2		-	26920000	-	-	-	-		100	-	-		U	-	-	U ; - ; -		4	True	2	2											2	2
																								U	-	-	U ; - ; -
424	29	Q10570	Q10570	Cleavage and polyadenylation specificity factor subunit 1 OS=Homo sapiens GN=CPSF1 PE=1 SV=2 - [CPSF1_HUMAN]		160.8	6.4	0.0201	1	2	2		-	4877000	-	-	-	-		100	-	-		U	-	-	U ; - ; -		4	True	2	2											2	2
																								U	-	-	U ; - ; -
425	30	Q9P2I0	Q9P2I0	Cleavage and polyadenylation specificity factor subunit 2 OS=Homo sapiens GN=CPSF2 PE=1 SV=2 - [CPSF2_HUMAN]		88.4	5.11	0.032	1	2	2		-	8889000	-	-	-	-		100	-	-		U	-	-	U ; - ; -		4	True	2	1											3	1
																								U	-	-	U ; - ; -
426	59	Q12948	Q12948	Forkhead box protein C1 OS=Homo sapiens GN=FOXC1 PE=1 SV=3 - [FOXC1_HUMAN]		56.8	8.51	0.0633	1	2	2		-	3658000	-	-	-	-		100	-	-		U	-	-	U ; - ; -		4	True	2	2											2	2
																								U	-	-	U ; - ; -
427	97	O00505	O00505	Importin subunit alpha-3 OS=Homo sapiens GN=KPNA3 PE=1 SV=2 - [IMA3_HUMAN]		57.8	4.94	0.0518	1	2	1		-	11230000	-	-	-	-		100	-	-		U	-	-	U ; - ; -		4	True	2	2											2	2
																								U	-	-	U ; - ; -
428	100	Q9NV31	Q9NV31	U3 small nucleolar ribonucleoprotein protein IMP3 OS=Homo sapiens GN=IMP3 PE=1 SV=1 - [IMP3_HUMAN]		21.8	9.5	0.1522	1	2	2		-	11450000	-	-	-	-		100	-	-		U	-	-	U ; - ; -		4	True	2	2											2	2
																								U	-	-	U ; - ; -
429	126	O43347	O43347	RNA-binding protein Musashi homolog 1 OS=Homo sapiens GN=MSI1 PE=1 SV=1 - [MSI1H_HUMAN]		39.1	7.85	0.0884	1	2	2		-	7010000	-	-	-	-		100	-	-		U	-	-	U ; - ; -		4	True	2	2											2	2
																								U	-	-	U ; - ; -
430	134	Q9Y3T9	Q9Y3T9	Nucleolar complex protein 2 homolog OS=Homo sapiens GN=NOC2L PE=1 SV=4 - [NOC2L_HUMAN]		84.9	5.62	0.0347	1	2	2		-	9754000	-	-	-	-		100	-	-		U	-	-	U ; - ; -		4	True	2	2											2	2
																								U	-	-	U ; - ; -
431	137	Q5SY16	Q5SY16	Polynucleotide 5'-hydroxyl-kinase NOL9 OS=Homo sapiens GN=NOL9 PE=1 SV=1 - [NOL9_HUMAN]		79.3	9.13	0.0313	1	2	2		-	5510000	-	-	-	-		100	-	-		U	-	-	U ; - ; -		4	True	2	2											2	2
																								U	-	-	U ; - ; -
432	178	P62906	P62906	60S ribosomal protein L10a OS=Homo sapiens GN=RPL10A PE=1 SV=2 - [RL10A_HUMAN]		24.8	9.94	0.1152	1	2	2		-	19410000	-	-	-	-		100	-	-		U	-	-	U ; - ; -		4	True	2	2											2	2
																								U	-	-	U ; - ; -
433	185	P46777	P46777	60S ribosomal protein L5 OS=Homo sapiens GN=RPL5 PE=1 SV=3 - [RL5_HUMAN]		34.3	9.72	0.0808	1	2	2		-	14770000	-	-	-	-		100	-	-		U	-	-	U ; - ; -		4	True	2	2											2	2
																								U	-	-	U ; - ; -
434	199	P62263	P62263	40S ribosomal protein S14 OS=Homo sapiens GN=RPS14 PE=1 SV=3 - [RS14_HUMAN]		16.3	10.05	0.1589	1	2	2		-	99260000	-	-	-	-		100	-	-		U	-	-	U ; - ; -		4	True	2	2											2	2
																								U	-	-	U ; - ; -
435	205	P09661	P09661	U2 small nuclear ribonucleoprotein A' OS=Homo sapiens GN=SNRPA1 PE=1 SV=2 - [RU2A_HUMAN]		28.4	8.62	0.1137	1	2	2		-	7505000	-	-	-	-		100	-	-		U	-	-	U ; - ; -		4	True	2	2											2	2
																								U	-	-	U ; - ; -
436	209	P62304	P62304	Small nuclear ribonucleoprotein E OS=Homo sapiens GN=SNRPE PE=1 SV=1 - [RUXE_HUMAN]		10.8	9.44	0.25	1	2	2		-	19360000	-	-	-	-		100	-	-		U	-	-	U ; - ; -		4	True	2	2											2	2
																								U	-	-	U ; - ; -
437	215	Q15428	Q15428	Splicing factor 3A subunit 2 OS=Homo sapiens GN=SF3A2 PE=1 SV=2 - [SF3A2_HUMAN]		49.2	9.64	0.0776	1	2	2		-	6048000	-	-	-	-		100	-	-		U	-	-	U ; - ; -		4	True	2	2											2	2
																								U	-	-	U ; - ; -
438	230	O43290	O43290	U4/U6.U5 tri-snRNP-associated protein 1 OS=Homo sapiens GN=SART1 PE=1 SV=1 - [SNUT1_HUMAN]		90.2	6.13	0.0288	1	2	2		-	4837000	0	-	-	-		100	0.01	-		U	D	-	U ; D ; -		4	True	1	1							1	1			1	1
																								U	D	-	U ; D ; -
439	234	Q8WXA9	Q8WXA9	Splicing regulatory glutamine/lysine-rich protein 1 OS=Homo sapiens GN=SREK1 PE=1 SV=1 - [SREK1_HUMAN]		59.3	10.39	0.0591	2	2	2		2026000	2564000	-	-	-	-		1.26555	-	-		N	-	-	N ; - ; -		4	True	1	1					1	1					1	1					1
439	234	Q8WXA9-2	Q8WXA9-2	Isoform 2 of Splicing regulatory glutamine/lysine-rich protein 1 OS=Homo sapiens GN=SREK1 - [SREK1_HUMAN]		71.6	10.2	0.0481	2	2	2		2026000	2564000	-	-	-	-		1.26555	-	-		N	-	-	N ; - ; -		4	False	1	1					1	1					1	1					1
																								N	-	-	N ; - ; -
440	248	Q13769	Q13769	THO complex subunit 5 homolog OS=Homo sapiens GN=THOC5 PE=1 SV=2 - [THOC5_HUMAN]		78.5	6.87	0.0322	1	1	1		-	5646000	-	-	-	-		100	-	-		U	-	-	U ; - ; -		4	True	1	1											2	2
																								U	-	-	U ; - ; -
441	260	Q9NYH9	Q9NYH9	U3 small nucleolar RNA-associated protein 6 homolog OS=Homo sapiens GN=UTP6 PE=1 SV=2 - [UTP6_HUMAN]		70.1	7.28	0.0369	1	2	2		-	10640000	-	-	-	-		100	-	-		U	-	-	U ; - ; -		4	True	2	2											2	2
																								U	-	-	U ; - ; -
442	262	Q9Y277	Q9Y277	Voltage-dependent anion-selective channel protein 3 OS=Homo sapiens GN=VDAC3 PE=1 SV=1 - [VDAC3_HUMAN]		30.6	8.66	0.0742	3	2	1		0	11680000	-	-	-	-		100	-	-		U	-	-	U ; - ; -		4	True	2	1					1						2	1					1
442	262	Q9Y277-2	Q9Y277-2	Isoform 2 of Voltage-dependent anion-selective channel protein 3 OS=Homo sapiens GN=VDAC3 - [VDAC3_HUMAN]		30.8	8.66	0.0739	3	2	1		0	11680000	-	-	-	-		100	-	-		U	-	-	U ; - ; -		4	False	2	1					1						2	1					1
442	262	F5H740	F5H740	Voltage-dependent anion-selective channel protein 3 OS=Homo sapiens GN=VDAC3 PE=2 SV=1 - [F5H740_HUMAN]		30.7	8.66	0.0739	3	2	1		0	11680000	-	-	-	-		100	-	-		U	-	-	U ; - ; -		4	False	2	1					1						2	1					1
																								U	-	-	U ; - ; -
443	280	B5MCT8	B5MCT8	40S ribosomal protein S9 OS=Homo sapiens GN=RPS9 PE=2 SV=1 - [B5MCT8_HUMAN]		16.6	11.06	0.1223	3	2	2		-	10120000	-	-	-	-		100	-	-		U	-	-	U ; - ; -		4	True	2	2											2	2
443	280	P46781	P46781	40S ribosomal protein S9 OS=Homo sapiens GN=RPS9 PE=1 SV=3 - [RS9_HUMAN]		22.6	10.65	0.0876	3	2	2		-	10120000	-	-	-	-		100	-	-		U	-	-	U ; - ; -		4	False	2	2											2	2
443	280	C9JM19	C9JM19	40S ribosomal protein S9 OS=Homo sapiens GN=RPS9 PE=2 SV=1 - [C9JM19_HUMAN]		18.4	10.33	0.109	3	2	2		-	10120000	-	-	-	-		100	-	-		U	-	-	U ; - ; -		4	False	2	2											2	2
																								U	-	-	U ; - ; -
444	289	Q5T8U3	Q5T8U3	60S ribosomal protein L7a (Fragment) OS=Homo sapiens GN=RPL7A PE=2 SV=1 - [Q5T8U3_HUMAN]		21.5	11.02	0.0838	2	1	1		-	18230000	-	-	-	-		100	-	-		U	-	-	U ; - ; -		4	True	1	1											2	2
444	289	P62424	P62424	60S ribosomal protein L7a OS=Homo sapiens GN=RPL7A PE=1 SV=2 - [RL7A_HUMAN]		30	10.61	0.0602	2	1	1		-	18230000	-	-	-	-		100	-	-		U	-	-	U ; - ; -		4	False	1	1											2	2
																								U	-	-	U ; - ; -
445	319	K7EIE8	K7EIE8	Methyl-CpG binding domain protein 3, isoform CRA_b OS=Homo sapiens GN=MBD3 PE=4 SV=1 - [K7EIE8_HUMAN]		26.3	4.84	0.0936	3	2	2		-	9280000	-	-	-	-		100	-	-		U	-	-	U ; - ; -		4	True	2	2											2	2
445	319	O95983	O95983	Methyl-CpG-binding domain protein 3 OS=Homo sapiens GN=MBD3 PE=1 SV=1 - [MBD3_HUMAN]		32.8	5.34	0.0756	3	2	2		-	9280000	-	-	-	-		100	-	-		U	-	-	U ; - ; -		4	False	2	2											2	2
445	319	O95983-2	O95983-2	Isoform 2 of Methyl-CpG-binding domain protein 3 OS=Homo sapiens GN=MBD3 - [MBD3_HUMAN]		29	5.21	0.0849	3	2	2		-	9280000	-	-	-	-		100	-	-		U	-	-	U ; - ; -		4	False	2	2											2	2
																								U	-	-	U ; - ; -
446	331	Q5TEE2	Q5TEE2	Histone deacetylase 1 (Fragment) OS=Homo sapiens GN=HDAC1 PE=2 SV=1 - [Q5TEE2_HUMAN]		24.5	8.31	0.0995	3	2	1		-	15640000	-	-	-	-		100	-	-		U	-	-	U ; - ; -		4	True	2	2											2	2
446	331	Q13547	Q13547	Histone deacetylase 1 OS=Homo sapiens GN=HDAC1 PE=1 SV=1 - [HDAC1_HUMAN]		55.1	5.48	0.0436	3	2	1		-	15640000	-	-	-	-		100	-	-		U	-	-	U ; - ; -		4	False	2	2											2	2
446	331	F5GXM1	F5GXM1	Histone deacetylase 1 OS=Homo sapiens GN=HDAC1 PE=2 SV=1 - [F5GXM1_HUMAN]		32.7	4.86	0.0727	3	2	1		-	15640000	-	-	-	-		100	-	-		U	-	-	U ; - ; -		4	False	2	2											2	2
																								U	-	-	U ; - ; -
447	332	B3KRS5	B3KRS5	Histone deacetylase OS=Homo sapiens GN=HDAC2 PE=2 SV=1 - [B3KRS5_HUMAN]		52	5.74	0.0459	3	2	1		-	22640000	-	-	-	-		100	-	-		U	-	-	U ; - ; -		4	True	2	2											2	2
447	332	Q92769	Q92769	Histone deacetylase 2 OS=Homo sapiens GN=HDAC2 PE=1 SV=2 - [HDAC2_HUMAN]		55.3	5.91	0.043	3	2	1		-	22640000	-	-	-	-		100	-	-		U	-	-	U ; - ; -		4	False	2	2											2	2
447	332	J3KPW7	J3KPW7	Histone deacetylase 2 OS=Homo sapiens GN=HDAC2 PE=4 SV=1 - [J3KPW7_HUMAN]		65.5	6.99	0.0361	3	2	1		-	22640000	-	-	-	-		100	-	-		U	-	-	U ; - ; -		4	False	2	2											2	2
																								U	-	-	U ; - ; -
448	333	B1AHB1	B1AHB1	DNA replication licensing factor MCM5 OS=Homo sapiens GN=MCM5 PE=2 SV=1 - [B1AHB1_HUMAN]		77.5	8.6	0.0188	2	1	1		-	11900000	-	-	-	-		100	-	-		U	-	-	U ; - ; -		4	True	1	1											2	2
448	333	P33992	P33992	DNA replication licensing factor MCM5 OS=Homo sapiens GN=MCM5 PE=1 SV=5 - [MCM5_HUMAN]		82.2	8.37	0.0177	2	1	1		-	11900000	-	-	-	-		100	-	-		U	-	-	U ; - ; -		4	False	1	1											2	2
																								U	-	-	U ; - ; -
449	348	Q9UBU9-2	Q9UBU9-2	Isoform 2 of Nuclear RNA export factor 1 OS=Homo sapiens GN=NXF1 - [NXF1_HUMAN]		40.5	9	0.0871	3	2	2		-	4573000	-	-	-	-		100	-	-		U	-	-	U ; - ; -		4	True	2	2											2	2
449	348	Q9UBU9	Q9UBU9	Nuclear RNA export factor 1 OS=Homo sapiens GN=NXF1 PE=1 SV=1 - [NXF1_HUMAN]		70.1	8.51	0.0501	3	2	2		-	4573000	-	-	-	-		100	-	-		U	-	-	U ; - ; -		4	False	2	2											2	2
449	348	E9PIN3	E9PIN3	Nuclear RNA export factor 1 (Fragment) OS=Homo sapiens GN=NXF1 PE=2 SV=1 - [E9PIN3_HUMAN]		68.1	8.9	0.0514	3	2	2		-	4573000	-	-	-	-		100	-	-		U	-	-	U ; - ; -		4	False	2	2											2	2
																								U	-	-	U ; - ; -
450	349	Q5W0Q3	Q5W0Q3	Zinc finger MYM-type protein 2 OS=Homo sapiens GN=ZMYM2 PE=2 SV=1 - [Q5W0Q3_HUMAN]		86.8	5.58	0.0437	2	2	2		-	14860000	-	-	-	-		100	-	-		U	-	-	U ; - ; -		4	True	2	2											2	2
450	349	Q9UBW7	Q9UBW7	Zinc finger MYM-type protein 2 OS=Homo sapiens GN=ZMYM2 PE=1 SV=1 - [ZMYM2_HUMAN]		154.8	6.34	0.024	2	2	2		-	14860000	-	-	-	-		100	-	-		U	-	-	U ; - ; -		4	False	2	2											2	2
																								U	-	-	U ; - ; -
451	360	C9JX83	C9JX83	U3 small nucleolar ribonucleoprotein protein MPP10 OS=Homo sapiens GN=MPHOSPH10 PE=2 SV=1 - [C9JX83_HUMAN]		62.6	5.11	0.0481	2	2	2		-	8539000	-	-	-	-		100	-	-		U	-	-	U ; - ; -		4	True	2	2											2	2
451	360	O00566	O00566	U3 small nucleolar ribonucleoprotein protein MPP10 OS=Homo sapiens GN=MPHOSPH10 PE=1 SV=2 - [MPP10_HUMAN]		78.8	4.86	0.0382	2	2	2		-	8539000	-	-	-	-		100	-	-		U	-	-	U ; - ; -		4	False	2	2											2	2
																								U	-	-	U ; - ; -
452	367	C9J792	C9J792	Splicing factor 1 (Fragment) OS=Homo sapiens GN=SF1 PE=2 SV=1 - [C9J792_HUMAN]		7	4.96	0.4677	8	2	2		-	11850000	-	-	-	-		100	-	-		U	-	-	U ; - ; -		4	True	2	2											2	2
452	367	Q15637	Q15637	Splicing factor 1 OS=Homo sapiens GN=SF1 PE=1 SV=4 - [SF01_HUMAN]		68.3	8.98	0.0454	8	2	2		-	11850000	-	-	-	-		100	-	-		U	-	-	U ; - ; -		4	False	2	2											2	2
452	367	Q15637-2	Q15637-2	Isoform 2 of Splicing factor 1 OS=Homo sapiens GN=SF1 - [SF01_HUMAN]		68.6	9.17	0.0455	8	2	2		-	11850000	-	-	-	-		100	-	-		U	-	-	U ; - ; -		4	False	2	2											2	2
452	367	Q15637-4	Q15637-4	Isoform 4 of Splicing factor 1 OS=Homo sapiens GN=SF1 - [SF01_HUMAN]		59.7	9.5	0.0529	8	2	2		-	11850000	-	-	-	-		100	-	-		U	-	-	U ; - ; -		4	False	2	2											2	2
452	367	Q15637-7	Q15637-7	Isoform 7 of Splicing factor 1 OS=Homo sapiens GN=SF1 - [SF01_HUMAN]		65.3	8.38	0.0473	8	2	2		-	11850000	-	-	-	-		100	-	-		U	-	-	U ; - ; -		4	False	2	2											2	2
452	367	Q15637-6	Q15637-6	Isoform 6 of Splicing factor 1 OS=Homo sapiens GN=SF1 - [SF01_HUMAN]		61.8	9.28	0.0508	8	2	2		-	11850000	-	-	-	-		100	-	-		U	-	-	U ; - ; -		4	False	2	2											2	2
452	367	Q15637-3	Q15637-3	Isoform 3 of Splicing factor 1 OS=Homo sapiens GN=SF1 - [SF01_HUMAN]		67.2	9.2	0.0465	8	2	2		-	11850000	-	-	-	-		100	-	-		U	-	-	U ; - ; -		4	False	2	2											2	2
452	367	Q15637-5	Q15637-5	Isoform 5 of Splicing factor 1 OS=Homo sapiens GN=SF1 - [SF01_HUMAN]		80.6	9.52	0.038	8	2	2		-	11850000	-	-	-	-		100	-	-		U	-	-	U ; - ; -		4	False	2	2											2	2
																								U	-	-	U ; - ; -
453	371	B7Z4J8	B7Z4J8	Zinc finger protein 346 OS=Homo sapiens GN=ZNF346 PE=2 SV=1 - [B7Z4J8_HUMAN]		21.7	8.66	0.1327	5	2	2		-	15600000	-	-	-	-		100	-	-		U	-	-	U ; - ; -		4	True	2	2											2	2
453	371	Q9UL40	Q9UL40	Zinc finger protein 346 OS=Homo sapiens GN=ZNF346 PE=1 SV=1 - [ZN346_HUMAN]		32.9	9.09	0.0884	5	2	2		-	15600000	-	-	-	-		100	-	-		U	-	-	U ; - ; -		4	False	2	2											2	2
453	371	D6RJ07	D6RJ07	Zinc finger protein 346 OS=Homo sapiens GN=ZNF346 PE=2 SV=1 - [D6RJ07_HUMAN]		34.6	9.22	0.0839	5	2	2		-	15600000	-	-	-	-		100	-	-		U	-	-	U ; - ; -		4	False	2	2											2	2
453	371	B7Z367	B7Z367	Zinc finger protein 346 OS=Homo sapiens GN=ZNF346 PE=2 SV=1 - [B7Z367_HUMAN]		29.2	8.7	0.0992	5	2	2		-	15600000	-	-	-	-		100	-	-		U	-	-	U ; - ; -		4	False	2	2											2	2
453	371	Q9UL40-2	Q9UL40-2	Isoform 2 of Zinc finger protein 346 OS=Homo sapiens GN=ZNF346 - [ZN346_HUMAN]		35.7	9.03	0.0815	5	2	2		-	15600000	-	-	-	-		100	-	-		U	-	-	U ; - ; -		4	False	2	2											2	2
																								U	-	-	U ; - ; -
454	378	J3QSY4	J3QSY4	H/ACA ribonucleoprotein complex subunit 2 OS=Homo sapiens GN=NHP2 PE=4 SV=1 - [J3QSY4_HUMAN]		10.1	10.01	0.4222	4	2	2		-	10440000	-	-	-	-		100	-	-		U	-	-	U ; - ; -		4	True	2	2											2	2
454	378	Q9NX24	Q9NX24	H/ACA ribonucleoprotein complex subunit 2 OS=Homo sapiens GN=NHP2 PE=1 SV=1 - [NHP2_HUMAN]		17.2	8.22	0.2484	4	2	2		-	10440000	-	-	-	-		100	-	-		U	-	-	U ; - ; -		4	False	2	2											2	2
454	378	D6RCB9	D6RCB9	H/ACA ribonucleoprotein complex subunit 2 (Fragment) OS=Homo sapiens GN=NHP2 PE=2 SV=1 - [D6RCB9_HUMAN]		15.2	9.38	0.2815	4	2	2		-	10440000	-	-	-	-		100	-	-		U	-	-	U ; - ; -		4	False	2	2											2	2
454	378	D6RC52	D6RC52	H/ACA ribonucleoprotein complex subunit 2 (Fragment) OS=Homo sapiens GN=NHP2 PE=2 SV=1 - [D6RC52_HUMAN]		15	9.25	0.2879	4	2	2		-	10440000	-	-	-	-		100	-	-		U	-	-	U ; - ; -		4	False	2	2											2	2
																								U	-	-	U ; - ; -
455	379	J3KNH7	J3KNH7	Sentrin-specific protease 3 OS=Homo sapiens GN=SENP3 PE=4 SV=1 - [J3KNH7_HUMAN]		64.8	8.46	0.0314	2	1	1		-	13440000	-	-	-	-		100	-	-		U	-	-	U ; - ; -		4	True	1	1											2	2
455	379	Q9H4L4	Q9H4L4	Sentrin-specific protease 3 OS=Homo sapiens GN=SENP3 PE=1 SV=2 - [SENP3_HUMAN]		65	8.56	0.0314	2	1	1		-	13440000	-	-	-	-		100	-	-		U	-	-	U ; - ; -		4	False	1	1											2	2
																								U	-	-	U ; - ; -
456	404	B3KMG0	B3KMG0	Nucleoporin GLE1 OS=Homo sapiens GN=GLE1 PE=2 SV=1 - [B3KMG0_HUMAN]		50.4	7.33	0.0405	3	1	1		-	0	-	-	-	-		100	-	-		U	-	-	U ; - ; -		4	True	1	1											2	2
456	404	Q53GS7	Q53GS7	Nucleoporin GLE1 OS=Homo sapiens GN=GLE1 PE=1 SV=2 - [GLE1_HUMAN]		79.8	7.43	0.0258	3	1	1		-	0	-	-	-	-		100	-	-		U	-	-	U ; - ; -		4	False	1	1											2	2
456	404	Q53GS7-2	Q53GS7-2	Isoform 2 of Nucleoporin GLE1 OS=Homo sapiens GN=GLE1 - [GLE1_HUMAN]		75.4	7.03	0.0273	3	1	1		-	0	-	-	-	-		100	-	-		U	-	-	U ; - ; -		4	False	1	1											2	2
																								U	-	-	U ; - ; -
457	412	C9JPI5	C9JPI5	Protein polybromo-1 (Fragment) OS=Homo sapiens GN=PBRM1 PE=2 SV=1 - [C9JPI5_HUMAN]		26.4	5.22	0.0826	12	1	1		-	4656000	-	-	-	-		100	-	-		U	-	-	U ; - ; -		4	True	1	1											2	2
457	412	Q86U86	Q86U86	Protein polybromo-1 OS=Homo sapiens GN=PBRM1 PE=1 SV=1 - [PB1_HUMAN]		192.8	6.89	0.0112	12	1	1		-	4656000	-	-	-	-		100	-	-		U	-	-	U ; - ; -		4	False	1	1											2	2
457	412	Q86U86-3	Q86U86-3	Isoform 3 of Protein polybromo-1 OS=Homo sapiens GN=PBRM1 - [PB1_HUMAN]		183.6	6.65	0.0119	12	1	1		-	4656000	-	-	-	-		100	-	-		U	-	-	U ; - ; -		4	False	1	1											2	2
457	412	Q86U86-5	Q86U86-5	Isoform 5 of Protein polybromo-1 OS=Homo sapiens GN=PBRM1 - [PB1_HUMAN]		182	6.84	0.012	12	1	1		-	4656000	-	-	-	-		100	-	-		U	-	-	U ; - ; -		4	False	1	1											2	2
457	412	Q86U86-6	Q86U86-6	Isoform 6 of Protein polybromo-1 OS=Homo sapiens GN=PBRM1 - [PB1_HUMAN]		99.1	8.22	0.0222	12	1	1		-	4656000	-	-	-	-		100	-	-		U	-	-	U ; - ; -		4	False	1	1											2	2
457	412	Q86U86-2	Q86U86-2	Isoform 2 of Protein polybromo-1 OS=Homo sapiens GN=PBRM1 - [PB1_HUMAN]		187.1	6.84	0.0116	12	1	1		-	4656000	-	-	-	-		100	-	-		U	-	-	U ; - ; -		4	False	1	1											2	2
457	412	Q86U86-4	Q86U86-4	Isoform 4 of Protein polybromo-1 OS=Homo sapiens GN=PBRM1 - [PB1_HUMAN]		181	6.87	0.012	12	1	1		-	4656000	-	-	-	-		100	-	-		U	-	-	U ; - ; -		4	False	1	1											2	2
457	412	Q86U86-8	Q86U86-8	Isoform 8 of Protein polybromo-1 OS=Homo sapiens GN=PBRM1 - [PB1_HUMAN]		189.5	6.96	0.0115	12	1	1		-	4656000	-	-	-	-		100	-	-		U	-	-	U ; - ; -		4	False	1	1											2	2
457	412	Q86U86-7	Q86U86-7	Isoform 7 of Protein polybromo-1 OS=Homo sapiens GN=PBRM1 - [PB1_HUMAN]		183.8	6.92	0.0119	12	1	1		-	4656000	-	-	-	-		100	-	-		U	-	-	U ; - ; -		4	False	1	1											2	2
457	412	E7EVG2	E7EVG2	Protein polybromo-1 (Fragment) OS=Homo sapiens GN=PBRM1 PE=2 SV=1 - [E7EVG2_HUMAN]		168.4	6.6	0.013	12	1	1		-	4656000	-	-	-	-		100	-	-		U	-	-	U ; - ; -		4	False	1	1											2	2
457	412	H0Y5B5	H0Y5B5	Protein polybromo-1 (Fragment) OS=Homo sapiens GN=PBRM1 PE=2 SV=1 - [H0Y5B5_HUMAN]		126.2	6.92	0.0175	12	1	1		-	4656000	-	-	-	-		100	-	-		U	-	-	U ; - ; -		4	False	1	1											2	2
457	412	Q86U86-9	Q86U86-9	Isoform 9 of Protein polybromo-1 OS=Homo sapiens GN=PBRM1 - [PB1_HUMAN]		183.9	6.74	0.0118	12	1	1		-	4656000	-	-	-	-		100	-	-		U	-	-	U ; - ; -		4	False	1	1											2	2
																								U	-	-	U ; - ; -
458	414	B7WP74	B7WP74	Pre-mRNA-splicing factor CWC22 homolog (Fragment) OS=Homo sapiens GN=CWC22 PE=2 SV=1 - [B7WP74_HUMAN]		85.5	5.71	0.0268	3	1	1		-	3621000	-	-	-	-		100	-	-		U	-	-	U ; - ; -		4	True	1	1											2	2
458	414	Q9HCG8	Q9HCG8	Pre-mRNA-splicing factor CWC22 homolog OS=Homo sapiens GN=CWC22 PE=1 SV=3 - [CWC22_HUMAN]		105.4	7.03	0.022	3	1	1		-	3621000	-	-	-	-		100	-	-		U	-	-	U ; - ; -		4	False	1	1											2	2
458	414	B7WP27	B7WP27	Pre-mRNA-splicing factor CWC22 homolog OS=Homo sapiens GN=CWC22 PE=2 SV=1 - [B7WP27_HUMAN]		105.5	6.95	0.022	3	1	1		-	3621000	-	-	-	-		100	-	-		U	-	-	U ; - ; -		4	False	1	1											2	2
																								U	-	-	U ; - ; -
459	430	Q5JTH9-2	Q5JTH9-2	Isoform 2 of RRP12-like protein OS=Homo sapiens GN=RRP12 - [RRP12_HUMAN]		132.6	8.68	0.0234	3	2	2		-	6929000	-	-	-	-		100	-	-		U	-	-	U ; - ; -		4	True	2	2											2	2
459	430	Q5JTH9	Q5JTH9	RRP12-like protein OS=Homo sapiens GN=RRP12 PE=1 SV=2 - [RRP12_HUMAN]		143.6	8.75	0.0216	3	2	2		-	6929000	-	-	-	-		100	-	-		U	-	-	U ; - ; -		4	False	2	2											2	2
459	430	Q5JTH9-3	Q5JTH9-3	Isoform 3 of RRP12-like protein OS=Homo sapiens GN=RRP12 - [RRP12_HUMAN]		137	8.72	0.0227	3	2	2		-	6929000	-	-	-	-		100	-	-		U	-	-	U ; - ; -		4	False	2	2											2	2
																								U	-	-	U ; - ; -
460	440	Q9NRL2-2	Q9NRL2-2	Isoform 2 of Bromodomain adjacent to zinc finger domain protein 1A OS=Homo sapiens GN=BAZ1A - [BAZ1A_HUMAN]		175.3	6.81	0.023	2	2	2		-	4614000	-	-	-	-		100	-	-		U	-	-	U ; - ; -		4	True	2	2											2	2
460	440	Q9NRL2	Q9NRL2	Bromodomain adjacent to zinc finger domain protein 1A OS=Homo sapiens GN=BAZ1A PE=1 SV=2 - [BAZ1A_HUMAN]		178.6	6.6	0.0225	2	2	2		-	4614000	-	-	-	-		100	-	-		U	-	-	U ; - ; -		4	False	2	2											2	2
																								U	-	-	U ; - ; -
461	456	H3BRG4	H3BRG4	Cytochrome b-c1 complex subunit 2, mitochondrial OS=Homo sapiens GN=UQCRC2 PE=2 SV=1 - [H3BRG4_HUMAN]		44.6	9	0.0898	2	2	2		1031000	0	-	-	-	-		0.01	-	-		D	-	-	D ; - ; -		4	True	1	1					1	1					1	1					1
461	456	P22695	P22695	Cytochrome b-c1 complex subunit 2, mitochondrial OS=Homo sapiens GN=UQCRC2 PE=1 SV=3 - [QCR2_HUMAN]		48.4	8.63	0.0817	2	2	2		1031000	0	-	-	-	-		0.01	-	-		D	-	-	D ; - ; -		4	False	1	1					1	1					1	1					1
																								D	-	-	D ; - ; -
462	458	F8VS58	F8VS58	60S acidic ribosomal protein P0 (Fragment) OS=Homo sapiens GN=RPLP0 PE=2 SV=1 - [F8VS58_HUMAN]		13.8	9.8	0.0826	10	1	1		-	5566000	-	-	-	-		100	-	-		U	-	-	U ; - ; -		4	True	1	1											2	2
462	458	Q8NHW5	Q8NHW5	60S acidic ribosomal protein P0-like OS=Homo sapiens GN=RPLP0P6 PE=5 SV=1 - [RLA0L_HUMAN]		34.3	5.55	0.0315	10	1	1		-	5566000	-	-	-	-		100	-	-		U	-	-	U ; - ; -		4	False	1	1											2	2
462	458	P05388	P05388	60S acidic ribosomal protein P0 OS=Homo sapiens GN=RPLP0 PE=1 SV=1 - [RLA0_HUMAN]		34.3	5.97	0.0315	10	1	1		-	5566000	-	-	-	-		100	-	-		U	-	-	U ; - ; -		4	False	1	1											2	2
462	458	Q3B7A4	Q3B7A4	60S acidic ribosomal protein P0 OS=Homo sapiens GN=RPLP0 PE=2 SV=1 - [Q3B7A4_HUMAN]		27.4	8.24	0.0392	10	1	1		-	5566000	-	-	-	-		100	-	-		U	-	-	U ; - ; -		4	False	1	1											2	2
462	458	G3V210	G3V210	60S acidic ribosomal protein P0 OS=Homo sapiens GN=RPLP0 PE=2 SV=1 - [G3V210_HUMAN]		18.3	9.63	0.0602	10	1	1		-	5566000	-	-	-	-		100	-	-		U	-	-	U ; - ; -		4	False	1	1											2	2
462	458	F8VQY6	F8VQY6	60S acidic ribosomal protein P0 OS=Homo sapiens GN=RPLP0 PE=2 SV=1 - [F8VQY6_HUMAN]		15.8	9.51	0.0704	10	1	1		-	5566000	-	-	-	-		100	-	-		U	-	-	U ; - ; -		4	False	1	1											2	2
462	458	F8VRK7	F8VRK7	60S acidic ribosomal protein P0 OS=Homo sapiens GN=RPLP0 PE=2 SV=1 - [F8VRK7_HUMAN]		17.4	9.5	0.0641	10	1	1		-	5566000	-	-	-	-		100	-	-		U	-	-	U ; - ; -		4	False	1	1											2	2
462	458	F8VWS0	F8VWS0	60S acidic ribosomal protein P0 OS=Homo sapiens GN=RPLP0 PE=2 SV=1 - [F8VWS0_HUMAN]		30.4	6.24	0.0356	10	1	1		-	5566000	-	-	-	-		100	-	-		U	-	-	U ; - ; -		4	False	1	1											2	2
462	458	F8VZS0	F8VZS0	60S acidic ribosomal protein P0 (Fragment) OS=Homo sapiens GN=RPLP0 PE=2 SV=1 - [F8VZS0_HUMAN]		26.9	8.38	0.0407	10	1	1		-	5566000	-	-	-	-		100	-	-		U	-	-	U ; - ; -		4	False	1	1											2	2
462	458	F8VU65	F8VU65	60S acidic ribosomal protein P0 (Fragment) OS=Homo sapiens GN=RPLP0 PE=2 SV=1 - [F8VU65_HUMAN]		27.2	9	0.0405	10	1	1		-	5566000	-	-	-	-		100	-	-		U	-	-	U ; - ; -		4	False	1	1											2	2
																								U	-	-	U ; - ; -
463	461	H0YLX4	H0YLX4	WD repeat-containing protein 72 OS=Homo sapiens GN=WDR72 PE=2 SV=1 - [H0YLX4_HUMAN]		123	6.76	0.0055	3	1	1		3707000	497600000	-	-	-	0		134.233	-	100		U	-	U	U ; - ; U		4	True	1				1		1						2				1		1
463	461	Q3MJ13	Q3MJ13	WD repeat-containing protein 72 OS=Homo sapiens GN=WDR72 PE=2 SV=2 - [WDR72_HUMAN]		123.3	6.67	0.0054	3	1	1		3707000	497600000	-	-	-	0		134.233	-	100		U	-	U	U ; - ; U		4	False	1				1		1						2				1		1
463	461	H0YKE0	H0YKE0	WD repeat-containing protein 72 OS=Homo sapiens GN=WDR72 PE=2 SV=1 - [H0YKE0_HUMAN]		124.5	6.81	0.0054	3	1	1		3707000	497600000	-	-	-	0		134.233	-	100		U	-	U	U ; - ; U		4	False	1				1		1						2				1		1
																								U	-	U	U ; - ; U
464	462	H0YDP7	H0YDP7	39S ribosomal protein L49, mitochondrial (Fragment) OS=Homo sapiens GN=MRPL49 PE=4 SV=1 - [H0YDP7_HUMAN]		14.7	10.21	0.1102	2	1	1		-	7914000	-	-	-	-		100	-	-		U	-	-	U ; - ; -		4	True	1	1											2	2
464	462	Q13405	Q13405	39S ribosomal protein L49, mitochondrial OS=Homo sapiens GN=MRPL49 PE=1 SV=1 - [RM49_HUMAN]		19.2	9.45	0.0843	2	1	1		-	7914000	-	-	-	-		100	-	-		U	-	-	U ; - ; -		4	False	1	1											2	2
																								U	-	-	U ; - ; -
465	484	Q7Z7K6-2	Q7Z7K6-2	Isoform 2 of Centromere protein V OS=Homo sapiens GN=CENPV - [CENPV_HUMAN]		13.4	9.06	0.1186	3	1	1		-	4778000	-	-	-	-		100	-	-		U	-	-	U ; - ; -		4	True	1	1											2	2
465	484	Q7Z7K6	Q7Z7K6	Centromere protein V OS=Homo sapiens GN=CENPV PE=1 SV=1 - [CENPV_HUMAN]		29.9	9.73	0.0509	3	1	1		-	4778000	-	-	-	-		100	-	-		U	-	-	U ; - ; -		4	False	1	1											2	2
465	484	Q7Z7K6-3	Q7Z7K6-3	Isoform 3 of Centromere protein V OS=Homo sapiens GN=CENPV - [CENPV_HUMAN]		29.7	9.73	0.0515	3	1	1		-	4778000	-	-	-	-		100	-	-		U	-	-	U ; - ; -		4	False	1	1											2	2
																								U	-	-	U ; - ; -
466	494	F8VVM2	F8VVM2	Phosphate carrier protein, mitochondrial OS=Homo sapiens GN=SLC25A3 PE=2 SV=1 - [F8VVM2_HUMAN]		36.1	9.26	0.071	3	2	2		-	21890000	-	-	-	-		100	-	-		U	-	-	U ; - ; -		4	True	2	2											2	2
466	494	Q00325	Q00325	Phosphate carrier protein, mitochondrial OS=Homo sapiens GN=SLC25A3 PE=1 SV=2 - [MPCP_HUMAN]		40.1	9.38	0.0635	3	2	2		-	21890000	-	-	-	-		100	-	-		U	-	-	U ; - ; -		4	False	2	2											2	2
466	494	Q00325-2	Q00325-2	Isoform B of Phosphate carrier protein, mitochondrial OS=Homo sapiens GN=SLC25A3 - [MPCP_HUMAN]		39.9	9.36	0.0637	3	2	2		-	21890000	-	-	-	-		100	-	-		U	-	-	U ; - ; -		4	False	2	2											2	2
																								U	-	-	U ; - ; -
467	502	G3V4G1	G3V4G1	Neuroguidin (Fragment) OS=Homo sapiens GN=NGDN PE=2 SV=1 - [G3V4G1_HUMAN]		15.7	5.6	0.1972	3	2	2		-	7285000	-	-	-	-		100	-	-		U	-	-	U ; - ; -		4	True	2	2											2	2
467	502	Q8NEJ9	Q8NEJ9	Neuroguidin OS=Homo sapiens GN=NGDN PE=1 SV=1 - [NGDN_HUMAN]		35.9	9.57	0.0889	3	2	2		-	7285000	-	-	-	-		100	-	-		U	-	-	U ; - ; -		4	False	2	2											2	2
467	502	Q8NEJ9-2	Q8NEJ9-2	Isoform 2 of Neuroguidin OS=Homo sapiens GN=NGDN - [NGDN_HUMAN]		35.2	9.33	0.09	3	2	2		-	7285000	-	-	-	-		100	-	-		U	-	-	U ; - ; -		4	False	2	2											2	2
																								U	-	-	U ; - ; -
468	517	H7C2D2	H7C2D2	Peptidyl-prolyl cis-trans isomerase (Fragment) OS=Homo sapiens GN=PPIL2 PE=2 SV=1 - [H7C2D2_HUMAN]		33.3	8.73	0.05	3	1	1		-	0	-	-	-	-		100	-	-		U	-	-	U ; - ; -		4	True	1	1											2	2
468	517	Q13356	Q13356	Peptidyl-prolyl cis-trans isomerase-like 2 OS=Homo sapiens GN=PPIL2 PE=1 SV=1 - [PPIL2_HUMAN]		58.8	8.78	0.0288	3	1	1		-	0	-	-	-	-		100	-	-		U	-	-	U ; - ; -		4	False	1	1											2	2
468	517	Q13356-2	Q13356-2	Isoform 2 of Peptidyl-prolyl cis-trans isomerase-like 2 OS=Homo sapiens GN=PPIL2 - [PPIL2_HUMAN]		59.4	8.75	0.0285	3	1	1		-	0	-	-	-	-		100	-	-		U	-	-	U ; - ; -		4	False	1	1											2	2
																								U	-	-	U ; - ; -
469	520	H7C3F4	H7C3F4	SAFB-like transcription modulator (Fragment) OS=Homo sapiens GN=SLTM PE=2 SV=1 - [H7C3F4_HUMAN]		70.5	10.45	0.0467	3	2	2		-	3128000	-	-	-	-		100	-	-		U	-	-	U ; - ; -		4	True	2	2											2	2
469	520	Q9NWH9	Q9NWH9	SAFB-like transcription modulator OS=Homo sapiens GN=SLTM PE=1 SV=2 - [SLTM_HUMAN]		117.1	7.87	0.0271	3	2	2		-	3128000	-	-	-	-		100	-	-		U	-	-	U ; - ; -		4	False	2	2											2	2
469	520	A8K5V8	A8K5V8	SAFB-like transcription modulator OS=Homo sapiens GN=SLTM PE=2 SV=1 - [A8K5V8_HUMAN]		71	10.35	0.0464	3	2	2		-	3128000	-	-	-	-		100	-	-		U	-	-	U ; - ; -		4	False	2	2											2	2
																								U	-	-	U ; - ; -
470	534	J3QR09	J3QR09	Ribosomal protein L19 OS=Homo sapiens GN=RPL19 PE=3 SV=1 - [J3QR09_HUMAN]		23.1	11.47	0.1347	3	2	2		-	8277000	-	-	-	-		100	-	-		U	-	-	U ; - ; -		4	True	2	2											2	2
470	534	P84098	P84098	60S ribosomal protein L19 OS=Homo sapiens GN=RPL19 PE=1 SV=1 - [RL19_HUMAN]		23.5	11.47	0.1327	3	2	2		-	8277000	-	-	-	-		100	-	-		U	-	-	U ; - ; -		4	False	2	2											2	2
470	534	J3KTE4	J3KTE4	Ribosomal protein L19 OS=Homo sapiens GN=RPL19 PE=3 SV=1 - [J3KTE4_HUMAN]		23.2	11.47	0.134	3	2	2		-	8277000	-	-	-	-		100	-	-		U	-	-	U ; - ; -		4	False	2	2											2	2
																								U	-	-	U ; - ; -
471	536	J3QL05	J3QL05	Serine/arginine-rich-splicing factor 2 (Fragment) OS=Homo sapiens GN=SRSF2 PE=4 SV=1 - [J3QL05_HUMAN]		15.1	10.96	0.0615	6	1	1		2951000	29210000	-	-	-	-		9.89834	-	-		U	-	-	U ; - ; -		4	True	1	1					1	1					1	1					1
471	536	Q01130	Q01130	Serine/arginine-rich splicing factor 2 OS=Homo sapiens GN=SRSF2 PE=1 SV=4 - [SRSF2_HUMAN]		25.5	11.85	0.0362	6	1	1		2951000	29210000	-	-	-	-		9.89834	-	-		U	-	-	U ; - ; -		4	False	1	1					1	1					1	1					1
471	536	Q9BRL6	Q9BRL6	Serine/arginine-rich splicing factor 8 OS=Homo sapiens GN=SRSF8 PE=1 SV=1 - [SRSF8_HUMAN]		32.3	11.72	0.0284	6	1	1		2951000	29210000	-	-	-	-		9.89834	-	-		U	-	-	U ; - ; -		4	False	1	1					1	1					1	1					1
471	536	B4DN89	B4DN89	Serine/arginine-rich-splicing factor 2 OS=Homo sapiens GN=SRSF2 PE=2 SV=1 - [B4DN89_HUMAN]		24.1	11.85	0.0383	6	1	1		2951000	29210000	-	-	-	-		9.89834	-	-		U	-	-	U ; - ; -		4	False	1	1					1	1					1	1					1
471	536	Q9BRL6-2	Q9BRL6-2	Isoform 2 of Serine/arginine-rich splicing factor 8 OS=Homo sapiens GN=SRSF8 - [SRSF8_HUMAN]		31.4	11.68	0.0291	6	1	1		2951000	29210000	-	-	-	-		9.89834	-	-		U	-	-	U ; - ; -		4	False	1	1					1	1					1	1					1
471	536	J3KP15	J3KP15	Serine/arginine-rich-splicing factor 2 (Fragment) OS=Homo sapiens GN=SRSF2 PE=4 SV=1 - [J3KP15_HUMAN]		15.5	11.06	0.0597	6	1	1		2951000	29210000	-	-	-	-		9.89834	-	-		U	-	-	U ; - ; -		4	False	1	1					1	1					1	1					1
																								U	-	-	U ; - ; -
472	539	F2Z2S8	F2Z2S8	40S ribosomal protein S3 OS=Homo sapiens GN=RPS3 PE=2 SV=1 - [F2Z2S8_HUMAN]		13.1	9.91	0.1966	6	2	2		-	12040000	-	-	-	-		100	-	-		U	-	-	U ; - ; -		4	True	2	2											2	2
472	539	P23396	P23396	40S ribosomal protein S3 OS=Homo sapiens GN=RPS3 PE=1 SV=2 - [RS3_HUMAN]		26.7	9.66	0.0947	6	2	2		-	12040000	-	-	-	-		100	-	-		U	-	-	U ; - ; -		4	False	2	2											2	2
472	539	E9PPU1	E9PPU1	40S ribosomal protein S3 OS=Homo sapiens GN=RPS3 PE=2 SV=1 - [E9PPU1_HUMAN]		17.4	9.5	0.1456	6	2	2		-	12040000	-	-	-	-		100	-	-		U	-	-	U ; - ; -		4	False	2	2											2	2
472	539	E9PL45	E9PL45	40S ribosomal protein S3 OS=Homo sapiens GN=RPS3 PE=2 SV=1 - [E9PL45_HUMAN]		18.3	9.63	0.1402	6	2	2		-	12040000	-	-	-	-		100	-	-		U	-	-	U ; - ; -		4	False	2	2											2	2
472	539	H0YCJ7	H0YCJ7	40S ribosomal protein S3 (Fragment) OS=Homo sapiens GN=RPS3 PE=2 SV=1 - [H0YCJ7_HUMAN]		15	9.85	0.1704	6	2	2		-	12040000	-	-	-	-		100	-	-		U	-	-	U ; - ; -		4	False	2	2											2	2
472	539	H0YF32	H0YF32	40S ribosomal protein S3 (Fragment) OS=Homo sapiens GN=RPS3 PE=4 SV=1 - [H0YF32_HUMAN]		13.5	8	0.187	6	2	2		-	12040000	-	-	-	-		100	-	-		U	-	-	U ; - ; -		4	False	2	2											2	2
																								U	-	-	U ; - ; -
473	553	J3KSP2	J3KSP2	60S ribosomal protein L38 (Fragment) OS=Homo sapiens GN=RPL38 PE=3 SV=1 - [J3KSP2_HUMAN]		2.6	9.99	0.619	4	1	1		-	21240000	-	-	-	-		100	-	-		U	-	-	U ; - ; -		4	True	1	1											2	2
473	553	P63173	P63173	60S ribosomal protein L38 OS=Homo sapiens GN=RPL38 PE=1 SV=2 - [RL38_HUMAN]		8.2	10.1	0.1857	4	1	1		-	21240000	-	-	-	-		100	-	-		U	-	-	U ; - ; -		4	False	1	1											2	2
473	553	J3KT73	J3KT73	60S ribosomal protein L38 OS=Homo sapiens GN=RPL38 PE=3 SV=1 - [J3KT73_HUMAN]		7.6	9.99	0.2031	4	1	1		-	21240000	-	-	-	-		100	-	-		U	-	-	U ; - ; -		4	False	1	1											2	2
473	553	J3QL01	J3QL01	60S ribosomal protein L38 OS=Homo sapiens GN=RPL38 PE=3 SV=1 - [J3QL01_HUMAN]		8	10.1	0.194	4	1	1		-	21240000	-	-	-	-		100	-	-		U	-	-	U ; - ; -		4	False	1	1											2	2
																								U	-	-	U ; - ; -
474	576	M0QYQ9	M0QYQ9	Splicing factor U2AF 65 kDa subunit (Fragment) OS=Homo sapiens GN=U2AF2 PE=4 SV=1 - [M0QYQ9_HUMAN]		5.5	4.82	0.1569	1	1	1		6947000	232400000	-	7964000	-	-		33.4533	100	-		U	U	-	U ; U ; -		4	True	1		1				1						1		2				1
																								U	U	-	U ; U ; -
475	635	P20930	P20930	Filaggrin OS=Homo sapiens GN=FLG PE=1 SV=3 - [FILA_HUMAN]		434.9	9.25	0.0025	1	1	1		-	-	-	-	14350000	2574000		-	-	0.179373		-	-	D	- ; - ; D		4	True					1	1					1	1					1	1
																								-	-	D	- ; - ; D
476	644	P06702	P06702	Protein S100-A9 OS=Homo sapiens GN=S100A9 PE=1 SV=1 - [S10A9_HUMAN]		13.2	6.13	0.2456	1	2	2		-	-	-	-	-	6826000		-	-	100		-	-	U	- ; - ; U		4	True					2	2											2	2
																								-	-	U	- ; - ; U
477	654	G8JLG2	G8JLG2	Corneodesmosin OS=Homo sapiens GN=CDSN PE=2 SV=1 - [G8JLG2_HUMAN]		51.6	8.44	0.034	2	1	1		-	-	-	-	27090000	2056000		-	-	0.0758952		-	-	D	- ; - ; D		4	True					1	1						1					2	1
477	654	Q15517	Q15517	Corneodesmosin OS=Homo sapiens GN=CDSN PE=1 SV=3 - [CDSN_HUMAN]		51.5	8.35	0.034	2	1	1		-	-	-	-	27090000	2056000		-	-	0.0758952		-	-	D	- ; - ; D		4	False					1	1						1					2	1
																								-	-	D	- ; - ; D
478	674	Q8N5A5-3	Q8N5A5-3	Isoform 3 of Zinc finger CCCH-type with G patch domain-containing protein OS=Homo sapiens GN=ZGPAT - [ZGPAT_HUMAN]		54.6	5.55	0.0637	3	2	2		1252000	-	-	-	-	-		0.01	-	-		D	-	-	D ; - ; -		4	True							2	2											2
478	674	Q8N5A5	Q8N5A5	Zinc finger CCCH-type with G patch domain-containing protein OS=Homo sapiens GN=ZGPAT PE=1 SV=3 - [ZGPAT_HUMAN]		57.3	5.43	0.0603	3	2	2		1252000	-	-	-	-	-		0.01	-	-		D	-	-	D ; - ; -		4	False							2	2											2
478	674	Q8N5A5-2	Q8N5A5-2	Isoform 2 of Zinc finger CCCH-type with G patch domain-containing protein OS=Homo sapiens GN=ZGPAT - [ZGPAT_HUMAN]		55.5	5.55	0.0626	3	2	2		1252000	-	-	-	-	-		0.01	-	-		D	-	-	D ; - ; -		4	False							2	2											2
																								D	-	-	D ; - ; -
479	677	Q7Z2W4-3	Q7Z2W4-3	Isoform 3 of Zinc finger CCCH-type antiviral protein 1 OS=Homo sapiens GN=ZC3HAV1 - [ZCCHV_HUMAN]		67.5	8.72	0.0433	4	2	2		2836000	-	-	-	-	-		0.01	-	-		D	-	-	D ; - ; -		4	True							2	2											2
479	677	Q7Z2W4	Q7Z2W4	Zinc finger CCCH-type antiviral protein 1 OS=Homo sapiens GN=ZC3HAV1 PE=1 SV=3 - [ZCCHV_HUMAN]		101.4	8.4	0.0299	4	2	2		2836000	-	-	-	-	-		0.01	-	-		D	-	-	D ; - ; -		4	False							2	2											2
479	677	C9J6P4	C9J6P4	Zinc finger CCCH-type antiviral protein 1 OS=Homo sapiens GN=ZC3HAV1 PE=2 SV=1 - [C9J6P4_HUMAN]		114	8.56	0.0264	4	2	2		2836000	-	-	-	-	-		0.01	-	-		D	-	-	D ; - ; -		4	False							2	2											2
479	677	Q7Z2W4-2	Q7Z2W4-2	Isoform 2 of Zinc finger CCCH-type antiviral protein 1 OS=Homo sapiens GN=ZC3HAV1 - [ZCCHV_HUMAN]		77.9	8.38	0.0386	4	2	2		2836000	-	-	-	-	-		0.01	-	-		D	-	-	D ; - ; -		4	False							2	2											2
																								D	-	-	D ; - ; -
480	700	P07339;P07339-cRAP	P07339;P07339-cRAP	Cathepsin D OS=Homo sapiens GN=CTSD PE=1 SV=1 - [CATD_HUMAN]		44.5	6.54	0.0194	2	1	1		-	-	-	-	1880000	-		-	-	0.01		-	-	D	- ; - ; D		4	True											2	2
480	700	H7C1V0	H7C1V0	Cathepsin D light chain (Fragment) OS=Homo sapiens GN=CTSD PE=2 SV=1 - [H7C1V0_HUMAN]		20.4	8.44	0.0423	2	1	1		-	-	-	-	1880000	-		-	-	0.01		-	-	D	- ; - ; D		2	False											1	1
																								-	-	D	- ; - ; D
481	702	P13639	P13639	Elongation factor 2 OS=Homo sapiens GN=EEF2 PE=1 SV=4 - [EF2_HUMAN]		95.3	6.83	0.0291	1	2	2		-	-	-	-	5563000	-		-	-	0.01		-	-	D	- ; - ; D		4	True											2	2
																								-	-	D	- ; - ; D
482	705	P61626;P61626-cRAP	P61626;P61626-cRAP	Lysozyme C OS=Homo sapiens GN=LYZ PE=1 SV=1 - [LYSC_HUMAN]		16.5	9.16	0.0811	2	1	1		-	-	-	-	7389000	-		-	-	0.01		-	-	D	- ; - ; D		4	True											2	2
482	705	F8VV32	F8VV32	Lysozyme C OS=Homo sapiens GN=LYZ PE=2 SV=1 - [F8VV32_HUMAN]		11.5	9.07	0.1154	2	1	1		-	-	-	-	7389000	-		-	-	0.01		-	-	D	- ; - ; D		2	False											1	1
																								-	-	D	- ; - ; D
483	706	P00491	P00491	Purine nucleoside phosphorylase OS=Homo sapiens GN=PNP PE=1 SV=2 - [PNPH_HUMAN]		32.1	6.95	0.0657	1	2	2		-	-	-	-	1848000	-		-	-	0.01		-	-	D	- ; - ; D		4	True											2	2
																								-	-	D	- ; - ; D
484	12	P36542	P36542	ATP synthase subunit gamma, mitochondrial OS=Homo sapiens GN=ATP5C1 PE=1 SV=1 - [ATPG_HUMAN]		33	9.22	0.0839	1	2	2		-	7957000	-	-	-	-		100	-	-		U	-	-	U ; - ; -		3	True	2	1											2	1
																								U	-	-	U ; - ; -
485	51	P63167	P63167	Dynein light chain 1, cytoplasmic OS=Homo sapiens GN=DYNLL1 PE=1 SV=1 - [DYL1_HUMAN]		10.4	7.4	0.2472	2	2	2		-	7337000	-	-	-	-		100	-	-		U	-	-	U ; - ; -		3	True	2	1											2	1
485	51	Q96FJ2	Q96FJ2	Dynein light chain 2, cytoplasmic OS=Homo sapiens GN=DYNLL2 PE=1 SV=1 - [DYL2_HUMAN]		10.3	7.37	0.2472	2	2	2		-	7337000	-	-	-	-		100	-	-		U	-	-	U ; - ; -		3	False	2	1											2	1
																								U	-	-	U ; - ; -
486	58	Q15007	Q15007	Pre-mRNA-splicing regulator WTAP OS=Homo sapiens GN=WTAP PE=1 SV=2 - [FL2D_HUMAN]		44.2	5.19	0.0783	1	2	2		-	4705000	-	-	-	-		100	-	-		U	-	-	U ; - ; -		3	True	2	1											2	1
																								U	-	-	U ; - ; -
487	131	Q9HCD5	Q9HCD5	Nuclear receptor coactivator 5 OS=Homo sapiens GN=NCOA5 PE=1 SV=2 - [NCOA5_HUMAN]		65.5	9.6	0.0518	1	2	2		-	9234000	-	-	-	-		100	-	-		U	-	-	U ; - ; -		3	True	2	1											2	1
																								U	-	-	U ; - ; -
488	202	P62701	P62701	40S ribosomal protein S4, X isoform OS=Homo sapiens GN=RPS4X PE=1 SV=2 - [RS4X_HUMAN]		29.6	10.15	0.076	1	2	2		-	13600000	-	-	-	-		100	-	-		U	-	-	U ; - ; -		3	True	2	1											2	1
																								U	-	-	U ; - ; -
489	206	P08579	P08579	U2 small nuclear ribonucleoprotein B'' OS=Homo sapiens GN=SNRPB2 PE=1 SV=1 - [RU2B_HUMAN]		25.5	9.72	0.08	1	2	1		-	17630000	-	-	-	-		100	-	-		U	-	-	U ; - ; -		3	True	2												3
																								U	-	-	U ; - ; -
490	210	P62306	P62306	Small nuclear ribonucleoprotein F OS=Homo sapiens GN=SNRPF PE=1 SV=1 - [RUXF_HUMAN]		9.7	4.67	0.2442	1	2	2		-	15290000	-	-	-	-		100	-	-		U	-	-	U ; - ; -		3	True	2	1											2	1
																								U	-	-	U ; - ; -
491	227	Q92922	Q92922	SWI/SNF complex subunit SMARCC1 OS=Homo sapiens GN=SMARCC1 PE=1 SV=3 - [SMRC1_HUMAN]		122.8	5.76	0.0244	1	2	2		-	1557000	-	-	-	-		100	-	-		U	-	-	U ; - ; -		3	True	2	1											2	1
																								U	-	-	U ; - ; -
492	233	O75934	O75934	Pre-mRNA-splicing factor SPF27 OS=Homo sapiens GN=BCAS2 PE=1 SV=1 - [SPF27_HUMAN]		26.1	5.66	0.1156	1	2	2		-	20560000	-	-	-	-		100	-	-		U	-	-	U ; - ; -		3	True	2	1											2	1
																								U	-	-	U ; - ; -
493	275	Q8TBF4	Q8TBF4	Zinc finger CCHC-type and RNA-binding motif-containing protein 1 OS=Homo sapiens GN=ZCRB1 PE=1 SV=2 - [ZCRB1_HUMAN]		24.6	8.53	0.0876	1	1	1		-	13660000	-	0	-	-		100	100	-		U	U	-	U ; U ; -		3	True	1	1		1									1	1		1
																								U	U	-	U ; U ; -
494	284	P09497-2	P09497-2	Isoform Non-brain of Clathrin light chain B OS=Homo sapiens GN=CLTB - [CLCB_HUMAN]		23.2	4.69	0.0616	2	1	1		-	6753000	-	-	-	-		100	-	-		U	-	-	U ; - ; -		3	True	1	1											2	1
494	284	P09497	P09497	Clathrin light chain B OS=Homo sapiens GN=CLTB PE=1 SV=1 - [CLCB_HUMAN]		25.2	4.64	0.0568	2	1	1		-	6753000	-	-	-	-		100	-	-		U	-	-	U ; - ; -		3	False	1	1											2	1
																								U	-	-	U ; - ; -
495	285	A2A3R5	A2A3R5	40S ribosomal protein S6 OS=Homo sapiens GN=RPS6 PE=2 SV=1 - [A2A3R5_HUMAN]		25	11.14	0.133	2	2	2		-	9845000	-	-	-	-		100	-	-		U	-	-	U ; - ; -		3	True	2	1											2	1
495	285	P62753	P62753	40S ribosomal protein S6 OS=Homo sapiens GN=RPS6 PE=1 SV=1 - [RS6_HUMAN]		28.7	10.84	0.1165	2	2	2		-	9845000	-	-	-	-		100	-	-		U	-	-	U ; - ; -		3	False	2	1											2	1
																								U	-	-	U ; - ; -
496	301	G3V1A1	G3V1A1	60S ribosomal protein L8 OS=Homo sapiens GN=RPL8 PE=2 SV=1 - [G3V1A1_HUMAN]		18.2	10.56	0.1377	4	2	2		-	7663000	-	-	-	-		100	-	-		U	-	-	U ; - ; -		3	True	2	1											2	1
496	301	P62917	P62917	60S ribosomal protein L8 OS=Homo sapiens GN=RPL8 PE=1 SV=2 - [RL8_HUMAN]		28	11.03	0.0895	4	2	2		-	7663000	-	-	-	-		100	-	-		U	-	-	U ; - ; -		3	False	2	1											2	1
496	301	E9PKZ0	E9PKZ0	60S ribosomal protein L8 OS=Homo sapiens GN=RPL8 PE=2 SV=1 - [E9PKZ0_HUMAN]		22.4	10.76	0.1122	4	2	2		-	7663000	-	-	-	-		100	-	-		U	-	-	U ; - ; -		3	False	2	1											2	1
496	301	E9PIZ3	E9PIZ3	60S ribosomal protein L8 OS=Homo sapiens GN=RPL8 PE=2 SV=1 - [E9PIZ3_HUMAN]		23.9	11.24	0.1041	4	2	2		-	7663000	-	-	-	-		100	-	-		U	-	-	U ; - ; -		3	False	2	1											2	1
																								U	-	-	U ; - ; -
497	345	A8MUD9	A8MUD9	60S ribosomal protein L7 OS=Homo sapiens GN=RPL7 PE=2 SV=1 - [A8MUD9_HUMAN]		24.4	10.67	0.1394	2	2	2		-	10160000	-	-	-	-		100	-	-		U	-	-	U ; - ; -		3	True	2	1											2	1
497	345	P18124	P18124	60S ribosomal protein L7 OS=Homo sapiens GN=RPL7 PE=1 SV=1 - [RL7_HUMAN]		29.2	10.65	0.1169	2	2	2		-	10160000	-	-	-	-		100	-	-		U	-	-	U ; - ; -		3	False	2	1											2	1
																								U	-	-	U ; - ; -
498	353	A8MV53	A8MV53	HCG2033702, isoform CRA_a OS=Homo sapiens GN=PPAN PE=2 SV=1 - [A8MV53_HUMAN]		47.1	9.85	0.0619	4	2	2		-	0	-	-	-	-		100	-	-		U	-	-	U ; - ; -		3	True	2	1											2	1
498	353	Q9NQ55	Q9NQ55	Suppressor of SWI4 1 homolog OS=Homo sapiens GN=PPAN PE=1 SV=1 - [SSF1_HUMAN]		53.2	10.13	0.055	4	2	2		-	0	-	-	-	-		100	-	-		U	-	-	U ; - ; -		3	False	2	1											2	1
498	353	Q9NQ55-3	Q9NQ55-3	Isoform 3 of Suppressor of SWI4 1 homolog OS=Homo sapiens GN=PPAN - [SSF1_HUMAN]		58.2	9.7	0.05	4	2	2		-	0	-	-	-	-		100	-	-		U	-	-	U ; - ; -		3	False	2	1											2	1
498	353	Q9NQ55-2	Q9NQ55-2	Isoform 2 of Suppressor of SWI4 1 homolog OS=Homo sapiens GN=PPAN - [SSF1_HUMAN]		51.9	10.01	0.0565	4	2	2		-	0	-	-	-	-		100	-	-		U	-	-	U ; - ; -		3	False	2	1											2	1
																								U	-	-	U ; - ; -
499	366	B4DKZ7	B4DKZ7	Transcriptional repressor p66-alpha OS=Homo sapiens GN=GATAD2A PE=2 SV=1 - [B4DKZ7_HUMAN]		46.8	10.24	0.1055	4	3	2		-	19410000	-	-	-	-		100	-	-		U	-	-	U ; - ; -		3	True	3												3
499	366	Q86YP4	Q86YP4	Transcriptional repressor p66-alpha OS=Homo sapiens GN=GATAD2A PE=1 SV=1 - [P66A_HUMAN]		68	9.94	0.0727	4	3	2		-	19410000	-	-	-	-		100	-	-		U	-	-	U ; - ; -		3	False	3												3
499	366	B5MC40	B5MC40	GATA zinc finger domain containing 2A, isoform CRA_a OS=Homo sapiens GN=GATAD2A PE=2 SV=2 - [B5MC40_HUMAN]		68.1	9.94	0.0726	4	3	2		-	19410000	-	-	-	-		100	-	-		U	-	-	U ; - ; -		3	False	3												3
499	366	Q86YP4-2	Q86YP4-2	Isoform 2 of Transcriptional repressor p66-alpha OS=Homo sapiens GN=GATAD2A - [P66A_HUMAN]		65.2	9.8	0.0757	4	3	2		-	19410000	-	-	-	-		100	-	-		U	-	-	U ; - ; -		3	False	3												3
																								U	-	-	U ; - ; -
500	383	A6NHN7	A6NHN7	Zinc finger MYM-type protein 3 OS=Homo sapiens GN=ZMYM3 PE=2 SV=1 - [A6NHN7_HUMAN]		141.7	5.96	0.0156	4	2	2		-	27080000	-	-	-	-		100	-	-		U	-	-	U ; - ; -		3	True	2	1											2	1
500	383	Q14202	Q14202	Zinc finger MYM-type protein 3 OS=Homo sapiens GN=ZMYM3 PE=1 SV=2 - [ZMYM3_HUMAN]		152.3	6.35	0.0146	4	2	2		-	27080000	-	-	-	-		100	-	-		U	-	-	U ; - ; -		3	False	2	1											2	1
500	383	A6NHB5	A6NHB5	Zinc finger MYM-type protein 3 OS=Homo sapiens GN=ZMYM3 PE=2 SV=1 - [A6NHB5_HUMAN]		152.5	6.35	0.0146	4	2	2		-	27080000	-	-	-	-		100	-	-		U	-	-	U ; - ; -		3	False	2	1											2	1
500	383	Q14202-2	Q14202-2	Isoform 2 of Zinc finger MYM-type protein 3 OS=Homo sapiens GN=ZMYM3 - [ZMYM3_HUMAN]		151	6.35	0.0147	4	2	2		-	27080000	-	-	-	-		100	-	-		U	-	-	U ; - ; -		3	False	2	1											2	1
																								U	-	-	U ; - ; -
501	401	D6REL4	D6REL4	Protein Red (Fragment) OS=Homo sapiens GN=IK PE=2 SV=1 - [D6REL4_HUMAN]		24.7	6.67	0.0986	3	2	2		-	8317000	-	-	-	-		100	-	-		U	-	-	U ; - ; -		3	True	2	1											2	1
501	401	Q13123	Q13123	Protein Red OS=Homo sapiens GN=IK PE=1 SV=3 - [RED_HUMAN]		65.6	6.64	0.0377	3	2	2		-	8317000	-	-	-	-		100	-	-		U	-	-	U ; - ; -		3	False	2	1											2	1
501	401	E7EQZ7	E7EQZ7	Protein Red (Fragment) OS=Homo sapiens GN=IK PE=2 SV=1 - [E7EQZ7_HUMAN]		31.2	6.11	0.0787	3	2	2		-	8317000	-	-	-	-		100	-	-		U	-	-	U ; - ; -		3	False	2	1											2	1
																								U	-	-	U ; - ; -
502	421	C9JXZ7	C9JXZ7	Replication factor C subunit 4 (Fragment) OS=Homo sapiens GN=RFC4 PE=2 SV=1 - [C9JXZ7_HUMAN]		13.3	9.26	0.1545	5	2	2		-	6880000	-	-	-	-		100	-	-		U	-	-	U ; - ; -		3	True	2	1											2	1
502	421	P35249	P35249	Replication factor C subunit 4 OS=Homo sapiens GN=RFC4 PE=1 SV=2 - [RFC4_HUMAN]		39.7	8.02	0.0523	5	2	2		-	6880000	-	-	-	-		100	-	-		U	-	-	U ; - ; -		3	False	2	1											2	1
502	421	C9JTT7	C9JTT7	Replication factor C subunit 4 (Fragment) OS=Homo sapiens GN=RFC4 PE=2 SV=1 - [C9JTT7_HUMAN]		18	9.38	0.1138	5	2	2		-	6880000	-	-	-	-		100	-	-		U	-	-	U ; - ; -		3	False	2	1											2	1
502	421	C9J8M3	C9J8M3	Replication factor C subunit 4 (Fragment) OS=Homo sapiens GN=RFC4 PE=2 SV=1 - [C9J8M3_HUMAN]		23.6	9.5	0.0888	5	2	2		-	6880000	-	-	-	-		100	-	-		U	-	-	U ; - ; -		3	False	2	1											2	1
502	421	C9JZI1	C9JZI1	Replication factor C subunit 4 OS=Homo sapiens GN=RFC4 PE=2 SV=1 - [C9JZI1_HUMAN]		36.9	8.24	0.0565	5	2	2		-	6880000	-	-	-	-		100	-	-		U	-	-	U ; - ; -		3	False	2	1											2	1
																								U	-	-	U ; - ; -
503	451	Q9NVI7-3	Q9NVI7-3	Isoform 3 of ATPase family AAA domain-containing protein 3A OS=Homo sapiens GN=ATAD3A - [ATD3A_HUMAN]		57.9	9.25	0.0394	4	2	2		-	0	-	-	0	-		100	-	0.01		U	-	D	U ; - ; D		3	True	1											1	1
503	451	Q9NVI7	Q9NVI7	ATPase family AAA domain-containing protein 3A OS=Homo sapiens GN=ATAD3A PE=1 SV=2 - [ATD3A_HUMAN]		71.3	8.98	0.0315	4	2	2		-	0	-	-	0	-		100	-	0.01		U	-	D	U ; - ; D		3	False	1											1	1
503	451	Q9NVI7-2	Q9NVI7-2	Isoform 2 of ATPase family AAA domain-containing protein 3A OS=Homo sapiens GN=ATAD3A - [ATD3A_HUMAN]		66.2	9.25	0.0341	4	2	2		-	0	-	-	0	-		100	-	0.01		U	-	D	U ; - ; D		3	False	1											1	1
503	451	H0Y2W2	H0Y2W2	ATPase family AAA domain-containing protein 3A (Fragment) OS=Homo sapiens GN=ATAD3A PE=4 SV=1 - [H0Y2W2_HUMAN]		64.3	9.44	0.035	4	2	2		-	0	-	-	0	-		100	-	0.01		U	-	D	U ; - ; D		3	False	1											1	1
																								U	-	D	U ; - ; D
504	476	O00267-2	O00267-2	Isoform 2 of Transcription elongation factor SPT5 OS=Homo sapiens GN=SUPT5H - [SPT5H_HUMAN]		120.4	5.1	0.0231	2	2	2		-	5169000	-	-	-	-		100	-	-		U	-	-	U ; - ; -		3	True	2	1											2	1
504	476	O00267	O00267	Transcription elongation factor SPT5 OS=Homo sapiens GN=SUPT5H PE=1 SV=1 - [SPT5H_HUMAN]		120.9	5.06	0.023	2	2	2		-	5169000	-	-	-	-		100	-	-		U	-	-	U ; - ; -		3	False	2	1											2	1
																								U	-	-	U ; - ; -
505	511	H0YLA2	H0YLA2	Signal recognition particle 14 kDa protein OS=Homo sapiens GN=SRP14 PE=2 SV=1 - [H0YLA2_HUMAN]		13	9.57	0.2348	2	2	2		-	14880000	-	-	-	-		100	-	-		U	-	-	U ; - ; -		3	True	2	1											2	1
505	511	P37108	P37108	Signal recognition particle 14 kDa protein OS=Homo sapiens GN=SRP14 PE=1 SV=2 - [SRP14_HUMAN]		14.6	10.04	0.1985	2	2	2		-	14880000	-	-	-	-		100	-	-		U	-	-	U ; - ; -		3	False	2	1											2	1
																								U	-	-	U ; - ; -
506	515	H7BZY0	H7BZY0	Tumor suppressor p53-binding protein 1 (Fragment) OS=Homo sapiens GN=TP53BP1 PE=2 SV=1 - [H7BZY0_HUMAN]		18	9.73	0.2086	5	2	2		-	3794000	-	-	-	-		100	-	-		U	-	-	U ; - ; -		3	True	2	1											2	1
506	515	Q12888	Q12888	Tumor suppressor p53-binding protein 1 OS=Homo sapiens GN=TP53BP1 PE=1 SV=2 - [TP53B_HUMAN]		213.4	4.7	0.0172	5	2	2		-	3794000	-	-	-	-		100	-	-		U	-	-	U ; - ; -		3	False	2	1											2	1
506	515	Q12888-2	Q12888-2	Isoform 2 of Tumor suppressor p53-binding protein 1 OS=Homo sapiens GN=TP53BP1 - [TP53B_HUMAN]		214	4.7	0.0172	5	2	2		-	3794000	-	-	-	-		100	-	-		U	-	-	U ; - ; -		3	False	2	1											2	1
506	515	F8VY86	F8VY86	Tumor suppressor p53-binding protein 1 OS=Homo sapiens GN=TP53BP1 PE=2 SV=1 - [F8VY86_HUMAN]		213.9	4.7	0.0172	5	2	2		-	3794000	-	-	-	-		100	-	-		U	-	-	U ; - ; -		3	False	2	1											2	1
506	515	A6NNK5	A6NNK5	Tumor suppressor p53-binding protein 1 OS=Homo sapiens GN=TP53BP1 PE=2 SV=2 - [A6NNK5_HUMAN]		208.9	4.67	0.0176	5	2	2		-	3794000	-	-	-	-		100	-	-		U	-	-	U ; - ; -		3	False	2	1											2	1
																								U	-	-	U ; - ; -
507	526	J3KMX5	J3KMX5	40S ribosomal protein S13 OS=Homo sapiens GN=RPS13 PE=4 SV=1 - [J3KMX5_HUMAN]		16.7	10.51	0.1824	2	2	2		-	8283000	-	-	-	-		100	-	-		U	-	-	U ; - ; -		3	True	2	1											2	1
507	526	P62277	P62277	40S ribosomal protein S13 OS=Homo sapiens GN=RPS13 PE=1 SV=2 - [RS13_HUMAN]		17.2	10.54	0.1788	2	2	2		-	8283000	-	-	-	-		100	-	-		U	-	-	U ; - ; -		3	False	2	1											2	1
																								U	-	-	U ; - ; -
508	537	P67775-2	P67775-2	Isoform 2 of Serine/threonine-protein phosphatase 2A catalytic subunit alpha isoform OS=Homo sapiens GN=PPP2CA - [PP2AA_HUMAN]		29.7	5.81	0.098	3	2	2		-	5553000	-	-	-	-		100	-	-		U	-	-	U ; - ; -		3	True	2	1											2	1
508	537	P67775	P67775	Serine/threonine-protein phosphatase 2A catalytic subunit alpha isoform OS=Homo sapiens GN=PPP2CA PE=1 SV=1 - [PP2AA_HUMAN]		35.6	5.54	0.0809	3	2	2		-	5553000	-	-	-	-		100	-	-		U	-	-	U ; - ; -		3	False	2	1											2	1
508	537	P62714	P62714	Serine/threonine-protein phosphatase 2A catalytic subunit beta isoform OS=Homo sapiens GN=PPP2CB PE=1 SV=1 - [PP2AB_HUMAN]		35.6	5.43	0.0809	3	2	2		-	5553000	-	-	-	-		100	-	-		U	-	-	U ; - ; -		3	False	2	1											2	1
																								U	-	-	U ; - ; -
509	552	J3KS05	J3KS05	Chromobox protein homolog 1 (Fragment) OS=Homo sapiens GN=CBX1 PE=4 SV=1 - [J3KS05_HUMAN]		20.1	5.02	0.1149	2	2	2		-	9995000	-	-	-	-		100	-	-		U	-	-	U ; - ; -		3	True	2	1											2	1
509	552	P83916	P83916	Chromobox protein homolog 1 OS=Homo sapiens GN=CBX1 PE=1 SV=1 - [CBX1_HUMAN]		21.4	4.93	0.1081	2	2	2		-	9995000	-	-	-	-		100	-	-		U	-	-	U ; - ; -		3	False	2	1											2	1
																								U	-	-	U ; - ; -
510	571	M0R3D6	M0R3D6	60S ribosomal protein L18a (Fragment) OS=Homo sapiens GN=RPL18A PE=4 SV=1 - [M0R3D6_HUMAN]		16.7	10.77	0.1631	5	2	2		-	17450000	-	-	-	-		100	-	-		U	-	-	U ; - ; -		3	True	2	1											2	1
510	571	Q02543	Q02543	60S ribosomal protein L18a OS=Homo sapiens GN=RPL18A PE=1 SV=2 - [RL18A_HUMAN]		20.7	10.71	0.1307	5	2	2		-	17450000	-	-	-	-		100	-	-		U	-	-	U ; - ; -		3	False	2	1											2	1
510	571	M0R1A7	M0R1A7	60S ribosomal protein L18a OS=Homo sapiens GN=RPL18A PE=4 SV=1 - [M0R1A7_HUMAN]		17.5	10.89	0.1565	5	2	2		-	17450000	-	-	-	-		100	-	-		U	-	-	U ; - ; -		3	False	2	1											2	1
510	571	B4DM74	B4DM74	60S ribosomal protein L18a OS=Homo sapiens GN=RPL18A PE=2 SV=1 - [B4DM74_HUMAN]		18.1	10.48	0.1494	5	2	2		-	17450000	-	-	-	-		100	-	-		U	-	-	U ; - ; -		3	False	2	1											2	1
510	571	M0R117	M0R117	60S ribosomal protein L18a OS=Homo sapiens GN=RPL18A PE=4 SV=1 - [M0R117_HUMAN]		18.1	10.48	0.1494	5	2	2		-	17450000	-	-	-	-		100	-	-		U	-	-	U ; - ; -		3	False	2	1											2	1
																								U	-	-	U ; - ; -
511	598	Q14576-2	Q14576-2	Isoform 2 of ELAV-like protein 3 OS=Homo sapiens GN=ELAVL3 - [ELAV3_HUMAN]		38.8	9.28	0.1472	2	3	1		-	14760000	-	-	-	-		100	-	-		U	-	-	U ; - ; -		3	True		3												3
511	598	Q14576	Q14576	ELAV-like protein 3 OS=Homo sapiens GN=ELAVL3 PE=1 SV=3 - [ELAV3_HUMAN]		39.5	9.28	0.1444	2	3	1		-	14760000	-	-	-	-		100	-	-		U	-	-	U ; - ; -		3	False		3												3
																								U	-	-	U ; - ; -
512	618	P00167-2	P00167-2	Isoform 2 of Cytochrome b5 OS=Homo sapiens GN=CYB5A - [CYB5_HUMAN]		11.3	5.14	0.2143	3	1	1		-	-	-	1101000	-	-		-	100	-		-	U	-	- ; U ; -		3	True			1	1											1	2
512	618	P00167	P00167	Cytochrome b5 OS=Homo sapiens GN=CYB5A PE=1 SV=2 - [CYB5_HUMAN]		15.3	4.96	0.1567	3	1	1		-	-	-	1101000	-	-		-	100	-		-	U	-	- ; U ; -		3	False			1	1											1	2
512	618	P00167-3	P00167-3	Isoform 3 of Cytochrome b5 OS=Homo sapiens GN=CYB5A - [CYB5_HUMAN]		14.2	4.82	0.1694	3	1	1		-	-	-	1101000	-	-		-	100	-		-	U	-	- ; U ; -		3	False			1	1											1	2
																								-	U	-	- ; U ; -
513	620	O00391-2	O00391-2	Isoform 2 of Sulfhydryl oxidase 1 OS=Homo sapiens GN=QSOX1 - [QSOX1_HUMAN]		66.8	8.56	0.0215	2	1	1		1777000	-	-	1772000	-	-		0.01	100	-		D	U	-	D ; U ; -		3	True			1	1			1								1	1			1
513	620	O00391	O00391	Sulfhydryl oxidase 1 OS=Homo sapiens GN=QSOX1 PE=1 SV=3 - [QSOX1_HUMAN]		82.5	8.92	0.0174	2	1	1		1777000	-	-	1772000	-	-		0.01	100	-		D	U	-	D ; U ; -		3	False			1	1			1								1	1			1
																								D	U	-	D ; U ; -
514	626	Q8WUT4	Q8WUT4	Leucine-rich repeat neuronal protein 4 OS=Homo sapiens GN=LRRN4 PE=1 SV=3 - [LRRN4_HUMAN]		78.8	7.2	0.027	1	1	1		-	-	0	2610000000	-	2028000000		-	100	100		-	U	U	- ; U ; U		3	True				1		1				1						1		1
																								-	U	U	- ; U ; U
515	671	E9PKY5	E9PKY5	Peptidyl-prolyl cis-trans isomerase (Fragment) OS=Homo sapiens GN=PPIE PE=2 SV=1 - [E9PKY5_HUMAN]		23.8	7.02	0.0423	5	1	1		2513000	-	4109000	-	-	-		0.01	0.01	-		D	D	-	D ; D ; -		3	True							1	1	1										1
515	671	Q9UNP9	Q9UNP9	Peptidyl-prolyl cis-trans isomerase E OS=Homo sapiens GN=PPIE PE=1 SV=1 - [PPIE_HUMAN]		33.4	5.6	0.0299	5	1	1		2513000	-	4109000	-	-	-		0.01	0.01	-		D	D	-	D ; D ; -		3	False							1	1	1										1
515	671	Q9UNP9-3	Q9UNP9-3	Isoform 3 of Peptidyl-prolyl cis-trans isomerase E OS=Homo sapiens GN=PPIE - [PPIE_HUMAN]		35	6.38	0.0287	5	1	1		2513000	-	4109000	-	-	-		0.01	0.01	-		D	D	-	D ; D ; -		3	False							1	1	1										1
515	671	E9PEQ6	E9PEQ6	Peptidyl-prolyl cis-trans isomerase OS=Homo sapiens GN=PPIE PE=2 SV=1 - [E9PEQ6_HUMAN]		27.7	5.54	0.036	5	1	1		2513000	-	4109000	-	-	-		0.01	0.01	-		D	D	-	D ; D ; -		3	False							1	1	1										1
515	671	Q9UNP9-2	Q9UNP9-2	Isoform B of Peptidyl-prolyl cis-trans isomerase E OS=Homo sapiens GN=PPIE - [PPIE_HUMAN]		33.1	5.59	0.0304	5	1	1		2513000	-	4109000	-	-	-		0.01	0.01	-		D	D	-	D ; D ; -		3	False							1	1	1										1
																								D	D	-	D ; D ; -
516	711	P12081;P12081-cRAP	P12081;P12081-cRAP	Histidine--tRNA ligase, cytoplasmic OS=Homo sapiens GN=HARS PE=1 SV=2 - [SYHC_HUMAN]		57.4	5.88	0.0177	9	1	1		-	-	-	-	1794000	-		-	-	0.01		-	-	D	- ; - ; D		3	True											2	1
516	711	P49590	P49590	Probable histidine--tRNA ligase, mitochondrial OS=Homo sapiens GN=HARS2 PE=1 SV=1 - [SYHM_HUMAN]		56.9	8.24	0.0178	9	1	1		-	-	-	-	1794000	-		-	-	0.01		-	-	D	- ; - ; D		1	False											1
516	711	B3KWE1	B3KWE1	Histidine--tRNA ligase, cytoplasmic OS=Homo sapiens GN=HARS PE=2 SV=1 - [B3KWE1_HUMAN]		49.6	5.41	0.0205	9	1	1		-	-	-	-	1794000	-		-	-	0.01		-	-	D	- ; - ; D		1	False											1
516	711	P12081-2	P12081-2	Isoform 2 of Histidine--tRNA ligase, cytoplasmic OS=Homo sapiens GN=HARS - [SYHC_HUMAN]		52.7	5.53	0.0192	9	1	1		-	-	-	-	1794000	-		-	-	0.01		-	-	D	- ; - ; D		1	False											1
516	711	B4DDY8	B4DDY8	Histidyl-tRNA synthetase-like, isoform CRA_a OS=Homo sapiens GN=HARSL PE=2 SV=1 - [B4DDY8_HUMAN]		54.1	8.02	0.0187	9	1	1		-	-	-	-	1794000	-		-	-	0.01		-	-	D	- ; - ; D		1	False											1
516	711	D6RJE6	D6RJE6	Probable histidine--tRNA ligase, mitochondrial (Fragment) OS=Homo sapiens GN=HARS2 PE=2 SV=1 - [D6RJE6_HUMAN]		20.6	9.33	0.0497	9	1	1		-	-	-	-	1794000	-		-	-	0.01		-	-	D	- ; - ; D		1	False											1
516	711	D6REN6	D6REN6	Histidine--tRNA ligase, cytoplasmic OS=Homo sapiens GN=HARS PE=2 SV=1 - [D6REN6_HUMAN]		54.8	5.54	0.0184	9	1	1		-	-	-	-	1794000	-		-	-	0.01		-	-	D	- ; - ; D		1	False											1
516	711	C9JV49	C9JV49	Probable histidine--tRNA ligase, mitochondrial OS=Homo sapiens GN=HARS2 PE=2 SV=1 - [C9JV49_HUMAN]		52.3	8.05	0.0193	9	1	1		-	-	-	-	1794000	-		-	-	0.01		-	-	D	- ; - ; D		1	False											1
516	711	J3KNE5	J3KNE5	Histidine--tRNA ligase, cytoplasmic OS=Homo sapiens GN=HARS PE=4 SV=1 - [J3KNE5_HUMAN]		50.1	5.3	0.02	9	1	1		-	-	-	-	1794000	-		-	-	0.01		-	-	D	- ; - ; D		1	False											1
																								-	-	D	- ; - ; D
517	712	Q5T750	Q5T750	Skin-specific protein 32 OS=Homo sapiens GN=XP32 PE=1 SV=1 - [XP32_HUMAN]		26.2	7.97	0.032	1	1	1		-	-	-	-	15360000	-		-	-	0.01		-	-	D	- ; - ; D		3	True											1	1
																								-	-	D	- ; - ; D
518	713	P60174-4	P60174-4	Isoform 4 of Triosephosphate isomerase OS=Homo sapiens GN=TPI1 - [TPIS_HUMAN]		17.9	5.58	0.1677	3	2	2		-	-	-	-	2622000	-		-	-	0.01		-	-	D	- ; - ; D		3	True											2	1
518	713	P60174-1	P60174-1	Isoform 2 of Triosephosphate isomerase OS=Homo sapiens GN=TPI1 - [TPIS_HUMAN]		26.7	6.9	0.1124	3	2	2		-	-	-	-	2622000	-		-	-	0.01		-	-	D	- ; - ; D		3	False											2	1
518	713	P60174	P60174	Triosephosphate isomerase OS=Homo sapiens GN=TPI1 PE=1 SV=3 - [TPIS_HUMAN]		30.8	5.92	0.0979	3	2	2		-	-	-	-	2622000	-		-	-	0.01		-	-	D	- ; - ; D		3	False											2	1
																								-	-	D	- ; - ; D
519	722	G3V3R6	G3V3R6	Galectin-3 OS=Homo sapiens GN=LGALS3 PE=2 SV=1 - [G3V3R6_HUMAN]		24.1	9.39	0.0773	2	2	2		-	-	-	-	4324000	-		-	-	0.01		-	-	D	- ; - ; D		3	True											2	1
519	722	P17931	P17931	Galectin-3 OS=Homo sapiens GN=LGALS3 PE=1 SV=5 - [LEG3_HUMAN]		26.1	8.56	0.072	2	2	2		-	-	-	-	4324000	-		-	-	0.01		-	-	D	- ; - ; D		3	False											2	1
																								-	-	D	- ; - ; D
520	25	Q9H8G2	Q9H8G2	Caspase activity and apoptosis inhibitor 1 OS=Homo sapiens GN=CAAP1 PE=1 SV=2 - [CAAP1_HUMAN]		38.3	4.72	0.0443	1	1	1		-	0	-	-	-	-		100	-	-		U	-	-	U ; - ; -		2	True	1	1											1	1
																								U	-	-	U ; - ; -
521	28	Q9Y6A4	Q9Y6A4	UPF0468 protein C16orf80 OS=Homo sapiens GN=C16orf80 PE=1 SV=1 - [CP080_HUMAN]		22.8	9.76	0.0881	1	1	1		-	0	-	-	-	-		100	-	-		U	-	-	U ; - ; -		2	True	1	1											1	1
																								U	-	-	U ; - ; -
522	32	Q9P013	Q9P013	Spliceosome-associated protein CWC15 homolog OS=Homo sapiens GN=CWC15 PE=1 SV=2 - [CWC15_HUMAN]		26.6	5.71	0.0524	1	1	1		-	12490000	-	-	-	-		100	-	-		U	-	-	U ; - ; -		2	True	1	1											1	1
																								U	-	-	U ; - ; -
523	37	Q92499	Q92499	ATP-dependent RNA helicase DDX1 OS=Homo sapiens GN=DDX1 PE=1 SV=2 - [DDX1_HUMAN]		82.4	7.23	0.0432	1	2	2		-	3145000	-	-	-	-		100	-	-		U	-	-	U ; - ; -		2	True	1	1											1	1
																								U	-	-	U ; - ; -
524	39	Q96GQ7	Q96GQ7	Probable ATP-dependent RNA helicase DDX27 OS=Homo sapiens GN=DDX27 PE=1 SV=2 - [DDX27_HUMAN]		89.8	9.28	0.0138	1	1	1		-	5915000	-	-	-	-		100	-	-		U	-	-	U ; - ; -		2	True	1	1											1	1
																								U	-	-	U ; - ; -
525	44	P21912	P21912	Succinate dehydrogenase [ubiquinone] iron-sulfur subunit, mitochondrial OS=Homo sapiens GN=SDHB PE=1 SV=3 - [DHSB_HUMAN]		31.6	8.76	0.05	1	1	1		-	6040000	-	-	-	-		100	-	-		U	-	-	U ; - ; -		2	True	1	1											1	1
																								U	-	-	U ; - ; -
526	66	Q92522	Q92522	Histone H1x OS=Homo sapiens GN=H1FX PE=1 SV=1 - [H1X_HUMAN]		22.5	10.76	0.0563	1	1	1		-	13390000	-	-	-	-		100	-	-		U	-	-	U ; - ; -		2	True	1	1											1	1
																								U	-	-	U ; - ; -
527	114	O15116	O15116	U6 snRNA-associated Sm-like protein LSm1 OS=Homo sapiens GN=LSM1 PE=1 SV=1 - [LSM1_HUMAN]		15.2	5.22	0.1203	1	1	1		-	4114000	-	-	-	-		100	-	-		U	-	-	U ; - ; -		2	True	1	1											1	1
																								U	-	-	U ; - ; -
528	121	Q14566	Q14566	DNA replication licensing factor MCM6 OS=Homo sapiens GN=MCM6 PE=1 SV=1 - [MCM6_HUMAN]		92.8	5.41	0.0158	1	1	1		-	5333000	-	-	-	-		100	-	-		U	-	-	U ; - ; -		2	True	1	1											1	1
																								U	-	-	U ; - ; -
529	123	P55081	P55081	Microfibrillar-associated protein 1 OS=Homo sapiens GN=MFAP1 PE=1 SV=2 - [MFAP1_HUMAN]		51.9	4.98	0.0615	1	2	2		-	7544000	-	-	-	-		100	-	-		U	-	-	U ; - ; -		2	True	2												2
																								U	-	-	U ; - ; -
530	124	Q96T58	Q96T58	Msx2-interacting protein OS=Homo sapiens GN=SPEN PE=1 SV=1 - [MINT_HUMAN]		402	7.64	0.0035	1	1	1		-	0	-	-	-	-		100	-	-		U	-	-	U ; - ; -		2	True	1	1											1	1
																								U	-	-	U ; - ; -
531	125	Q9UKD2	Q9UKD2	mRNA turnover protein 4 homolog OS=Homo sapiens GN=MRTO4 PE=1 SV=2 - [MRT4_HUMAN]		27.5	8.29	0.046	1	1	1		-	13270000	-	-	-	-		100	-	-		U	-	-	U ; - ; -		2	True	1	1											1	1
																								U	-	-	U ; - ; -
532	132	P55769	P55769	NHP2-like protein 1 OS=Homo sapiens GN=NHP2L1 PE=1 SV=3 - [NH2L1_HUMAN]		14.2	8.46	0.0938	2	1	1		-	15180000	-	-	-	-		100	-	-		U	-	-	U ; - ; -		2	True	1	1											1	1
532	132	B1AHD1	B1AHD1	NHP2-like protein 1 OS=Homo sapiens GN=NHP2L1 PE=2 SV=1 - [B1AHD1_HUMAN]		14.6	8.46	0.0909	2	1	1		-	15180000	-	-	-	-		100	-	-		U	-	-	U ; - ; -		2	False	1	1											1	1
																								U	-	-	U ; - ; -
533	139	Q9Y3C1	Q9Y3C1	Nucleolar protein 16 OS=Homo sapiens GN=NOP16 PE=1 SV=2 - [NOP16_HUMAN]		21.2	9.94	0.0843	1	1	1		-	8748000	-	-	-	-		100	-	-		U	-	-	U ; - ; -		2	True	1	1											1	1
																								U	-	-	U ; - ; -
534	143	A8MTQ0	A8MTQ0	Homeobox protein notochord OS=Homo sapiens GN=NOTO PE=2 SV=2 - [NOTO_HUMAN]		27	9.28	0.0956	1	1	1		-	4669000	-	-	-	-		100	-	-		U	-	-	U ; - ; -		2	True	1												2
																								U	-	-	U ; - ; -
535	150	Q9UKK6	Q9UKK6	NTF2-related export protein 1 OS=Homo sapiens GN=NXT1 PE=1 SV=1 - [NXT1_HUMAN]		15.8	5.03	0.1429	1	1	1		-	1787000	-	-	-	-		100	-	-		U	-	-	U ; - ; -		2	True	1	1											1	1
																								U	-	-	U ; - ; -
536	154	P12004	P12004	Proliferating cell nuclear antigen OS=Homo sapiens GN=PCNA PE=1 SV=1 - [PCNA_HUMAN]		28.8	4.69	0.0498	1	1	1		-	5369000	-	-	-	-		100	-	-		U	-	-	U ; - ; -		2	True	1	1											1	1
																								U	-	-	U ; - ; -
537	168	Q8NDT2	Q8NDT2	Putative RNA-binding protein 15B OS=Homo sapiens GN=RBM15B PE=1 SV=3 - [RB15B_HUMAN]		97.1	9.85	0.0112	1	1	1		-	0	-	-	-	-		100	-	-		U	-	-	U ; - ; -		2	True	1	1											1	1
																								U	-	-	U ; - ; -
538	177	Q99496	Q99496	E3 ubiquitin-protein ligase RING2 OS=Homo sapiens GN=RNF2 PE=1 SV=1 - [RING2_HUMAN]		37.6	6.84	0.0417	3	1	1		-	9683000	-	-	-	-		100	-	-		U	-	-	U ; - ; -		2	True	1	1											1	1
538	177	Q06587	Q06587	E3 ubiquitin-protein ligase RING1 OS=Homo sapiens GN=RING1 PE=1 SV=2 - [RING1_HUMAN]		42.4	5.62	0.0345	3	1	1		-	9683000	-	-	-	-		100	-	-		U	-	-	U ; - ; -		2	False	1	1											1	1
538	177	Q06587-2	Q06587-2	Isoform 2 of E3 ubiquitin-protein ligase RING1 OS=Homo sapiens GN=RING1 - [RING1_HUMAN]		39.1	5.62	0.0371	3	1	1		-	9683000	-	-	-	-		100	-	-		U	-	-	U ; - ; -		2	False	1	1											1	1
																								U	-	-	U ; - ; -
539	187	P05386	P05386	60S acidic ribosomal protein P1 OS=Homo sapiens GN=RPLP1 PE=1 SV=1 - [RLA1_HUMAN]		11.5	4.32	0.1404	1	1	1		-	8727000	-	-	-	-		100	-	-		U	-	-	U ; - ; -		2	True	1	1											1	1
																								U	-	-	U ; - ; -
540	193	Q8IY81	Q8IY81	pre-rRNA processing protein FTSJ3 OS=Homo sapiens GN=FTSJ3 PE=1 SV=2 - [SPB1_HUMAN]		96.5	8.4	0.0118	1	1	1		-	8794000	-	-	-	-		100	-	-		U	-	-	U ; - ; -		2	True	1	1											1	1
																								U	-	-	U ; - ; -
541	197	P46783	P46783	40S ribosomal protein S10 OS=Homo sapiens GN=RPS10 PE=1 SV=1 - [RS10_HUMAN]		18.9	10.15	0.0545	2	1	1		-	11580000	-	-	-	-		100	-	-		U	-	-	U ; - ; -		2	True	1	1											1	1
541	197	F6U211	F6U211	40S ribosomal protein S10 OS=Homo sapiens GN=RPS10 PE=2 SV=1 - [F6U211_HUMAN]		19.9	9.92	0.0523	2	1	1		-	11580000	-	-	-	-		100	-	-		U	-	-	U ; - ; -		2	False	1	1											1	1
																								U	-	-	U ; - ; -
542	203	P62081	P62081	40S ribosomal protein S7 OS=Homo sapiens GN=RPS7 PE=1 SV=1 - [RS7_HUMAN]		22.1	10.1	0.0567	1	1	1		-	11450000	-	-	-	-		100	-	-		U	-	-	U ; - ; -		2	True	1	1											1	1
																								U	-	-	U ; - ; -
543	211	Q14151	Q14151	Scaffold attachment factor B2 OS=Homo sapiens GN=SAFB2 PE=1 SV=1 - [SAFB2_HUMAN]		107.4	6.16	0.0136	1	1	1		-	0	-	-	-	-		100	-	-		U	-	-	U ; - ; -		2	True	1	1											1	1
																								U	-	-	U ; - ; -
544	214	Q15459	Q15459	Splicing factor 3A subunit 1 OS=Homo sapiens GN=SF3A1 PE=1 SV=1 - [SF3A1_HUMAN]		88.8	5.22	0.0164	1	1	1		-	12370000	-	-	-	-		100	-	-		U	-	-	U ; - ; -		2	True	1	1											1	1
																								U	-	-	U ; - ; -
545	238	O95926	O95926	Pre-mRNA-splicing factor SYF2 OS=Homo sapiens GN=SYF2 PE=1 SV=1 - [SYF2_HUMAN]		28.7	8.4	0.0453	1	1	1		-	0	-	-	-	-		100	-	-		U	-	-	U ; - ; -		2	True	1	1											1	1
																								U	-	-	U ; - ; -
546	247	Q86V81	Q86V81	THO complex subunit 4 OS=Homo sapiens GN=ALYREF PE=1 SV=3 - [THOC4_HUMAN]		26.9	11.15	0.0428	2	1	1		-	4470000	-	-	-	-		100	-	-		U	-	-	U ; - ; -		2	True	1	1											1	1
546	247	E9PB61	E9PB61	THO complex subunit 4 OS=Homo sapiens GN=ALYREF PE=2 SV=1 - [E9PB61_HUMAN]		27.5	11.05	0.0417	2	1	1		-	4470000	-	-	-	-		100	-	-		U	-	-	U ; - ; -		2	False	1	1											1	1
																								U	-	-	U ; - ; -
547	258	Q96IX5	Q96IX5	Up-regulated during skeletal muscle growth protein 5 OS=Homo sapiens GN=USMG5 PE=1 SV=1 - [USMG5_HUMAN]		6.5	9.76	0.2586	1	1	1		702000	4212000	-	-	-	-		6	-	-		U	-	-	U ; - ; -		2	True	1						1						1						1
																								U	-	-	U ; - ; -
548	310	F5GY65	F5GY65	Mitochondrial 2-oxoglutarate/malate carrier protein OS=Homo sapiens GN=SLC25A11 PE=2 SV=1 - [F5GY65_HUMAN]		28.5	9.89	0.0608	3	1	1		-	3780000	-	-	-	-		100	-	-		U	-	-	U ; - ; -		2	True	1	1											1	1
548	310	Q02978	Q02978	Mitochondrial 2-oxoglutarate/malate carrier protein OS=Homo sapiens GN=SLC25A11 PE=1 SV=3 - [M2OM_HUMAN]		34	9.91	0.051	3	1	1		-	3780000	-	-	-	-		100	-	-		U	-	-	U ; - ; -		2	False	1	1											1	1
548	310	I3L1P8	I3L1P8	Mitochondrial 2-oxoglutarate/malate carrier protein (Fragment) OS=Homo sapiens GN=SLC25A11 PE=2 SV=1 - [I3L1P8_HUMAN]		32.2	9.77	0.0541	3	1	1		-	3780000	-	-	-	-		100	-	-		U	-	-	U ; - ; -		2	False	1	1											1	1
																								U	-	-	U ; - ; -
549	317	O75400-2	O75400-2	Isoform 2 of Pre-mRNA-processing factor 40 homolog A OS=Homo sapiens GN=PRPF40A - [PR40A_HUMAN]		105.9	7.99	0.0323	2	2	2		-	0	-	-	-	-		100	-	-		U	-	-	U ; - ; -		2	True	1	1											1	1
549	317	O75400	O75400	Pre-mRNA-processing factor 40 homolog A OS=Homo sapiens GN=PRPF40A PE=1 SV=2 - [PR40A_HUMAN]		108.7	7.56	0.0313	2	2	2		-	0	-	-	-	-		100	-	-		U	-	-	U ; - ; -		2	False	1	1											1	1
																								U	-	-	U ; - ; -
550	327	B4DSY9	B4DSY9	U4/U6 small nuclear ribonucleoprotein Prp3 OS=Homo sapiens GN=PRPF3 PE=2 SV=1 - [B4DSY9_HUMAN]		31.9	9.94	0.0356	3	1	1		-	23300000	-	-	-	-		100	-	-		U	-	-	U ; - ; -		2	True	1	1											1	1
550	327	O43395	O43395	U4/U6 small nuclear ribonucleoprotein Prp3 OS=Homo sapiens GN=PRPF3 PE=1 SV=2 - [PRPF3_HUMAN]		77.5	9.5	0.0146	3	1	1		-	23300000	-	-	-	-		100	-	-		U	-	-	U ; - ; -		2	False	1	1											1	1
550	327	E7EVD1	E7EVD1	U4/U6 small nuclear ribonucleoprotein Prp3 OS=Homo sapiens GN=PRPF3 PE=2 SV=1 - [E7EVD1_HUMAN]		72	9.66	0.0158	3	1	1		-	23300000	-	-	-	-		100	-	-		U	-	-	U ; - ; -		2	False	1	1											1	1
																								U	-	-	U ; - ; -
551	329	G3V1B3	G3V1B3	60S ribosomal protein L21 OS=Homo sapiens GN=RPL21 PE=2 SV=1 - [G3V1B3_HUMAN]		9.9	10.29	0.1724	3	1	1		-	7129000	-	-	-	-		100	-	-		U	-	-	U ; - ; -		2	True	1	1											1	1
551	329	P46778	P46778	60S ribosomal protein L21 OS=Homo sapiens GN=RPL21 PE=1 SV=2 - [RL21_HUMAN]		18.6	10.49	0.0938	3	1	1		-	7129000	-	-	-	-		100	-	-		U	-	-	U ; - ; -		2	False	1	1											1	1
551	329	M0R181	M0R181	60S ribosomal protein L21 (Fragment) OS=Homo sapiens GN=RPL21 PE=4 SV=1 - [M0R181_HUMAN]		14.1	10.7	0.123	3	1	1		-	7129000	-	-	-	-		100	-	-		U	-	-	U ; - ; -		2	False	1	1											1	1
																								U	-	-	U ; - ; -
552	334	C9J4M6	C9J4M6	DNA-directed RNA polymerase OS=Homo sapiens GN=POLR2B PE=2 SV=2 - [C9J4M6_HUMAN]		125.1	8.29	0.0118	3	1	1		-	5836000	-	-	-	-		100	-	-		U	-	-	U ; - ; -		2	True	1	1											1	1
552	334	P30876	P30876	DNA-directed RNA polymerase II subunit RPB2 OS=Homo sapiens GN=POLR2B PE=1 SV=1 - [RPB2_HUMAN]		133.8	6.87	0.0111	3	1	1		-	5836000	-	-	-	-		100	-	-		U	-	-	U ; - ; -		2	False	1	1											1	1
552	334	C9J2Y9	C9J2Y9	DNA-directed RNA polymerase OS=Homo sapiens GN=POLR2B PE=2 SV=2 - [C9J2Y9_HUMAN]		133	7.15	0.0111	3	1	1		-	5836000	-	-	-	-		100	-	-		U	-	-	U ; - ; -		2	False	1	1											1	1
																								U	-	-	U ; - ; -
553	337	Q9BY77-2	Q9BY77-2	Isoform 2 of Polymerase delta-interacting protein 3 OS=Homo sapiens GN=POLDIP3 - [PDIP3_HUMAN]		42.9	9.91	0.0357	2	1	1		-	10890000	-	-	-	-		100	-	-		U	-	-	U ; - ; -		2	True	1	1											1	1
553	337	Q9BY77	Q9BY77	Polymerase delta-interacting protein 3 OS=Homo sapiens GN=POLDIP3 PE=1 SV=2 - [PDIP3_HUMAN]		46.1	9.99	0.0333	2	1	1		-	10890000	-	-	-	-		100	-	-		U	-	-	U ; - ; -		2	False	1	1											1	1
																								U	-	-	U ; - ; -
554	339	Q9BTC0-1	Q9BTC0-1	Isoform 1 of Death-inducer obliterator 1 OS=Homo sapiens GN=DIDO1 - [DIDO1_HUMAN]		129.1	8.47	0.0135	2	1	1		-	2924000	-	-	-	-		100	-	-		U	-	-	U ; - ; -		2	True	1	1											1	1
554	339	Q9BTC0	Q9BTC0	Death-inducer obliterator 1 OS=Homo sapiens GN=DIDO1 PE=1 SV=5 - [DIDO1_HUMAN]		243.7	7.88	0.0071	2	1	1		-	2924000	-	-	-	-		100	-	-		U	-	-	U ; - ; -		2	False	1	1											1	1
																								U	-	-	U ; - ; -
555	342	F8W9B4	F8W9B4	Replication factor C subunit 5 OS=Homo sapiens GN=RFC5 PE=2 SV=1 - [F8W9B4_HUMAN]		28.8	6.55	0.0784	3	1	1		-	0	-	-	-	-		100	-	-		U	-	-	U ; - ; -		2	True	1	1											1	1
555	342	P40937	P40937	Replication factor C subunit 5 OS=Homo sapiens GN=RFC5 PE=1 SV=1 - [RFC5_HUMAN]		38.5	7.2	0.0588	3	1	1		-	0	-	-	-	-		100	-	-		U	-	-	U ; - ; -		2	False	1	1											1	1
555	342	P40937-2	P40937-2	Isoform 2 of Replication factor C subunit 5 OS=Homo sapiens GN=RFC5 - [RFC5_HUMAN]		36.1	6.95	0.0627	3	1	1		-	0	-	-	-	-		100	-	-		U	-	-	U ; - ; -		2	False	1	1											1	1
																								U	-	-	U ; - ; -
556	343	P19525-2	P19525-2	Isoform 2 of Interferon-induced, double-stranded RNA-activated protein kinase OS=Homo sapiens GN=EIF2AK2 - [E2AK2_HUMAN]		57.4	8.03	0.0235	2	1	1		-	12910000	-	-	-	-		100	-	-		U	-	-	U ; - ; -		2	True	1	1											1	1
556	343	P19525	P19525	Interferon-induced, double-stranded RNA-activated protein kinase OS=Homo sapiens GN=EIF2AK2 PE=1 SV=2 - [E2AK2_HUMAN]		62.1	8.4	0.0218	2	1	1		-	12910000	-	-	-	-		100	-	-		U	-	-	U ; - ; -		2	False	1	1											1	1
																								U	-	-	U ; - ; -
557	346	D6RD47	D6RD47	40S ribosomal protein S23 OS=Homo sapiens GN=RPS23 PE=2 SV=1 - [D6RD47_HUMAN]		14.8	10.23	0.0896	2	1	1		-	6058000	-	-	-	-		100	-	-		U	-	-	U ; - ; -		2	True	1	1											1	1
557	346	P62266	P62266	40S ribosomal protein S23 OS=Homo sapiens GN=RPS23 PE=1 SV=3 - [RS23_HUMAN]		15.8	10.49	0.0839	2	1	1		-	6058000	-	-	-	-		100	-	-		U	-	-	U ; - ; -		2	False	1	1											1	1
																								U	-	-	U ; - ; -
558	352	E9PJD9	E9PJD9	60S ribosomal protein L27a OS=Homo sapiens GN=RPL27A PE=2 SV=1 - [E9PJD9_HUMAN]		10.1	10.21	0.1209	4	1	1		-	16230000	-	-	-	-		100	-	-		U	-	-	U ; - ; -		2	True	1	1											1	1
558	352	P46776	P46776	60S ribosomal protein L27a OS=Homo sapiens GN=RPL27A PE=1 SV=2 - [RL27A_HUMAN]		16.6	11	0.0743	4	1	1		-	16230000	-	-	-	-		100	-	-		U	-	-	U ; - ; -		2	False	1	1											1	1
558	352	E9PLX7	E9PLX7	60S ribosomal protein L27a OS=Homo sapiens GN=RPL27A PE=2 SV=1 - [E9PLX7_HUMAN]		12.5	11.44	0.0973	4	1	1		-	16230000	-	-	-	-		100	-	-		U	-	-	U ; - ; -		2	False	1	1											1	1
558	352	E9PLL6	E9PLL6	60S ribosomal protein L27a OS=Homo sapiens GN=RPL27A PE=2 SV=1 - [E9PLL6_HUMAN]		12.2	11.46	0.1019	4	1	1		-	16230000	-	-	-	-		100	-	-		U	-	-	U ; - ; -		2	False	1	1											1	1
																								U	-	-	U ; - ; -
559	355	Q9NW36	Q9NW36	Lymphoid-specific helicase OS=Homo sapiens GN=HELLS PE=2 SV=1 - [Q9NW36_HUMAN]		35.1	6.39	0.0355	7	1	1		-	0	-	-	-	-		100	-	-		U	-	-	U ; - ; -		2	True	1	1											1	1
559	355	Q9NRZ9	Q9NRZ9	Lymphoid-specific helicase OS=Homo sapiens GN=HELLS PE=1 SV=1 - [HELLS_HUMAN]		97	7.93	0.0131	7	1	1		-	0	-	-	-	-		100	-	-		U	-	-	U ; - ; -		2	False	1	1											1	1
559	355	Q9NRZ9-3	Q9NRZ9-3	Isoform 3 of Lymphoid-specific helicase OS=Homo sapiens GN=HELLS - [HELLS_HUMAN]		93.3	7.31	0.0136	7	1	1		-	0	-	-	-	-		100	-	-		U	-	-	U ; - ; -		2	False	1	1											1	1
559	355	Q9NRZ9-5	Q9NRZ9-5	Isoform 5 of Lymphoid-specific helicase OS=Homo sapiens GN=HELLS - [HELLS_HUMAN]		85.3	8.34	0.0149	7	1	1		-	0	-	-	-	-		100	-	-		U	-	-	U ; - ; -		2	False	1	1											1	1
559	355	Q9NRZ9-6	Q9NRZ9-6	Isoform 6 of Lymphoid-specific helicase OS=Homo sapiens GN=HELLS - [HELLS_HUMAN]		81.6	7.83	0.0155	7	1	1		-	0	-	-	-	-		100	-	-		U	-	-	U ; - ; -		2	False	1	1											1	1
559	355	Q9NRZ9-4	Q9NRZ9-4	Isoform 4 of Lymphoid-specific helicase OS=Homo sapiens GN=HELLS - [HELLS_HUMAN]		90.7	8.48	0.0141	7	1	1		-	0	-	-	-	-		100	-	-		U	-	-	U ; - ; -		2	False	1	1											1	1
559	355	Q9NRZ9-2	Q9NRZ9-2	Isoform 2 of Lymphoid-specific helicase OS=Homo sapiens GN=HELLS - [HELLS_HUMAN]		95.5	8.05	0.0134	7	1	1		-	0	-	-	-	-		100	-	-		U	-	-	U ; - ; -		2	False	1	1											1	1
																								U	-	-	U ; - ; -
560	356	C9JB50	C9JB50	60S ribosomal protein L28 OS=Homo sapiens GN=RPL28 PE=2 SV=1 - [C9JB50_HUMAN]		7.9	10.7	0.1594	8	1	1		-	12340000	-	-	-	-		100	-	-		U	-	-	U ; - ; -		2	True	1	1											1	1
560	356	P46779	P46779	60S ribosomal protein L28 OS=Homo sapiens GN=RPL28 PE=1 SV=3 - [RL28_HUMAN]		15.7	12.02	0.0803	8	1	1		-	12340000	-	-	-	-		100	-	-		U	-	-	U ; - ; -		2	False	1	1											1	1
560	356	P46779-3	P46779-3	Isoform 3 of 60S ribosomal protein L28 OS=Homo sapiens GN=RPL28 - [RL28_HUMAN]		19.1	10.83	0.0651	8	1	1		-	12340000	-	-	-	-		100	-	-		U	-	-	U ; - ; -		2	False	1	1											1	1
560	356	P46779-2	P46779-2	Isoform 2 of 60S ribosomal protein L28 OS=Homo sapiens GN=RPL28 - [RL28_HUMAN]		18.4	10.78	0.0675	8	1	1		-	12340000	-	-	-	-		100	-	-		U	-	-	U ; - ; -		2	False	1	1											1	1
560	356	G5E9L2	G5E9L2	60S ribosomal protein L28 OS=Homo sapiens GN=RPL28 PE=2 SV=1 - [G5E9L2_HUMAN]		10.1	10.67	0.1264	8	1	1		-	12340000	-	-	-	-		100	-	-		U	-	-	U ; - ; -		2	False	1	1											1	1
560	356	H0YKD8	H0YKD8	60S ribosomal protein L28 OS=Homo sapiens GN=RPL28 PE=2 SV=1 - [H0YKD8_HUMAN]		19.1	11.46	0.0647	8	1	1		-	12340000	-	-	-	-		100	-	-		U	-	-	U ; - ; -		2	False	1	1											1	1
560	356	H0YLP6	H0YLP6	60S ribosomal protein L28 OS=Homo sapiens GN=RPL28 PE=2 SV=1 - [H0YLP6_HUMAN]		9.7	10.36	0.1236	8	1	1		-	12340000	-	-	-	-		100	-	-		U	-	-	U ; - ; -		2	False	1	1											1	1
560	356	H0YMF4	H0YMF4	60S ribosomal protein L28 OS=Homo sapiens GN=RPL28 PE=2 SV=1 - [H0YMF4_HUMAN]		12.4	11.68	0.0982	8	1	1		-	12340000	-	-	-	-		100	-	-		U	-	-	U ; - ; -		2	False	1	1											1	1
																								U	-	-	U ; - ; -
561	361	C9IYQ7	C9IYQ7	Nucleoporin NUP53 (Fragment) OS=Homo sapiens GN=NUP35 PE=2 SV=1 - [C9IYQ7_HUMAN]		11.7	9.98	0.1652	5	1	1		-	8821000	-	-	-	-		100	-	-		U	-	-	U ; - ; -		2	True	1	1											1	1
561	361	Q8NFH5	Q8NFH5	Nucleoporin NUP53 OS=Homo sapiens GN=NUP35 PE=1 SV=1 - [NUP53_HUMAN]		34.8	9.09	0.0583	5	1	1		-	8821000	-	-	-	-		100	-	-		U	-	-	U ; - ; -		2	False	1	1											1	1
561	361	B4DYB4	B4DYB4	Nucleoporin NUP53 OS=Homo sapiens GN=NUP35 PE=2 SV=1 - [B4DYB4_HUMAN]		33.1	9.36	0.0615	5	1	1		-	8821000	-	-	-	-		100	-	-		U	-	-	U ; - ; -		2	False	1	1											1	1
561	361	F8WCF5	F8WCF5	Nucleoporin NUP53 OS=Homo sapiens GN=NUP35 PE=2 SV=1 - [F8WCF5_HUMAN]		13.9	7.18	0.1397	5	1	1		-	8821000	-	-	-	-		100	-	-		U	-	-	U ; - ; -		2	False	1	1											1	1
561	361	F8WEL4	F8WEL4	Nucleoporin NUP53 OS=Homo sapiens GN=NUP35 PE=2 SV=1 - [F8WEL4_HUMAN]		15.7	9.19	0.125	5	1	1		-	8821000	-	-	-	-		100	-	-		U	-	-	U ; - ; -		2	False	1	1											1	1
																								U	-	-	U ; - ; -
562	362	E7ESU4	E7ESU4	N-acetyltransferase 10 OS=Homo sapiens GN=NAT10 PE=2 SV=1 - [E7ESU4_HUMAN]		107.2	6.99	0.0157	2	1	1		-	6459000	-	-	-	-		100	-	-		U	-	-	U ; - ; -		2	True	1	1											1	1
562	362	Q9H0A0	Q9H0A0	N-acetyltransferase 10 OS=Homo sapiens GN=NAT10 PE=1 SV=2 - [NAT10_HUMAN]		115.7	8.27	0.0146	2	1	1		-	6459000	-	-	-	-		100	-	-		U	-	-	U ; - ; -		2	False	1	1											1	1
																								U	-	-	U ; - ; -
563	363	E9PPG9	E9PPG9	mRNA export factor OS=Homo sapiens GN=RAE1 PE=2 SV=1 - [E9PPG9_HUMAN]		24	6.09	0.0691	3	1	1		-	5646000	-	-	-	-		100	-	-		U	-	-	U ; - ; -		2	True	1	1											1	1
563	363	P78406	P78406	mRNA export factor OS=Homo sapiens GN=RAE1 PE=1 SV=1 - [RAE1L_HUMAN]		40.9	7.83	0.0408	3	1	1		-	5646000	-	-	-	-		100	-	-		U	-	-	U ; - ; -		2	False	1	1											1	1
563	363	E9PQ57	E9PQ57	mRNA export factor OS=Homo sapiens GN=RAE1 PE=2 SV=1 - [E9PQ57_HUMAN]		47.8	8.07	0.0343	3	1	1		-	5646000	-	-	-	-		100	-	-		U	-	-	U ; - ; -		2	False	1	1											1	1
																								U	-	-	U ; - ; -
564	364	E9PEI0	E9PEI0	Cell division cycle-associated protein 2 OS=Homo sapiens GN=CDCA2 PE=2 SV=1 - [E9PEI0_HUMAN]		110.9	8.46	0.0129	2	1	1		-	2571000	-	-	-	-		100	-	-		U	-	-	U ; - ; -		2	True	1	1											1	1
564	364	Q69YH5	Q69YH5	Cell division cycle-associated protein 2 OS=Homo sapiens GN=CDCA2 PE=1 SV=2 - [CDCA2_HUMAN]		112.6	8.4	0.0127	2	1	1		-	2571000	-	-	-	-		100	-	-		U	-	-	U ; - ; -		2	False	1	1											1	1
																								U	-	-	U ; - ; -
565	365	E7EX53	E7EX53	Ribosomal protein L15 (Fragment) OS=Homo sapiens GN=RPL15 PE=2 SV=1 - [E7EX53_HUMAN]		15.7	11	0.1053	4	1	1		-	9820000	-	-	-	-		100	-	-		U	-	-	U ; - ; -		2	True	1	1											1	1
565	365	P61313	P61313	60S ribosomal protein L15 OS=Homo sapiens GN=RPL15 PE=1 SV=2 - [RL15_HUMAN]		24.1	11.62	0.0686	4	1	1		-	9820000	-	-	-	-		100	-	-		U	-	-	U ; - ; -		2	False	1	1											1	1
565	365	E7EQV9	E7EQV9	Ribosomal protein L15 (Fragment) OS=Homo sapiens GN=RPL15 PE=2 SV=1 - [E7EQV9_HUMAN]		20.5	11.28	0.0805	4	1	1		-	9820000	-	-	-	-		100	-	-		U	-	-	U ; - ; -		2	False	1	1											1	1
565	365	E7ENU7	E7ENU7	Ribosomal protein L15 (Fragment) OS=Homo sapiens GN=RPL15 PE=2 SV=1 - [E7ENU7_HUMAN]		20.5	11.3	0.08	4	1	1		-	9820000	-	-	-	-		100	-	-		U	-	-	U ; - ; -		2	False	1	1											1	1
																								U	-	-	U ; - ; -
566	368	E9PJK2	E9PJK2	Polycomb protein EED OS=Homo sapiens GN=EED PE=2 SV=1 - [E9PJK2_HUMAN]		40.6	6.52	0.0388	4	1	1		-	4486000	-	-	-	-		100	-	-		U	-	-	U ; - ; -		2	True	1	1											1	1
566	368	O75530	O75530	Polycomb protein EED OS=Homo sapiens GN=EED PE=1 SV=2 - [EED_HUMAN]		50.2	7.03	0.0317	4	1	1		-	4486000	-	-	-	-		100	-	-		U	-	-	U ; - ; -		2	False	1	1											1	1
566	368	O75530-3	O75530-3	Isoform 3 of Polycomb protein EED OS=Homo sapiens GN=EED - [EED_HUMAN]		45.5	6.71	0.035	4	1	1		-	4486000	-	-	-	-		100	-	-		U	-	-	U ; - ; -		2	False	1	1											1	1
566	368	O75530-2	O75530-2	Isoform 2 of Polycomb protein EED OS=Homo sapiens GN=EED - [EED_HUMAN]		53	7.36	0.03	4	1	1		-	4486000	-	-	-	-		100	-	-		U	-	-	U ; - ; -		2	False	1	1											1	1
																								U	-	-	U ; - ; -
567	380	E7EPB3	E7EPB3	60S ribosomal protein L14 OS=Homo sapiens GN=RPL14 PE=2 SV=1 - [E7EPB3_HUMAN]		14.5	10.21	0.0968	2	1	1		-	20120000	-	-	-	-		100	-	-		U	-	-	U ; - ; -		2	True	1	1											1	1
567	380	P50914	P50914	60S ribosomal protein L14 OS=Homo sapiens GN=RPL14 PE=1 SV=4 - [RL14_HUMAN]		23.4	10.93	0.0558	2	1	1		-	20120000	-	-	-	-		100	-	-		U	-	-	U ; - ; -		2	False	1	1											1	1
																								U	-	-	U ; - ; -
568	382	C9JTA6	C9JTA6	SWI/SNF-related matrix-associated actin-dependent regulator of chromatin subfamily B member 1 (Fragment) OS=Homo sapiens GN=SMARCB1 PE=2 SV=1 - [C9JTA6_HUMAN]		25.9	8.92	0.0573	4	1	1		-	11530000	-	-	-	-		100	-	-		U	-	-	U ; - ; -		2	True	1	1											1	1
568	382	Q12824	Q12824	SWI/SNF-related matrix-associated actin-dependent regulator of chromatin subfamily B member 1 OS=Homo sapiens GN=SMARCB1 PE=1 SV=2 - [SNF5_HUMAN]		44.1	6.23	0.0338	4	1	1		-	11530000	-	-	-	-		100	-	-		U	-	-	U ; - ; -		2	False	1	1											1	1
568	382	Q12824-2	Q12824-2	Isoform B of SWI/SNF-related matrix-associated actin-dependent regulator of chromatin subfamily B member 1 OS=Homo sapiens GN=SMARCB1 - [SNF5_HUMAN]		43.1	5.64	0.0346	4	1	1		-	11530000	-	-	-	-		100	-	-		U	-	-	U ; - ; -		2	False	1	1											1	1
568	382	G5E975	G5E975	SWI/SNF related, matrix associated, actin dependent regulator of chromatin, subfamily b, member 1, isoform CRA_c OS=Homo sapiens GN=SMARCB1 PE=2 SV=1 - [G5E975_HUMAN]		45	5.76	0.033	4	1	1		-	11530000	-	-	-	-		100	-	-		U	-	-	U ; - ; -		2	False	1	1											1	1
																								U	-	-	U ; - ; -
569	388	E7EV54	E7EV54	Proline-, glutamic acid- and leucine-rich protein 1 OS=Homo sapiens GN=PELP1 PE=2 SV=1 - [E7EV54_HUMAN]		96.8	4.28	0.0143	6	1	1		-	4731000	-	-	-	-		100	-	-		U	-	-	U ; - ; -		2	True	1	1											1	1
569	388	Q8IZL8	Q8IZL8	Proline-, glutamic acid- and leucine-rich protein 1 OS=Homo sapiens GN=PELP1 PE=1 SV=2 - [PELP1_HUMAN]		119.6	4.34	0.0115	6	1	1		-	4731000	-	-	-	-		100	-	-		U	-	-	U ; - ; -		2	False	1	1											1	1
569	388	C9JFV4	C9JFV4	Proline-, glutamic acid- and leucine-rich protein 1 OS=Homo sapiens GN=PELP1 PE=2 SV=1 - [C9JFV4_HUMAN]		135.4	4.39	0.0102	6	1	1		-	4731000	-	-	-	-		100	-	-		U	-	-	U ; - ; -		2	False	1	1											1	1
569	388	F8WDZ1	F8WDZ1	Proline-, glutamic acid- and leucine-rich protein 1 OS=Homo sapiens GN=PELP1 PE=2 SV=1 - [F8WDZ1_HUMAN]		110	4.3	0.0125	6	1	1		-	4731000	-	-	-	-		100	-	-		U	-	-	U ; - ; -		2	False	1	1											1	1
569	388	Q8IZL8-2	Q8IZL8-2	Isoform 2 of Proline-, glutamic acid- and leucine-rich protein 1 OS=Homo sapiens GN=PELP1 - [PELP1_HUMAN]		135.4	4.39	0.0102	6	1	1		-	4731000	-	-	-	-		100	-	-		U	-	-	U ; - ; -		2	False	1	1											1	1
569	388	I3L3A8	I3L3A8	Proline-, glutamic acid- and leucine-rich protein 1 OS=Homo sapiens GN=PELP1 PE=2 SV=1 - [I3L3A8_HUMAN]		124.9	4.41	0.011	6	1	1		-	4731000	-	-	-	-		100	-	-		U	-	-	U ; - ; -		2	False	1	1											1	1
																								U	-	-	U ; - ; -
570	389	C9JFL1	C9JFL1	Nuclear envelope pore membrane protein POM 121C (Fragment) OS=Homo sapiens GN=POM121C PE=2 SV=1 - [C9JFL1_HUMAN]		11.3	9.91	0.1028	7	1	1		-	0	-	-	-	-		100	-	-		U	-	-	U ; - ; -		2	True	1	1											1	1
570	389	Q96HA1	Q96HA1	Nuclear envelope pore membrane protein POM 121 OS=Homo sapiens GN=POM121 PE=1 SV=2 - [P121A_HUMAN]		127.6	10.56	0.0088	7	1	1		-	0	-	-	-	-		100	-	-		U	-	-	U ; - ; -		2	False	1	1											1	1
570	389	A8CG34	A8CG34	Nuclear envelope pore membrane protein POM 121C OS=Homo sapiens GN=POM121C PE=1 SV=2 - [P121C_HUMAN]		125	10.37	0.009	7	1	1		-	0	-	-	-	-		100	-	-		U	-	-	U ; - ; -		2	False	1	1											1	1
570	389	A8MXF9	A8MXF9	Nuclear envelope pore membrane protein POM 121 OS=Homo sapiens GN=POM121 PE=2 SV=1 - [A8MXF9_HUMAN]		100.8	9.83	0.011	7	1	1		-	0	-	-	-	-		100	-	-		U	-	-	U ; - ; -		2	False	1	1											1	1
570	389	Q96HA1-2	Q96HA1-2	Isoform 2 of Nuclear envelope pore membrane protein POM 121 OS=Homo sapiens GN=POM121 - [P121A_HUMAN]		99	9.85	0.0112	7	1	1		-	0	-	-	-	-		100	-	-		U	-	-	U ; - ; -		2	False	1	1											1	1
570	389	A8CG34-2	A8CG34-2	Isoform 2 of Nuclear envelope pore membrane protein POM 121C OS=Homo sapiens GN=POM121C - [P121C_HUMAN]		99.1	9.91	0.0111	7	1	1		-	0	-	-	-	-		100	-	-		U	-	-	U ; - ; -		2	False	1	1											1	1
570	389	Q96HA1-3	Q96HA1-3	Isoform 3 of Nuclear envelope pore membrane protein POM 121 OS=Homo sapiens GN=POM121 - [P121A_HUMAN]		100.8	9.83	0.011	7	1	1		-	0	-	-	-	-		100	-	-		U	-	-	U ; - ; -		2	False	1	1											1	1
																								U	-	-	U ; - ; -
571	393	C9JDJ7	C9JDJ7	U2 snRNP-associated SURP motif-containing protein (Fragment) OS=Homo sapiens GN=U2SURP PE=2 SV=1 - [C9JDJ7_HUMAN]		14.7	9.09	0.1527	7	1	1		-	0	-	-	-	-		100	-	-		U	-	-	U ; - ; -		2	True	1	1											1	1
571	393	O15042	O15042	U2 snRNP-associated SURP motif-containing protein OS=Homo sapiens GN=U2SURP PE=1 SV=2 - [SR140_HUMAN]		118.2	8.47	0.0194	7	1	1		-	0	-	-	-	-		100	-	-		U	-	-	U ; - ; -		2	False	1	1											1	1
571	393	E7EW00	E7EW00	U2 snRNP-associated SURP motif-containing protein OS=Homo sapiens GN=U2SURP PE=2 SV=1 - [E7EW00_HUMAN]		47.9	9.22	0.0471	7	1	1		-	0	-	-	-	-		100	-	-		U	-	-	U ; - ; -		2	False	1	1											1	1
571	393	C9J5L1	C9J5L1	U2 snRNP-associated SURP motif-containing protein (Fragment) OS=Homo sapiens GN=U2SURP PE=2 SV=1 - [C9J5L1_HUMAN]		17.7	9.19	0.1242	7	1	1		-	0	-	-	-	-		100	-	-		U	-	-	U ; - ; -		2	False	1	1											1	1
571	393	E7ET15	E7ET15	U2 snRNP-associated SURP motif-containing protein OS=Homo sapiens GN=U2SURP PE=2 SV=1 - [E7ET15_HUMAN]		118.2	8.54	0.0195	7	1	1		-	0	-	-	-	-		100	-	-		U	-	-	U ; - ; -		2	False	1	1											1	1
571	393	O15042-2	O15042-2	Isoform 2 of U2 snRNP-associated SURP motif-containing protein OS=Homo sapiens GN=U2SURP - [SR140_HUMAN]		118.2	8.47	0.0195	7	1	1		-	0	-	-	-	-		100	-	-		U	-	-	U ; - ; -		2	False	1	1											1	1
571	393	H0Y8D9	H0Y8D9	U2 snRNP-associated SURP motif-containing protein (Fragment) OS=Homo sapiens GN=U2SURP PE=2 SV=1 - [H0Y8D9_HUMAN]		49.7	9.38	0.0456	7	1	1		-	0	-	-	-	-		100	-	-		U	-	-	U ; - ; -		2	False	1	1											1	1
																								U	-	-	U ; - ; -
572	396	E7EVM5	E7EVM5	DDB1- and CUL4-associated factor 13 OS=Homo sapiens GN=DCAF13 PE=2 SV=1 - [E7EVM5_HUMAN]		24.8	7.12	0.0645	2	1	1		-	0	-	-	-	-		100	-	-		U	-	-	U ; - ; -		2	True	1	1											1	1
572	396	Q9NV06	Q9NV06	DDB1- and CUL4-associated factor 13 OS=Homo sapiens GN=DCAF13 PE=1 SV=2 - [DCA13_HUMAN]		51.4	9.19	0.0315	2	1	1		-	0	-	-	-	-		100	-	-		U	-	-	U ; - ; -		2	False	1	1											1	1
																								U	-	-	U ; - ; -
573	399	E7ES32	E7ES32	DnaJ homolog subfamily A member 3, mitochondrial OS=Homo sapiens GN=DNAJA3 PE=2 SV=1 - [E7ES32_HUMAN]		33.1	8.81	0.0767	3	1	1		-	4888000	-	-	-	-		100	-	-		U	-	-	U ; - ; -		2	True	1	1											1	1
573	399	Q96EY1	Q96EY1	DnaJ homolog subfamily A member 3, mitochondrial OS=Homo sapiens GN=DNAJA3 PE=1 SV=2 - [DNJA3_HUMAN]		52.5	9.26	0.0479	3	1	1		-	4888000	-	-	-	-		100	-	-		U	-	-	U ; - ; -		2	False	1	1											1	1
573	399	Q96EY1-2	Q96EY1-2	Isoform 2 of DnaJ homolog subfamily A member 3, mitochondrial OS=Homo sapiens GN=DNAJA3 - [DNJA3_HUMAN]		49.6	9.39	0.0508	3	1	1		-	4888000	-	-	-	-		100	-	-		U	-	-	U ; - ; -		2	False	1	1											1	1
																								U	-	-	U ; - ; -
574	405	Q49AN9	Q49AN9	SNRPG protein OS=Homo sapiens GN=SNRPG PE=2 SV=1 - [Q49AN9_HUMAN]		7.1	7.18	0.1875	4	1	1		-	16260000	-	-	-	-		100	-	-		U	-	-	U ; - ; -		2	True	1	1											1	1
574	405	A8MWD9	A8MWD9	Small nuclear ribonucleoprotein G-like protein OS=Homo sapiens PE=2 SV=2 - [RUXGL_HUMAN]		8.5	8.84	0.1579	4	1	1		-	16260000	-	-	-	-		100	-	-		U	-	-	U ; - ; -		2	False	1	1											1	1
574	405	P62308	P62308	Small nuclear ribonucleoprotein G OS=Homo sapiens GN=SNRPG PE=1 SV=1 - [RUXG_HUMAN]		8.5	8.88	0.1579	4	1	1		-	16260000	-	-	-	-		100	-	-		U	-	-	U ; - ; -		2	False	1	1											1	1
574	405	F5H013	F5H013	Small nuclear ribonucleoprotein G OS=Homo sapiens GN=SNRPG PE=2 SV=1 - [F5H013_HUMAN]		7.6	7.12	0.1765	4	1	1		-	16260000	-	-	-	-		100	-	-		U	-	-	U ; - ; -		2	False	1	1											1	1
																								U	-	-	U ; - ; -
575	408	E9PKD2	E9PKD2	Nuclear pore complex protein Nup214 (Fragment) OS=Homo sapiens GN=NUP214 PE=2 SV=1 - [E9PKD2_HUMAN]		48	5.11	0.0364	8	1	1		-	3832000	-	-	-	-		100	-	-		U	-	-	U ; - ; -		2	True	1	1											1	1
575	408	P35658	P35658	Nuclear pore complex protein Nup214 OS=Homo sapiens GN=NUP214 PE=1 SV=2 - [NU214_HUMAN]		213.5	7.47	0.0086	8	1	1		-	3832000	-	-	-	-		100	-	-		U	-	-	U ; - ; -		2	False	1	1											1	1
575	408	B7ZAV2	B7ZAV2	Nuclear pore complex protein Nup214 OS=Homo sapiens GN=NUP214 PE=2 SV=1 - [B7ZAV2_HUMAN]		87.9	6.8	0.0197	8	1	1		-	3832000	-	-	-	-		100	-	-		U	-	-	U ; - ; -		2	False	1	1											1	1
575	408	P35658-5	P35658-5	Isoform 5 of Nuclear pore complex protein Nup214 OS=Homo sapiens GN=NUP214 - [NU214_HUMAN]		215.3	7.69	0.0086	8	1	1		-	3832000	-	-	-	-		100	-	-		U	-	-	U ; - ; -		2	False	1	1											1	1
575	408	P35658-4	P35658-4	Isoform 4 of Nuclear pore complex protein Nup214 OS=Homo sapiens GN=NUP214 - [NU214_HUMAN]		212.5	7.37	0.0087	8	1	1		-	3832000	-	-	-	-		100	-	-		U	-	-	U ; - ; -		2	False	1	1											1	1
575	408	H0Y837	H0Y837	Nuclear pore complex protein Nup214 (Fragment) OS=Homo sapiens GN=NUP214 PE=4 SV=1 - [H0Y837_HUMAN]		94.1	8.48	0.0186	8	1	1		-	3832000	-	-	-	-		100	-	-		U	-	-	U ; - ; -		2	False	1	1											1	1
575	408	P35658-3	P35658-3	Isoform 3 of Nuclear pore complex protein Nup214 OS=Homo sapiens GN=NUP214 - [NU214_HUMAN]		213.6	7.47	0.0086	8	1	1		-	3832000	-	-	-	-		100	-	-		U	-	-	U ; - ; -		2	False	1	1											1	1
575	408	P35658-2	P35658-2	Isoform 2 of Nuclear pore complex protein Nup214 OS=Homo sapiens GN=NUP214 - [NU214_HUMAN]		212.4	7.37	0.0087	8	1	1		-	3832000	-	-	-	-		100	-	-		U	-	-	U ; - ; -		2	False	1	1											1	1
																								U	-	-	U ; - ; -
576	411	C9JZ20	C9JZ20	Prohibitin (Fragment) OS=Homo sapiens GN=PHB PE=2 SV=1 - [C9JZ20_HUMAN]		22.3	5.96	0.0498	5	1	1		-	9272000	-	-	-	-		100	-	-		U	-	-	U ; - ; -		2	True	1	1											1	1
576	411	P35232	P35232	Prohibitin OS=Homo sapiens GN=PHB PE=1 SV=1 - [PHB_HUMAN]		29.8	5.76	0.0368	5	1	1		-	9272000	-	-	-	-		100	-	-		U	-	-	U ; - ; -		2	False	1	1											1	1
576	411	E7ESE2	E7ESE2	Prohibitin (Fragment) OS=Homo sapiens GN=PHB PE=2 SV=1 - [E7ESE2_HUMAN]		22.6	6.35	0.049	5	1	1		-	9272000	-	-	-	-		100	-	-		U	-	-	U ; - ; -		2	False	1	1											1	1
576	411	C9JW96	C9JW96	Prohibitin (Fragment) OS=Homo sapiens GN=PHB PE=2 SV=2 - [C9JW96_HUMAN]		26.9	5.4	0.0407	5	1	1		-	9272000	-	-	-	-		100	-	-		U	-	-	U ; - ; -		2	False	1	1											1	1
576	411	E9PCW0	E9PCW0	Prohibitin OS=Homo sapiens GN=PHB PE=2 SV=1 - [E9PCW0_HUMAN]		23.6	6.81	0.0467	5	1	1		-	9272000	-	-	-	-		100	-	-		U	-	-	U ; - ; -		2	False	1	1											1	1
																								U	-	-	U ; - ; -
577	413	E7EUT8	E7EUT8	Splicing factor 3A subunit 3 OS=Homo sapiens GN=SF3A3 PE=2 SV=1 - [E7EUT8_HUMAN]		52.4	5.27	0.0268	2	1	1		-	10570000	-	-	-	-		100	-	-		U	-	-	U ; - ; -		2	True	1	1											1	1
577	413	Q12874	Q12874	Splicing factor 3A subunit 3 OS=Homo sapiens GN=SF3A3 PE=1 SV=1 - [SF3A3_HUMAN]		58.8	5.38	0.024	2	1	1		-	10570000	-	-	-	-		100	-	-		U	-	-	U ; - ; -		2	False	1	1											1	1
																								U	-	-	U ; - ; -
578	415	E5RJH3	E5RJH3	60S ribosomal protein L30 OS=Homo sapiens GN=RPL30 PE=2 SV=1 - [E5RJH3_HUMAN]		6.3	10.67	0.2143	3	1	1		-	17750000	-	-	-	-		100	-	-		U	-	-	U ; - ; -		2	True	1	1											1	1
578	415	P62888	P62888	60S ribosomal protein L30 OS=Homo sapiens GN=RPL30 PE=1 SV=2 - [RL30_HUMAN]		12.8	9.63	0.1043	3	1	1		-	17750000	-	-	-	-		100	-	-		U	-	-	U ; - ; -		2	False	1	1											1	1
578	415	E5RI99	E5RI99	60S ribosomal protein L30 (Fragment) OS=Homo sapiens GN=RPL30 PE=2 SV=1 - [E5RI99_HUMAN]		12.6	9.55	0.1053	3	1	1		-	17750000	-	-	-	-		100	-	-		U	-	-	U ; - ; -		2	False	1	1											1	1
																								U	-	-	U ; - ; -
579	417	Q5TG36	Q5TG36	DNA methyltransferase 1-associated protein 1 (Fragment) OS=Homo sapiens GN=DMAP1 PE=2 SV=1 - [Q5TG36_HUMAN]		16.8	9.48	0.1258	5	1	1		-	2810000	-	-	-	-		100	-	-		U	-	-	U ; - ; -		2	True	1	1											1	1
579	417	Q9NPF5	Q9NPF5	DNA methyltransferase 1-associated protein 1 OS=Homo sapiens GN=DMAP1 PE=1 SV=1 - [DMAP1_HUMAN]		53	9.5	0.0407	5	1	1		-	2810000	-	-	-	-		100	-	-		U	-	-	U ; - ; -		2	False	1	1											1	1
579	417	Q5TG39	Q5TG39	DNA methyltransferase 1-associated protein 1 (Fragment) OS=Homo sapiens GN=DMAP1 PE=2 SV=1 - [Q5TG39_HUMAN]		33.1	9.26	0.0667	5	1	1		-	2810000	-	-	-	-		100	-	-		U	-	-	U ; - ; -		2	False	1	1											1	1
579	417	Q5TG40	Q5TG40	DNA methyltransferase 1-associated protein 1 (Fragment) OS=Homo sapiens GN=DMAP1 PE=2 SV=1 - [Q5TG40_HUMAN]		35.4	9.6	0.0629	5	1	1		-	2810000	-	-	-	-		100	-	-		U	-	-	U ; - ; -		2	False	1	1											1	1
579	417	Q5TG38	Q5TG38	DNA methyltransferase 1-associated protein 1 (Fragment) OS=Homo sapiens GN=DMAP1 PE=2 SV=1 - [Q5TG38_HUMAN]		27.6	9.52	0.0802	5	1	1		-	2810000	-	-	-	-		100	-	-		U	-	-	U ; - ; -		2	False	1	1											1	1
																								U	-	-	U ; - ; -
580	418	E9PG39	E9PG39	Acylglycerol kinase, mitochondrial OS=Homo sapiens GN=AGK PE=4 SV=1 - [E9PG39_HUMAN]		26.9	9.33	0.1025	3	1	1		-	14550000	-	-	-	-		100	-	-		U	-	-	U ; - ; -		2	True	1	1											1	1
580	418	Q53H12	Q53H12	Acylglycerol kinase, mitochondrial OS=Homo sapiens GN=AGK PE=1 SV=2 - [AGK_HUMAN]		47.1	8.09	0.0592	3	1	1		-	14550000	-	-	-	-		100	-	-		U	-	-	U ; - ; -		2	False	1	1											1	1
580	418	E9PC15	E9PC15	Acylglycerol kinase, mitochondrial OS=Homo sapiens GN=AGK PE=4 SV=1 - [E9PC15_HUMAN]		43.8	6.34	0.0635	3	1	1		-	14550000	-	-	-	-		100	-	-		U	-	-	U ; - ; -		2	False	1	1											1	1
																								U	-	-	U ; - ; -
581	420	E7EUP3	E7EUP3	Histone acetyltransferase KAT7 OS=Homo sapiens GN=KAT7 PE=2 SV=1 - [E7EUP3_HUMAN]		49.8	9.04	0.04	7	1	1		-	3053000	-	-	-	-		100	-	-		U	-	-	U ; - ; -		2	True	1	1											1	1
581	420	O95251	O95251	Histone acetyltransferase KAT7 OS=Homo sapiens GN=KAT7 PE=1 SV=1 - [KAT7_HUMAN]		70.6	8.85	0.0278	7	1	1		-	3053000	-	-	-	-		100	-	-		U	-	-	U ; - ; -		2	False	1	1											1	1
581	420	O95251-4	O95251-4	Isoform 4 of Histone acetyltransferase KAT7 OS=Homo sapiens GN=KAT7 - [KAT7_HUMAN]		66.1	8.51	0.0296	7	1	1		-	3053000	-	-	-	-		100	-	-		U	-	-	U ; - ; -		2	False	1	1											1	1
581	420	O95251-5	O95251-5	Isoform 5 of Histone acetyltransferase KAT7 OS=Homo sapiens GN=KAT7 - [KAT7_HUMAN]		55.1	9.04	0.036	7	1	1		-	3053000	-	-	-	-		100	-	-		U	-	-	U ; - ; -		2	False	1	1											1	1
581	420	O95251-2	O95251-2	Isoform 2 of Histone acetyltransferase KAT7 OS=Homo sapiens GN=KAT7 - [KAT7_HUMAN]		58.1	9.01	0.0339	7	1	1		-	3053000	-	-	-	-		100	-	-		U	-	-	U ; - ; -		2	False	1	1											1	1
581	420	O95251-3	O95251-3	Isoform 3 of Histone acetyltransferase KAT7 OS=Homo sapiens GN=KAT7 - [KAT7_HUMAN]		51.4	8.92	0.0385	7	1	1		-	3053000	-	-	-	-		100	-	-		U	-	-	U ; - ; -		2	False	1	1											1	1
581	420	G3V125	G3V125	Histone acetyltransferase KAT7 OS=Homo sapiens GN=KAT7 PE=2 SV=1 - [G3V125_HUMAN]		53.5	9.14	0.0374	7	1	1		-	3053000	-	-	-	-		100	-	-		U	-	-	U ; - ; -		2	False	1	1											1	1
																								U	-	-	U ; - ; -
582	423	B4E1K0	B4E1K0	Kinesin-like protein KIF23 OS=Homo sapiens GN=KIF23 PE=2 SV=1 - [B4E1K0_HUMAN]		77.7	7.97	0.0193	4	1	1		-	0	-	-	-	-		100	-	-		U	-	-	U ; - ; -		2	True	1	1											1	1
582	423	Q02241	Q02241	Kinesin-like protein KIF23 OS=Homo sapiens GN=KIF23 PE=1 SV=3 - [KIF23_HUMAN]		110	8.51	0.0135	4	1	1		-	0	-	-	-	-		100	-	-		U	-	-	U ; - ; -		2	False	1	1											1	1
582	423	Q02241-2	Q02241-2	Isoform 2 of Kinesin-like protein KIF23 OS=Homo sapiens GN=KIF23 - [KIF23_HUMAN]		98	8.47	0.0152	4	1	1		-	0	-	-	-	-		100	-	-		U	-	-	U ; - ; -		2	False	1	1											1	1
582	423	H7BYN4	H7BYN4	Kinesin-like protein KIF23 OS=Homo sapiens GN=KIF23 PE=2 SV=1 - [H7BYN4_HUMAN]		109.1	8.57	0.0137	4	1	1		-	0	-	-	-	-		100	-	-		U	-	-	U ; - ; -		2	False	1	1											1	1
																								U	-	-	U ; - ; -
583	425	C9JXB8	C9JXB8	60S ribosomal protein L24 OS=Homo sapiens GN=RPL24 PE=2 SV=1 - [C9JXB8_HUMAN]		14.4	11.31	0.0744	3	1	1		-	3478000	-	-	-	-		100	-	-		U	-	-	U ; - ; -		2	True	1	1											1	1
583	425	P83731	P83731	60S ribosomal protein L24 OS=Homo sapiens GN=RPL24 PE=1 SV=1 - [RL24_HUMAN]		17.8	11.25	0.0573	3	1	1		-	3478000	-	-	-	-		100	-	-		U	-	-	U ; - ; -		2	False	1	1											1	1
583	425	C9JNW5	C9JNW5	60S ribosomal protein L24 OS=Homo sapiens GN=RPL24 PE=2 SV=1 - [C9JNW5_HUMAN]		17.5	10.78	0.06	3	1	1		-	3478000	-	-	-	-		100	-	-		U	-	-	U ; - ; -		2	False	1	1											1	1
																								U	-	-	U ; - ; -
584	436	G3V1T4	G3V1T4	Nuclear pore complex protein Nup107 OS=Homo sapiens GN=NUP107 PE=2 SV=1 - [G3V1T4_HUMAN]		11.3	11.39	0.165	2	1	1		-	8152000	-	-	-	-		100	-	-		U	-	-	U ; - ; -		2	True	1	1											1	1
584	436	P57740	P57740	Nuclear pore complex protein Nup107 OS=Homo sapiens GN=NUP107 PE=1 SV=1 - [NU107_HUMAN]		106.3	5.43	0.0184	2	1	1		-	8152000	-	-	-	-		100	-	-		U	-	-	U ; - ; -		2	False	1	1											1	1
																								U	-	-	U ; - ; -
585	441	Q9H9B1-4	Q9H9B1-4	Isoform 4 of Histone-lysine N-methyltransferase EHMT1 OS=Homo sapiens GN=EHMT1 - [EHMT1_HUMAN]		86.6	6.3	0.0186	4	1	1		-	2964000	-	-	-	-		100	-	-		U	-	-	U ; - ; -		2	True	1	1											1	1
585	441	Q9H9B1	Q9H9B1	Histone-lysine N-methyltransferase EHMT1 OS=Homo sapiens GN=EHMT1 PE=1 SV=4 - [EHMT1_HUMAN]		141.4	5.76	0.0116	4	1	1		-	2964000	-	-	-	-		100	-	-		U	-	-	U ; - ; -		2	False	1	1											1	1
585	441	Q9H9B1-2	Q9H9B1-2	Isoform 2 of Histone-lysine N-methyltransferase EHMT1 OS=Homo sapiens GN=EHMT1 - [EHMT1_HUMAN]		88.6	6.34	0.0182	4	1	1		-	2964000	-	-	-	-		100	-	-		U	-	-	U ; - ; -		2	False	1	1											1	1
585	441	Q9H9B1-3	Q9H9B1-3	Isoform 3 of Histone-lysine N-methyltransferase EHMT1 OS=Homo sapiens GN=EHMT1 - [EHMT1_HUMAN]		128.6	5.68	0.0127	4	1	1		-	2964000	-	-	-	-		100	-	-		U	-	-	U ; - ; -		2	False	1	1											1	1
																								U	-	-	U ; - ; -
586	444	J3QK86	J3QK86	Bromodomain adjacent to zinc finger domain protein 2A OS=Homo sapiens GN=BAZ2A PE=4 SV=1 - [J3QK86_HUMAN]		207.7	6.67	0.0075	6	1	1		-	4931000	-	-	-	-		100	-	-		U	-	-	U ; - ; -		2	True	1	1											1	1
586	444	Q9UIF9	Q9UIF9	Bromodomain adjacent to zinc finger domain protein 2A OS=Homo sapiens GN=BAZ2A PE=1 SV=4 - [BAZ2A_HUMAN]		211.1	6.64	0.0073	6	1	1		-	4931000	-	-	-	-		100	-	-		U	-	-	U ; - ; -		2	False	1	1											1	1
586	444	Q9UIF9-3	Q9UIF9-3	Isoform 3 of Bromodomain adjacent to zinc finger domain protein 2A OS=Homo sapiens GN=BAZ2A - [BAZ2A_HUMAN]		210.6	6.67	0.0074	6	1	1		-	4931000	-	-	-	-		100	-	-		U	-	-	U ; - ; -		2	False	1	1											1	1
586	444	J3KPG5	J3KPG5	Bromodomain adjacent to zinc finger domain protein 2A OS=Homo sapiens GN=BAZ2A PE=4 SV=1 - [J3KPG5_HUMAN]		207.9	6.64	0.0075	6	1	1		-	4931000	-	-	-	-		100	-	-		U	-	-	U ; - ; -		2	False	1	1											1	1
586	444	Q9UIF9-2	Q9UIF9-2	Isoform 1 of Bromodomain adjacent to zinc finger domain protein 2A OS=Homo sapiens GN=BAZ2A - [BAZ2A_HUMAN]		208.3	6.6	0.0075	6	1	1		-	4931000	-	-	-	-		100	-	-		U	-	-	U ; - ; -		2	False	1	1											1	1
586	444	F8VU39	F8VU39	Bromodomain adjacent to zinc finger domain protein 2A OS=Homo sapiens GN=BAZ2A PE=2 SV=1 - [F8VU39_HUMAN]		210.8	6.67	0.0074	6	1	1		-	4931000	-	-	-	-		100	-	-		U	-	-	U ; - ; -		2	False	1	1											1	1
																								U	-	-	U ; - ; -
587	448	O75475-3	O75475-3	Isoform 3 of PC4 and SFRS1-interacting protein OS=Homo sapiens GN=PSIP1 - [PSIP1_HUMAN]		37.2	9.23	0.0517	3	1	1		-	10810000	-	-	-	-		100	-	-		U	-	-	U ; - ; -		2	True	1	1											1	1
587	448	O75475	O75475	PC4 and SFRS1-interacting protein OS=Homo sapiens GN=PSIP1 PE=1 SV=1 - [PSIP1_HUMAN]		60.1	9.13	0.0321	3	1	1		-	10810000	-	-	-	-		100	-	-		U	-	-	U ; - ; -		2	False	1	1											1	1
587	448	O75475-2	O75475-2	Isoform 2 of PC4 and SFRS1-interacting protein OS=Homo sapiens GN=PSIP1 - [PSIP1_HUMAN]		37.7	9.17	0.0511	3	1	1		-	10810000	-	-	-	-		100	-	-		U	-	-	U ; - ; -		2	False	1	1											1	1
																								U	-	-	U ; - ; -
588	457	H0YEC8	H0YEC8	Serine/threonine-protein kinase PRP4 homolog (Fragment) OS=Homo sapiens GN=PRPF4B PE=4 SV=1 - [H0YEC8_HUMAN]		44.7	6.05	0.0437	4	1	1		-	5114000	-	-	-	-		100	-	-		U	-	-	U ; - ; -		2	True	1	1											1	1
588	457	Q13523	Q13523	Serine/threonine-protein kinase PRP4 homolog OS=Homo sapiens GN=PRPF4B PE=1 SV=3 - [PRP4B_HUMAN]		116.9	10.26	0.0169	4	1	1		-	5114000	-	-	-	-		100	-	-		U	-	-	U ; - ; -		2	False	1	1											1	1
588	457	F5H2U2	F5H2U2	Serine/threonine-protein kinase PRP4 homolog OS=Homo sapiens GN=PRPF4B PE=2 SV=1 - [F5H2U2_HUMAN]		115.4	10.27	0.0171	4	1	1		-	5114000	-	-	-	-		100	-	-		U	-	-	U ; - ; -		2	False	1	1											1	1
588	457	H0YDJ3	H0YDJ3	Serine/threonine-protein kinase PRP4 homolog (Fragment) OS=Homo sapiens GN=PRPF4B PE=2 SV=1 - [H0YDJ3_HUMAN]		68.4	9.76	0.029	4	1	1		-	5114000	-	-	-	-		100	-	-		U	-	-	U ; - ; -		2	False	1	1											1	1
																								U	-	-	U ; - ; -
589	463	F5H3E1	F5H3E1	Cell division cycle and apoptosis regulator protein 1 OS=Homo sapiens GN=CCAR1 PE=2 SV=1 - [F5H3E1_HUMAN]		64	9.95	0.0211	5	1	1		-	5350000	-	-	-	-		100	-	-		U	-	-	U ; - ; -		2	True	1	1											1	1
589	463	Q8IX12	Q8IX12	Cell division cycle and apoptosis regulator protein 1 OS=Homo sapiens GN=CCAR1 PE=1 SV=2 - [CCAR1_HUMAN]		132.7	5.76	0.0104	5	1	1		-	5350000	-	-	-	-		100	-	-		U	-	-	U ; - ; -		2	False	1	1											1	1
589	463	F5H2E6	F5H2E6	Cell division cycle and apoptosis regulator protein 1 (Fragment) OS=Homo sapiens GN=CCAR1 PE=2 SV=1 - [F5H2E6_HUMAN]		88.2	7.87	0.0155	5	1	1		-	5350000	-	-	-	-		100	-	-		U	-	-	U ; - ; -		2	False	1	1											1	1
589	463	Q8IX12-2	Q8IX12-2	Isoform 2 of Cell division cycle and apoptosis regulator protein 1 OS=Homo sapiens GN=CCAR1 - [CCAR1_HUMAN]		131	5.76	0.0106	5	1	1		-	5350000	-	-	-	-		100	-	-		U	-	-	U ; - ; -		2	False	1	1											1	1
589	463	F5H1H2	F5H1H2	Cell division cycle and apoptosis regulator protein 1 (Fragment) OS=Homo sapiens GN=CCAR1 PE=2 SV=1 - [F5H1H2_HUMAN]		75.7	8	0.0186	5	1	1		-	5350000	-	-	-	-		100	-	-		U	-	-	U ; - ; -		2	False	1	1											1	1
																								U	-	-	U ; - ; -
590	472	O15504-3	O15504-3	Isoform 3 of Nucleoporin-like protein 2 OS=Homo sapiens GN=NUPL2 - [NUPL2_HUMAN]		19.3	9.13	0.0667	2	1	1		-	7284000	-	-	-	-		100	-	-		U	-	-	U ; - ; -		2	True	1	1											1	1
590	472	O15504	O15504	Nucleoporin-like protein 2 OS=Homo sapiens GN=NUPL2 PE=1 SV=1 - [NUPL2_HUMAN]		44.8	9.19	0.0307	2	1	1		-	7284000	-	-	-	-		100	-	-		U	-	-	U ; - ; -		2	False	1	1											1	1
																								U	-	-	U ; - ; -
591	473	Q8IV36-3	Q8IV36-3	Isoform 3 of Protein HID1 OS=Homo sapiens GN=HID1 - [HID1_HUMAN]		63.2	7.24	0.0196	3	1	1		-	0	-	-	-	-		100	-	-		U	-	-	U ; - ; -		2	True	1	1											1	1
591	473	Q8IV36	Q8IV36	Protein HID1 OS=Homo sapiens GN=HID1 PE=1 SV=1 - [HID1_HUMAN]		88.7	6.06	0.014	3	1	1		-	0	-	-	-	-		100	-	-		U	-	-	U ; - ; -		2	False	1	1											1	1
591	473	Q8IV36-2	Q8IV36-2	Isoform 2 of Protein HID1 OS=Homo sapiens GN=HID1 - [HID1_HUMAN]		88.6	6.06	0.014	3	1	1		-	0	-	-	-	-		100	-	-		U	-	-	U ; - ; -		2	False	1	1											1	1
																								U	-	-	U ; - ; -
592	482	O95785-2	O95785-2	Isoform 2 of Protein Wiz OS=Homo sapiens GN=WIZ - [WIZ_HUMAN]		85.3	9.06	0.0227	4	1	1		-	12410000	-	-	-	-		100	-	-		U	-	-	U ; - ; -		2	True	1	1											1	1
592	482	O95785	O95785	Protein Wiz OS=Homo sapiens GN=WIZ PE=1 SV=2 - [WIZ_HUMAN]		178.6	6.86	0.0109	4	1	1		-	12410000	-	-	-	-		100	-	-		U	-	-	U ; - ; -		2	False	1	1											1	1
592	482	B7ZM82	B7ZM82	Protein Wiz OS=Homo sapiens GN=WIZ PE=2 SV=1 - [B7ZM82_HUMAN]		102.9	9.52	0.0187	4	1	1		-	12410000	-	-	-	-		100	-	-		U	-	-	U ; - ; -		2	False	1	1											1	1
592	482	M0QXA7	M0QXA7	Protein Wiz OS=Homo sapiens GN=WIZ PE=4 SV=1 - [M0QXA7_HUMAN]		103.2	9.52	0.0186	4	1	1		-	12410000	-	-	-	-		100	-	-		U	-	-	U ; - ; -		2	False	1	1											1	1
																								U	-	-	U ; - ; -
593	485	A6NHR9-3	A6NHR9-3	Isoform 3 of Structural maintenance of chromosomes flexible hinge domain-containing protein 1 OS=Homo sapiens GN=SMCHD1 - [SMHD1_HUMAN]		85.9	6.7	0.0157	4	1	1		-	4031000	-	-	-	-		100	-	-		U	-	-	U ; - ; -		2	True	1	1											1	1
593	485	A6NHR9	A6NHR9	Structural maintenance of chromosomes flexible hinge domain-containing protein 1 OS=Homo sapiens GN=SMCHD1 PE=1 SV=2 - [SMHD1_HUMAN]		226.2	7.3	0.006	4	1	1		-	4031000	-	-	-	-		100	-	-		U	-	-	U ; - ; -		2	False	1	1											1	1
593	485	A6NHR9-2	A6NHR9-2	Isoform 2 of Structural maintenance of chromosomes flexible hinge domain-containing protein 1 OS=Homo sapiens GN=SMCHD1 - [SMHD1_HUMAN]		215.6	7.01	0.0063	4	1	1		-	4031000	-	-	-	-		100	-	-		U	-	-	U ; - ; -		2	False	1	1											1	1
593	485	J3KTL8	J3KTL8	Structural maintenance of chromosomes flexible hinge domain-containing protein 1 (Fragment) OS=Homo sapiens GN=SMCHD1 PE=4 SV=1 - [J3KTL8_HUMAN]		155.5	8.02	0.0086	4	1	1		-	4031000	-	-	-	-		100	-	-		U	-	-	U ; - ; -		2	False	1	1											1	1
																								U	-	-	U ; - ; -
594	486	E7EUM5	E7EUM5	Nucleoporin p54 OS=Homo sapiens GN=NUP54 PE=2 SV=2 - [E7EUM5_HUMAN]		37.3	6.81	0.0398	3	1	1		-	8420000	-	-	-	-		100	-	-		U	-	-	U ; - ; -		2	True	1	1											1	1
594	486	Q7Z3B4	Q7Z3B4	Nucleoporin p54 OS=Homo sapiens GN=NUP54 PE=1 SV=2 - [NUP54_HUMAN]		55.4	7.02	0.0256	3	1	1		-	8420000	-	-	-	-		100	-	-		U	-	-	U ; - ; -		2	False	1	1											1	1
594	486	B4DT35	B4DT35	Nucleoporin p54 OS=Homo sapiens GN=NUP54 PE=2 SV=1 - [B4DT35_HUMAN]		50.7	6.81	0.0283	3	1	1		-	8420000	-	-	-	-		100	-	-		U	-	-	U ; - ; -		2	False	1	1											1	1
																								U	-	-	U ; - ; -
595	487	F2Z388	F2Z388	60S ribosomal protein L35 OS=Homo sapiens GN=RPL35 PE=2 SV=1 - [F2Z388_HUMAN]		10.6	10.29	0.1042	3	1	1		-	7239000	-	-	-	-		100	-	-		U	-	-	U ; - ; -		2	True	1	1											1	1
595	487	P42766	P42766	60S ribosomal protein L35 OS=Homo sapiens GN=RPL35 PE=1 SV=2 - [RL35_HUMAN]		14.5	11.05	0.0813	3	1	1		-	7239000	-	-	-	-		100	-	-		U	-	-	U ; - ; -		2	False	1	1											1	1
595	487	H0Y3A0	H0Y3A0	60S ribosomal protein L35 (Fragment) OS=Homo sapiens GN=RPL35 PE=3 SV=1 - [H0Y3A0_HUMAN]		10.6	10.29	0.1042	3	1	1		-	7239000	-	-	-	-		100	-	-		U	-	-	U ; - ; -		2	False	1	1											1	1
																								U	-	-	U ; - ; -
596	492	F8VPF3	F8VPF3	Myosin light polypeptide 6 (Fragment) OS=Homo sapiens GN=MYL6 PE=2 SV=1 - [F8VPF3_HUMAN]		14.4	4.51	0.1	11	1	1		-	9738000	-	-	-	-		100	-	-		U	-	-	U ; - ; -		2	True	1	1											1	1
596	492	P14649	P14649	Myosin light chain 6B OS=Homo sapiens GN=MYL6B PE=1 SV=1 - [MYL6B_HUMAN]		22.7	5.73	0.0625	11	1	1		-	9738000	-	-	-	-		100	-	-		U	-	-	U ; - ; -		2	False	1	1											1	1
596	492	P60660	P60660	Myosin light polypeptide 6 OS=Homo sapiens GN=MYL6 PE=1 SV=2 - [MYL6_HUMAN]		16.9	4.65	0.0861	11	1	1		-	9738000	-	-	-	-		100	-	-		U	-	-	U ; - ; -		2	False	1	1											1	1
596	492	P60660-2	P60660-2	Isoform Smooth muscle of Myosin light polypeptide 6 OS=Homo sapiens GN=MYL6 - [MYL6_HUMAN]		17	4.55	0.0861	11	1	1		-	9738000	-	-	-	-		100	-	-		U	-	-	U ; - ; -		2	False	1	1											1	1
596	492	G3V1V0	G3V1V0	Myosin light polypeptide 6 OS=Homo sapiens GN=MYL6 PE=2 SV=1 - [G3V1V0_HUMAN]		18	4.77	0.0807	11	1	1		-	9738000	-	-	-	-		100	-	-		U	-	-	U ; - ; -		2	False	1	1											1	1
596	492	B7Z6Z4	B7Z6Z4	Myosin light polypeptide 6 OS=Homo sapiens GN=MYL6 PE=2 SV=1 - [B7Z6Z4_HUMAN]		26.7	5.08	0.0546	11	1	1		-	9738000	-	-	-	-		100	-	-		U	-	-	U ; - ; -		2	False	1	1											1	1
596	492	F8W1R7	F8W1R7	Myosin light polypeptide 6 OS=Homo sapiens GN=MYL6 PE=2 SV=1 - [F8W1R7_HUMAN]		16.3	4.65	0.0897	11	1	1		-	9738000	-	-	-	-		100	-	-		U	-	-	U ; - ; -		2	False	1	1											1	1
596	492	F8VZV5	F8VZV5	Myosin light polypeptide 6 OS=Homo sapiens GN=MYL6 PE=2 SV=1 - [F8VZV5_HUMAN]		15	5	0.0963	11	1	1		-	9738000	-	-	-	-		100	-	-		U	-	-	U ; - ; -		2	False	1	1											1	1
596	492	F8W1I5	F8W1I5	Myosin light chain 6B OS=Homo sapiens GN=MYL6B PE=2 SV=1 - [F8W1I5_HUMAN]		19	6.06	0.0743	11	1	1		-	9738000	-	-	-	-		100	-	-		U	-	-	U ; - ; -		2	False	1	1											1	1
596	492	G8JLA2	G8JLA2	Myosin light polypeptide 6 OS=Homo sapiens GN=MYL6 PE=2 SV=1 - [G8JLA2_HUMAN]		17.1	4.55	0.0855	11	1	1		-	9738000	-	-	-	-		100	-	-		U	-	-	U ; - ; -		2	False	1	1											1	1
596	492	J3KND3	J3KND3	Myosin light polypeptide 6 OS=Homo sapiens GN=MYL6 PE=4 SV=1 - [J3KND3_HUMAN]		17	4.65	0.0855	11	1	1		-	9738000	-	-	-	-		100	-	-		U	-	-	U ; - ; -		2	False	1	1											1	1
																								U	-	-	U ; - ; -
597	493	F8VQY8	F8VQY8	Anaphase-promoting complex subunit 7 (Fragment) OS=Homo sapiens GN=ANAPC7 PE=2 SV=1 - [F8VQY8_HUMAN]		13.8	7.74	0.123	4	1	1		-	2868000	-	-	-	-		100	-	-		U	-	-	U ; - ; -		2	True	1	1											1	1
597	493	Q9UJX3	Q9UJX3	Anaphase-promoting complex subunit 7 OS=Homo sapiens GN=ANAPC7 PE=1 SV=4 - [APC7_HUMAN]		66.8	5.64	0.025	4	1	1		-	2868000	-	-	-	-		100	-	-		U	-	-	U ; - ; -		2	False	1	1											1	1
597	493	F8VZ62	F8VZ62	Anaphase-promoting complex subunit 7 (Fragment) OS=Homo sapiens GN=ANAPC7 PE=2 SV=1 - [F8VZ62_HUMAN]		23.3	8.16	0.0721	4	1	1		-	2868000	-	-	-	-		100	-	-		U	-	-	U ; - ; -		2	False	1	1											1	1
597	493	Q9UJX3-2	Q9UJX3-2	Isoform 2 of Anaphase-promoting complex subunit 7 OS=Homo sapiens GN=ANAPC7 - [APC7_HUMAN]		60	8.41	0.0279	4	1	1		-	2868000	-	-	-	-		100	-	-		U	-	-	U ; - ; -		2	False	1	1											1	1
																								U	-	-	U ; - ; -
598	496	F8VZW6	F8VZW6	SWI/SNF complex subunit SMARCC2 OS=Homo sapiens GN=SMARCC2 PE=2 SV=1 - [F8VZW6_HUMAN]		11.7	9.35	0.1429	5	1	1		-	9484000	-	-	-	-		100	-	-		U	-	-	U ; - ; -		2	True	1	1											1	1
598	496	Q8TAQ2	Q8TAQ2	SWI/SNF complex subunit SMARCC2 OS=Homo sapiens GN=SMARCC2 PE=1 SV=1 - [SMRC2_HUMAN]		132.8	5.69	0.0124	5	1	1		-	9484000	-	-	-	-		100	-	-		U	-	-	U ; - ; -		2	False	1	1											1	1
598	496	Q8TAQ2-2	Q8TAQ2-2	Isoform 2 of SWI/SNF complex subunit SMARCC2 OS=Homo sapiens GN=SMARCC2 - [SMRC2_HUMAN]		124.8	5.55	0.0133	5	1	1		-	9484000	-	-	-	-		100	-	-		U	-	-	U ; - ; -		2	False	1	1											1	1
598	496	Q8TAQ2-3	Q8TAQ2-3	Isoform 3 of SWI/SNF complex subunit SMARCC2 OS=Homo sapiens GN=SMARCC2 - [SMRC2_HUMAN]		126.8	5.55	0.013	5	1	1		-	9484000	-	-	-	-		100	-	-		U	-	-	U ; - ; -		2	False	1	1											1	1
598	496	F8VXC8	F8VXC8	SWI/SNF complex subunit SMARCC2 OS=Homo sapiens GN=SMARCC2 PE=2 SV=1 - [F8VXC8_HUMAN]		136.1	5.71	0.012	5	1	1		-	9484000	-	-	-	-		100	-	-		U	-	-	U ; - ; -		2	False	1	1											1	1
																								U	-	-	U ; - ; -
599	503	H0Y4Q3	H0Y4Q3	Ran GTPase-activating protein 1 (Fragment) OS=Homo sapiens GN=RANGAP1 PE=4 SV=1 - [H0Y4Q3_HUMAN]		26.9	5.14	0.0474	3	1	1		-	6647000	-	-	-	-		100	-	-		U	-	-	U ; - ; -		2	True	1	1											1	1
599	503	P46060	P46060	Ran GTPase-activating protein 1 OS=Homo sapiens GN=RANGAP1 PE=1 SV=1 - [RAGP1_HUMAN]		63.5	4.68	0.0204	3	1	1		-	6647000	-	-	-	-		100	-	-		U	-	-	U ; - ; -		2	False	1	1											1	1
599	503	F8W7I9	F8W7I9	Ran GTPase-activating protein 1 OS=Homo sapiens GN=RANGAP1 PE=2 SV=1 - [F8W7I9_HUMAN]		57.7	4.53	0.0226	3	1	1		-	6647000	-	-	-	-		100	-	-		U	-	-	U ; - ; -		2	False	1	1											1	1
																								U	-	-	U ; - ; -
600	507	H0YFD2	H0YFD2	Protein KRI1 homolog (Fragment) OS=Homo sapiens GN=KRI1 PE=4 SV=1 - [H0YFD2_HUMAN]		22.3	4.98	0.0737	4	1	1		-	5978000	-	-	-	-		100	-	-		U	-	-	U ; - ; -		2	True	1	1											1	1
600	507	Q8N9T8	Q8N9T8	Protein KRI1 homolog OS=Homo sapiens GN=KRI1 PE=1 SV=2 - [KRI1_HUMAN]		83.2	5.17	0.0197	4	1	1		-	5978000	-	-	-	-		100	-	-		U	-	-	U ; - ; -		2	False	1	1											1	1
600	507	D3YTE0	D3YTE0	Protein KRI1 homolog OS=Homo sapiens GN=KRI1 PE=2 SV=1 - [D3YTE0_HUMAN]		82.4	5.19	0.0199	4	1	1		-	5978000	-	-	-	-		100	-	-		U	-	-	U ; - ; -		2	False	1	1											1	1
600	507	Q8N9T8-2	Q8N9T8-2	Isoform 2 of Protein KRI1 homolog OS=Homo sapiens GN=KRI1 - [KRI1_HUMAN]		82.5	5.19	0.0198	4	1	1		-	5978000	-	-	-	-		100	-	-		U	-	-	U ; - ; -		2	False	1	1											1	1
																								U	-	-	U ; - ; -
601	508	H0YGW7	H0YGW7	ATP-binding cassette sub-family F member 1 (Fragment) OS=Homo sapiens GN=ABCF1 PE=3 SV=1 - [H0YGW7_HUMAN]		67.6	8.19	0.0252	3	1	1		-	0	-	-	-	-		100	-	-		U	-	-	U ; - ; -		2	True	1	1											1	1
601	508	Q8NE71	Q8NE71	ATP-binding cassette sub-family F member 1 OS=Homo sapiens GN=ABCF1 PE=1 SV=2 - [ABCF1_HUMAN]		95.9	6.8	0.0178	3	1	1		-	0	-	-	-	-		100	-	-		U	-	-	U ; - ; -		2	False	1	1											1	1
601	508	Q8NE71-2	Q8NE71-2	Isoform 2 of ATP-binding cassette sub-family F member 1 OS=Homo sapiens GN=ABCF1 - [ABCF1_HUMAN]		91.6	7.68	0.0186	3	1	1		-	0	-	-	-	-		100	-	-		U	-	-	U ; - ; -		2	False	1	1											1	1
																								U	-	-	U ; - ; -
602	509	H0YJ87	H0YJ87	Zinc finger CCCH domain-containing protein 14 (Fragment) OS=Homo sapiens GN=ZC3H14 PE=2 SV=1 - [H0YJ87_HUMAN]		8.6	9.99	0.1975	10	1	1		-	6163000	-	-	-	-		100	-	-		U	-	-	U ; - ; -		2	True	1	1											1	1
602	509	Q6PJT7	Q6PJT7	Zinc finger CCCH domain-containing protein 14 OS=Homo sapiens GN=ZC3H14 PE=1 SV=1 - [ZC3HE_HUMAN]		82.8	7.31	0.0217	10	1	1		-	6163000	-	-	-	-		100	-	-		U	-	-	U ; - ; -		2	False	1	1											1	1
602	509	Q6PJT7-4	Q6PJT7-4	Isoform 4 of Zinc finger CCCH domain-containing protein 14 OS=Homo sapiens GN=ZC3H14 - [ZC3HE_HUMAN]		64.5	8.15	0.028	10	1	1		-	6163000	-	-	-	-		100	-	-		U	-	-	U ; - ; -		2	False	1	1											1	1
602	509	Q6PJT7-3	Q6PJT7-3	Isoform 3 of Zinc finger CCCH domain-containing protein 14 OS=Homo sapiens GN=ZC3H14 - [ZC3HE_HUMAN]		65.4	7.94	0.0276	10	1	1		-	6163000	-	-	-	-		100	-	-		U	-	-	U ; - ; -		2	False	1	1											1	1
602	509	Q6PJT7-2	Q6PJT7-2	Isoform 2 of Zinc finger CCCH domain-containing protein 14 OS=Homo sapiens GN=ZC3H14 - [ZC3HE_HUMAN]		82.8	7.31	0.0218	10	1	1		-	6163000	-	-	-	-		100	-	-		U	-	-	U ; - ; -		2	False	1	1											1	1
602	509	Q6PJT7-9	Q6PJT7-9	Isoform 9 of Zinc finger CCCH domain-containing protein 14 OS=Homo sapiens GN=ZC3H14 - [ZC3HE_HUMAN]		82.3	7.31	0.0219	10	1	1		-	6163000	-	-	-	-		100	-	-		U	-	-	U ; - ; -		2	False	1	1											1	1
602	509	H0YJA2	H0YJA2	Zinc finger CCCH domain-containing protein 14 (Fragment) OS=Homo sapiens GN=ZC3H14 PE=4 SV=1 - [H0YJA2_HUMAN]		73.3	7.43	0.0246	10	1	1		-	6163000	-	-	-	-		100	-	-		U	-	-	U ; - ; -		2	False	1	1											1	1
602	509	G3V256	G3V256	Zinc finger CCCH domain-containing protein 14 OS=Homo sapiens GN=ZC3H14 PE=2 SV=1 - [G3V256_HUMAN]		68.3	7.94	0.0264	10	1	1		-	6163000	-	-	-	-		100	-	-		U	-	-	U ; - ; -		2	False	1	1											1	1
602	509	G3V5I6	G3V5I6	Zinc finger CCCH domain-containing protein 14 OS=Homo sapiens GN=ZC3H14 PE=2 SV=1 - [G3V5I6_HUMAN]		47.7	7.94	0.0381	10	1	1		-	6163000	-	-	-	-		100	-	-		U	-	-	U ; - ; -		2	False	1	1											1	1
602	509	Q6PJT7-5	Q6PJT7-5	Isoform 5 of Zinc finger CCCH domain-containing protein 14 OS=Homo sapiens GN=ZC3H14 - [ZC3HE_HUMAN]		80	7.31	0.0225	10	1	1		-	6163000	-	-	-	-		100	-	-		U	-	-	U ; - ; -		2	False	1	1											1	1
																								U	-	-	U ; - ; -
603	510	H0YJH9	H0YJH9	Polyadenylate-binding protein 2 (Fragment) OS=Homo sapiens GN=PABPN1 PE=4 SV=1 - [H0YJH9_HUMAN]		11.1	11.27	0.1146	6	1	1		-	6455000	-	-	-	-		100	-	-		U	-	-	U ; - ; -		2	True	1	1											1	1
603	510	Q86U42	Q86U42	Polyadenylate-binding protein 2 OS=Homo sapiens GN=PABPN1 PE=1 SV=3 - [PABP2_HUMAN]		32.7	5.06	0.0359	6	1	1		-	6455000	-	-	-	-		100	-	-		U	-	-	U ; - ; -		2	False	1	1											1	1
603	510	B4DEH8	B4DEH8	Polyadenylate-binding protein 2 OS=Homo sapiens GN=PABPN1 PE=2 SV=1 - [B4DEH8_HUMAN]		19	9.23	0.0655	6	1	1		-	6455000	-	-	-	-		100	-	-		U	-	-	U ; - ; -		2	False	1	1											1	1
603	510	G3V4T2	G3V4T2	Polyadenylate-binding protein 2 OS=Homo sapiens GN=PABPN1 PE=2 SV=1 - [G3V4T2_HUMAN]		20.2	9.48	0.0618	6	1	1		-	6455000	-	-	-	-		100	-	-		U	-	-	U ; - ; -		2	False	1	1											1	1
603	510	Q86U42-2	Q86U42-2	Isoform 2 of Polyadenylate-binding protein 2 OS=Homo sapiens GN=PABPN1 - [PABP2_HUMAN]		31.5	4.96	0.0372	6	1	1		-	6455000	-	-	-	-		100	-	-		U	-	-	U ; - ; -		2	False	1	1											1	1
603	510	Q92843-2	Q92843-2	Isoform 3 of Bcl-2-like protein 2 OS=Homo sapiens GN=BCL2L2 - [B2CL2_HUMAN]		37.1	8.13	0.033	6	1	1		-	6455000	-	-	-	-		100	-	-		U	-	-	U ; - ; -		2	False	1	1											1	1
																								U	-	-	U ; - ; -
604	513	H3BMZ1	H3BMZ1	Very-long-chain (3R)-3-hydroxyacyl-[acyl-carrier protein] dehydratase 3 (Fragment) OS=Homo sapiens GN=PTPLAD1 PE=2 SV=1 - [H3BMZ1_HUMAN]		16.2	5.17	0.1007	6	1	1		-	3018000	-	-	-	-		100	-	-		U	-	-	U ; - ; -		2	True	1	1											1	1
604	513	Q9P035	Q9P035	Very-long-chain (3R)-3-hydroxyacyl-[acyl-carrier protein] dehydratase 3 OS=Homo sapiens GN=PTPLAD1 PE=1 SV=2 - [HACD3_HUMAN]		43.1	8.94	0.0387	6	1	1		-	3018000	-	-	-	-		100	-	-		U	-	-	U ; - ; -		2	False	1	1											1	1
604	513	B4DRF4	B4DRF4	Very-long-chain (3R)-3-hydroxyacyl-[acyl-carrier protein] dehydratase 3 OS=Homo sapiens GN=PTPLAD1 PE=2 SV=1 - [B4DRF4_HUMAN]		36.4	8.73	0.0456	6	1	1		-	3018000	-	-	-	-		100	-	-		U	-	-	U ; - ; -		2	False	1	1											1	1
604	513	H3BPZ1	H3BPZ1	Very-long-chain (3R)-3-hydroxyacyl-[acyl-carrier protein] dehydratase 3 OS=Homo sapiens GN=PTPLAD1 PE=2 SV=1 - [H3BPZ1_HUMAN]		40	8.97	0.0415	6	1	1		-	3018000	-	-	-	-		100	-	-		U	-	-	U ; - ; -		2	False	1	1											1	1
604	513	H3BS72	H3BS72	Very-long-chain (3R)-3-hydroxyacyl-[acyl-carrier protein] dehydratase 3 OS=Homo sapiens GN=PTPLAD1 PE=2 SV=1 - [H3BS72_HUMAN]		47.1	8.85	0.035	6	1	1		-	3018000	-	-	-	-		100	-	-		U	-	-	U ; - ; -		2	False	1	1											1	1
604	513	H3BRL8	H3BRL8	Very-long-chain (3R)-3-hydroxyacyl-[acyl-carrier protein] dehydratase 3 OS=Homo sapiens GN=PTPLAD1 PE=2 SV=1 - [H3BRL8_HUMAN]		29.2	9.41	0.0571	6	1	1		-	3018000	-	-	-	-		100	-	-		U	-	-	U ; - ; -		2	False	1	1											1	1
																								U	-	-	U ; - ; -
605	514	H3BQA8	H3BQA8	WD repeat-containing protein 61 (Fragment) OS=Homo sapiens GN=WDR61 PE=4 SV=1 - [H3BQA8_HUMAN]		17.8	6.18	0.1227	5	1	1		-	0	-	-	-	-		100	-	-		U	-	-	U ; - ; -		2	True	1	1											1	1
605	514	Q9GZS3	Q9GZS3	WD repeat-containing protein 61 OS=Homo sapiens GN=WDR61 PE=1 SV=1 - [WDR61_HUMAN]		33.6	5.47	0.0656	5	1	1		-	0	-	-	-	-		100	-	-		U	-	-	U ; - ; -		2	False	1	1											1	1
605	514	H0YL19	H0YL19	WD repeat-containing protein 61 OS=Homo sapiens GN=WDR61 PE=2 SV=1 - [H0YL19_HUMAN]		23.2	5.68	0.0943	5	1	1		-	0	-	-	-	-		100	-	-		U	-	-	U ; - ; -		2	False	1	1											1	1
605	514	H0YMF9	H0YMF9	WD repeat-containing protein 61 OS=Homo sapiens GN=WDR61 PE=2 SV=1 - [H0YMF9_HUMAN]		20.7	5.38	0.1058	5	1	1		-	0	-	-	-	-		100	-	-		U	-	-	U ; - ; -		2	False	1	1											1	1
605	514	H0YN81	H0YN81	WD repeat-containing protein 61 (Fragment) OS=Homo sapiens GN=WDR61 PE=2 SV=1 - [H0YN81_HUMAN]		32.2	5.71	0.068	5	1	1		-	0	-	-	-	-		100	-	-		U	-	-	U ; - ; -		2	False	1	1											1	1
																								U	-	-	U ; - ; -
606	518	H7C2W9	H7C2W9	60S ribosomal protein L31 (Fragment) OS=Homo sapiens GN=RPL31 PE=4 SV=1 - [H7C2W9_HUMAN]		12.8	11	0.1296	7	1	1		-	8590000	-	-	-	-		100	-	-		U	-	-	U ; - ; -		2	True	1	1											1	1
606	518	P62899	P62899	60S ribosomal protein L31 OS=Homo sapiens GN=RPL31 PE=1 SV=1 - [RL31_HUMAN]		14.5	10.54	0.112	7	1	1		-	8590000	-	-	-	-		100	-	-		U	-	-	U ; - ; -		2	False	1	1											1	1
606	518	P62899-3	P62899-3	Isoform 3 of 60S ribosomal protein L31 OS=Homo sapiens GN=RPL31 - [RL31_HUMAN]		14	10.8	0.1157	7	1	1		-	8590000	-	-	-	-		100	-	-		U	-	-	U ; - ; -		2	False	1	1											1	1
606	518	P62899-2	P62899-2	Isoform 2 of 60S ribosomal protein L31 OS=Homo sapiens GN=RPL31 - [RL31_HUMAN]		14.6	10.8	0.1094	7	1	1		-	8590000	-	-	-	-		100	-	-		U	-	-	U ; - ; -		2	False	1	1											1	1
606	518	B7Z4C8	B7Z4C8	60S ribosomal protein L31 OS=Homo sapiens GN=RPL31 PE=2 SV=1 - [B7Z4C8_HUMAN]		15.1	10.37	0.1077	7	1	1		-	8590000	-	-	-	-		100	-	-		U	-	-	U ; - ; -		2	False	1	1											1	1
606	518	B7Z4E3	B7Z4E3	60S ribosomal protein L31 OS=Homo sapiens GN=RPL31 PE=2 SV=1 - [B7Z4E3_HUMAN]		13.9	10.65	0.1167	7	1	1		-	8590000	-	-	-	-		100	-	-		U	-	-	U ; - ; -		2	False	1	1											1	1
606	518	C9JU56	C9JU56	60S ribosomal protein L31 (Fragment) OS=Homo sapiens GN=RPL31 PE=2 SV=1 - [C9JU56_HUMAN]		13.3	10.78	0.1217	7	1	1		-	8590000	-	-	-	-		100	-	-		U	-	-	U ; - ; -		2	False	1	1											1	1
																								U	-	-	U ; - ; -
607	519	H7C306	H7C306	Remodeling and spacing factor 1 (Fragment) OS=Homo sapiens GN=RSF1 PE=4 SV=1 - [H7C306_HUMAN]		22.9	4.7	0.0842	4	1	1		-	6825000	-	-	-	-		100	-	-		U	-	-	U ; - ; -		2	True	1	1											1	1
607	519	Q96T23	Q96T23	Remodeling and spacing factor 1 OS=Homo sapiens GN=RSF1 PE=1 SV=2 - [RSF1_HUMAN]		163.7	5.01	0.0118	4	1	1		-	6825000	-	-	-	-		100	-	-		U	-	-	U ; - ; -		2	False	1	1											1	1
607	519	Q96T23-2	Q96T23-2	Isoform 2 of Remodeling and spacing factor 1 OS=Homo sapiens GN=RSF1 - [RSF1_HUMAN]		160	5.01	0.0121	4	1	1		-	6825000	-	-	-	-		100	-	-		U	-	-	U ; - ; -		2	False	1	1											1	1
[truncated: 595 more rows]
[truncated: 32 more columns]

## Sheet: report+peptides
						Identification details							Relative quantification details
Prot Group	Prot Group Orig	Accession	Accession	Description		MW [kDa]	calc. pI	Sum(Coverage)	Sum(# Proteins)	Sum(# Peptides)	Sum(# Unique Peptides)		Protein areas							Fold changes (U/R)				Up/Down regulation					Sum(# PSMs)	Is Master Protein	# Peptides A(3,5)	# Peptides A(8,10)	# Peptides B(3,5)	# Peptides B(8,10)	# Peptides C(3,5)	# Peptides C(8,10)	# Peptides D(3,5)	# Peptides D(8,10)	# Peptides E(3,5)	# Peptides E(8,10)	# Peptides F(3,5)	# Peptides F(8,10)	# PSM A(3,5)	# PSM A(8,10)	# PSM B(3,5)	# PSM B(8,10)	# PSM C(3,5)	# PSM C(8,10)	# PSM D(3,5)
													NE-R-1	NE-U-1	NE-R-2	NE-U-2	NE-R-3	NE-U-3		NE-1	NE-2	NE-3		NE-1	NE-2	NE-3	Summary
1	87	P14866	P14866	Heterogeneous nuclear ribonucleoprotein L OS=Homo sapiens GN=HNRNPL PE=1 SV=2 - [HNRPL_HUMAN]		64.1	8.22	0.7521	1	36	36		3953000000	124900000	85230000	-	34080000	-		0.0315963	0.01	0.01		D	D	D	D ; D ; D		985	True	16	15					36	34	19	17	10	10	28	25					408
																								D	D	D	D ; D ; D
				Sequence		# Protein Groups	Protein Groups Accessions																	D	D	D	D ; D ; D
				AITHLNNNFMFGQK		1	P14866																	D	D	D	D ; D ; D
				AKASLNGADIYSGCCTLK		1	P14866																	D	D	D	D ; D ; D
				ASLNGADIYSGCCTLK		1	P14866																	D	D	D	D ; D ; D
				ASLNGADIYSGCCTLKIEYAKPTR		1	P14866																	D	D	D	D ; D ; D
				FSTPEQAAK		1	P14866																	D	D	D	D ; D ; D
				FSTPEQAAKNR		1	P14866																	D	D	D	D ; D ; D
				GLIDGVVEADLVEALQEFGPISYVVVMPK		1	P14866																	D	D	D	D ; D ; D
				IEYAKPTR		1	P14866																	D	D	D	D ; D ; D
				IQHPSNVLHFFNAPLEVTEENFFEICDELGVK		1	P14866																	D	D	D	D ; D ; D
				ISRPGDSDDSR		1	P14866																	D	D	D	D ; D ; D
				KNGVQAMVEFDSVQSAQR		1	P14866																	D	D	D	D ; D ; D
				LCFSTAQHAS		1	P14866																	D	D	D	D ; D ; D
				LKTDNAGDQHGGGGGGGGGAGAAGGGGGGENYDDPHK		1	P14866																	D	D	D	D ; D ; D
				LNVCVSK		1	P14866																	D	D	D	D ; D ; D
				LNVCVSKQPAIMPGQSYGLEDGSCSYK		1	P14866																	D	D	D	D ; D ; D
				LNVFKNDQDTWDYTNPNLSGQGDPGSNPNK		1	P14866																	D	D	D	D ; D ; D
				LNVFKNDQDTWDYTNPNLSGQGDPGSNPNKR		1	P14866																	D	D	D	D ; D ; D
				MAAAGGGGGGGR		1	P14866																	D	D	D	D ; D ; D
				MGPPVGGHR		1	P14866																	D	D	D	D ; D ; D
				NDQDTWDYTNPNLSGQGDPGSNPNK		1	P14866																	D	D	D	D ; D ; D
				NDQDTWDYTNPNLSGQGDPGSNPNKR		1	P14866																	D	D	D	D ; D ; D
				NGVQAMVEFDSVQSAQR		1	P14866																	D	D	D	D ; D ; D
				NNRFSTPEQAAK		1	P14866																	D	D	D	D ; D ; D
				NPNGPYPYTLK		1	P14866																	D	D	D	D ; D ; D
				QALVEFEDVLGACNAVNYAADNQIYIAGHPAFVNYSTSQK		1	P14866																	D	D	D	D ; D ; D
				QPAIMPGQSYGLEDGSCSYK		1	P14866																	D	D	D	D ; D ; D
				QPAIMPGQSYGLEDGSCSYKDFSESR		1	P14866																	D	D	D	D ; D ; D
				SDALETLGFLNHYQMK		1	P14866																	D	D	D	D ; D ; D
				SKPGAAMVEMADGYAVDR		1	P14866																	D	D	D	D ; D ; D
				SSSGLLEWESK		1	P14866																	D	D	D	D ; D ; D
				TDNAGDQHGGGGGGGGGAGAAGGGGGGENYDDPHK		1	P14866																	D	D	D	D ; D ; D
				TDNAGDQHGGGGGGGGGAGAAGGGGGGENYDDPHKTPASPVVHIR		1	P14866																	D	D	D	D ; D ; D
				TPASPVVHIR		1	P14866																	D	D	D	D ; D ; D
				VFNVFCLYGNVEK		1	P14866																	D	D	D	D ; D ; D
				YGPQYGHPPPPPPPPEYGPHADSPVLMVYGLDQSK		1	P14866																	D	D	D	D ; D ; D
				YYGGGSEGGRAPK		1	P14866																	D	D	D	D ; D ; D
																								D	D	D	D ; D ; D
2	295	Q99729-3	Q99729-3	Isoform 3 of Heterogeneous nuclear ribonucleoprotein A/B OS=Homo sapiens GN=HNRNPAB - [ROAA_HUMAN]		30.6	7.91	0.5965	1	24	23		414300000	12860000000	125200000	2604000000	23330000	2293000000		31.0403	20.7987	98.2855		U	U	U	U ; U ; U		745	True	18	17	20	20	21	19	13	13	9	8	6	7	102	87	124	124	82	72	50
																								U	U	U	U ; U ; U
				Sequence		# Protein Groups	Protein Groups Accessions																	U	U	U	U ; U ; U
				DLKDYFTK		1	Q99729-3																	U	U	U	U ; U ; U
				EVYQQQQYGSGGR		1	Q99729-3																	U	U	U	U ; U ; U
				EYFGEFGEIEAIELPMDPK		1	Q99729-3																	U	U	U	U ; U ; U
				FGEVVDCTIK		7	O14979;Q99729-3;O14979-3;Q14103-3;Q14103-4;D6RF44;H0YA96																	U	U	U	U ; U ; U
				FGEVVDCTIKMDPNTGR		1	Q99729-3																	U	U	U	U ; U ; U
				GFGFILFK		1	Q99729-3																	U	U	U	U ; U ; U
				GFGFILFKDAASVEK		1	Q99729-3																	U	U	U	U ; U ; U
				GFVFITFK		1	Q99729-3																	U	U	U	U ; U ; U
				GFVFITFKEEEPVK		1	Q99729-3																	U	U	U	U ; U ; U
				GFVFITFKEEEPVKK		1	Q99729-3																	U	U	U	U ; U ; U
				GGHQNNYKPY		1	Q99729-3																	U	U	U	U ; U ; U
				GSGGGGGGGGQGSTNYGK		1	Q99729-3																	U	U	U	U ; U ; U
				IFVGGLNPEATEEK		1	Q99729-3																	U	U	U	U ; U ; U
				IFVGGLNPEATEEKIR		1	Q99729-3																	U	U	U	U ; U ; U
				IREYFGEFGEIEAIELPMDPK		1	Q99729-3																	U	U	U	U ; U ; U
				KFHTVSGSK		1	Q99729-3																	U	U	U	U ; U ; U
				KIFVGGLNPEATEEK		1	Q99729-3																	U	U	U	U ; U ; U
				MFVGGLSWDTSK		1	Q99729-3																	U	U	U	U ; U ; U
				MFVGGLSWDTSKK		1	Q99729-3																	U	U	U	U ; U ; U
				RGFVFITFK		1	Q99729-3																	U	U	U	U ; U ; U
				RGFVFITFKEEEPVK		1	Q99729-3																	U	U	U	U ; U ; U
				SRGFGFILFKDAASVEK		1	Q99729-3																	U	U	U	U ; U ; U
				VAQPKEVYQQQQYGSGGR		1	Q99729-3																	U	U	U	U ; U ; U
				VLDQKEHR		1	Q99729-3																	U	U	U	U ; U ; U
																								U	U	U	U ; U ; U
3	312	Q14103-3	Q14103-3	Isoform 3 of Heterogeneous nuclear ribonucleoprotein D0 OS=Homo sapiens GN=HNRNPD - [HNRPD_HUMAN]		32.8	8.16	0.5359	2	27	3		350700000	13690000000	64170000	2538000000	17060000	2325000000		39.0362	39.5512	136.284		U	U	U	U ; U ; U		645	True	21	20	23	18	18	17	15	14	8	7	5	5	109	101	104	99	68	61	31
3	312	Q14103	Q14103	Heterogeneous nuclear ribonucleoprotein D0 OS=Homo sapiens GN=HNRNPD PE=1 SV=1 - [HNRPD_HUMAN]		38.4	7.81	0.462	2	27	3		350700000	13690000000	64170000	2538000000	17060000	2325000000		39.0362	39.5512	136.284		U	U	U	U ; U ; U		645	False	21	20	23	18	18	17	15	14	8	7	5	5	109	101	104	99	68	61	31
																								U	U	U	U ; U ; U
				Sequence		# Protein Groups	Protein Groups Accessions																	U	U	U	U ; U ; U
				DLKDYFSK		4	Q14103-3;Q14103-4;D6RF44;H0YA96																	U	U	U	U ; U ; U
				EQYQQQQQWGSR		3	Q14103-3;Q14103-4;H0YA96																	U	U	U	U ; U ; U
				ESESVDKVMDQK		4	Q14103-3;Q14103-4;D6RF44;H0YA96																	U	U	U	U ; U ; U
				EYFGGFGEVESIELPMDNK		3	Q14103-3;Q14103-4;H0YA96																	U	U	U	U ; U ; U
				FGEVVDCTIK		7	O14979;Q99729-3;O14979-3;Q14103-3;Q14103-4;D6RF44;H0YA96																	U	U	U	U ; U ; U
				FGEVVDCTLKLDPITGR		4	Q14103-3;Q14103-4;D6RF44;H0YA96																	U	U	U	U ; U ; U
				GFCFITFK		3	Q14103-3;Q14103-4;H0YA96																	U	U	U	U ; U ; U
				GFCFITFKEEEPVK		3	Q14103-3;Q14103-4;H0YA96																	U	U	U	U ; U ; U
				GFCFITFKEEEPVKK		3	Q14103-3;Q14103-4;H0YA96																	U	U	U	U ; U ; U
				GFGFVLFK		6	O14979;Q14103-3;O14979-3;Q14103-4;D6RF44;H0YA96																	U	U	U	U ; U ; U
				GFGFVLFKESESVDK		2	Q14103-3;Q14103-4																	U	U	U	U ; U ; U
				HSEAATAQR		1	Q14103-3																	U	U	U	U ; U ; U
				HSEAATAQREEWK		1	Q14103-3																	U	U	U	U ; U ; U
				IDASKNEEDEGHSNSSPR		1	Q14103-3																	U	U	U	U ; U ; U
				IFVGGLSPDTPEEK		4	Q14103-3;Q14103-4;H0YA96;D6RF44																	U	U	U	U ; U ; U
				IFVGGLSPDTPEEKIR		2	Q14103-3;Q14103-4																	U	U	U	U ; U ; U
				IREYFGGFGEVESIELPMDNK		3	Q14103-3;Q14103-4;H0YA96																	U	U	U	U ; U ; U
				KIFVGGLSPDTPEEK		4	Q14103-3;Q14103-4;D6RF44;H0YA96																	U	U	U	U ; U ; U
				KYHNVGLSK		2	Q14103-3;Q14103-4																	U	U	U	U ; U ; U
				LDPITGR		2	Q14103-3;Q14103-4																	U	U	U	U ; U ; U
				MFIGGLSWDTTK		4	Q14103-3;Q14103-4;D6RF44;H0YA96																	U	U	U	U ; U ; U
				MFIGGLSWDTTKK		4	Q14103-3;Q14103-4;D6RF44;H0YA96																	U	U	U	U ; U ; U
				RGFCFITFK		3	Q14103-3;Q14103-4;H0YA96																	U	U	U	U ; U ; U
				RGFCFITFKEEEPVK		3	Q14103-3;Q14103-4;H0YA96																	U	U	U	U ; U ; U
				SRGFGFVLFK		4	O14979;Q14103-3;O14979-3;Q14103-4																	U	U	U	U ; U ; U
				SRGFGFVLFKESESVDK		2	Q14103-3;Q14103-4																	U	U	U	U ; U ; U
				YHNVGLSK		3	Q14103-3;Q14103-4;H0YA96																	U	U	U	U ; U ; U
																								U	U	U	U ; U ; U
4	286	P07910-2	P07910-2	Isoform C1 of Heterogeneous nuclear ribonucleoproteins C1/C2 OS=Homo sapiens GN=HNRNPC - [HNRPC_HUMAN]		32.3	5.08	0.5939	1	30	1		46560000	26100000000	17760000	697200000	2719000	361100000		560.567	39.2568	132.806		U	U	U	U ; U ; U		546	True	24	21	18	17	14	13	9	8	8	5	3	3	166	129	65	59	40	36	14
																								U	U	U	U ; U ; U
				Sequence		# Protein Groups	Protein Groups Accessions																	U	U	U	U ; U ; U
				AAVAGEDGR		2	P07910;P07910-2																	U	U	U	U ; U ; U
				GDDLQAIK		5	P07910;P07910-2;O60812;G3V2D6;G3V5V7																	U	U	U	U ; U ; U
				GDDLQAIKK		2	P07910;P07910-2																	U	U	U	U ; U ; U
				GDDQLELIKDDEK		2	P07910;P07910-2																	U	U	U	U ; U ; U
				GFAFVQYVNER		2	P07910;P07910-2																	U	U	U	U ; U ; U
				IVGCSVHK		2	P07910;P07910-2																	U	U	U	U ; U ; U
				IVGCSVHKGFAFVQYVNER		2	P07910;P07910-2																	U	U	U	U ; U ; U
				KDETNVK		4	P07910;P07910-2;G3V2D6;G3V5V7																	U	U	U	U ; U ; U
				KSDVEAIFSK		3	P07910;P07910-2;O60812																	U	U	U	U ; U ; U
				LKGDDLQAIK		5	P07910;P07910-2;O60812;G3V2D6;G3V5V7																	U	U	U	U ; U ; U
				LKGDDLQAIKK		4	P07910;P07910-2;G3V2D6;G3V5V7																	U	U	U	U ; U ; U
				MIAGQVLDINLAAEPK		2	P07910;P07910-2																	U	U	U	U ; U ; U
				MYSYPAR		4	P07910;P07910-2;G3V2D6;G3V5V7																	U	U	U	U ; U ; U
				NDKSEEEQSSSSVK		4	P07910;P07910-2;G3V2D6;G3V5V7																	U	U	U	U ; U ; U
				NDKSEEEQSSSSVKK		2	P07910;P07910-2																	U	U	U	U ; U ; U
				QAVEMKNDKSEEEQSSSSVK		2	P07910;P07910-2																	U	U	U	U ; U ; U
				QKVDSLLENLEK		5	P07910;P07910-2;O60812;G3V2D6;G3V5V7																	U	U	U	U ; U ; U
				QKVDSLLENLEKIEK		4	P07910;P07910-2;G3V2D6;G3V5V7																	U	U	U	U ; U ; U
				RSAAEMYGSSFDLDYDFQR		2	P07910-2;G3V2D6																	U	U	U	U ; U ; U
				SAAEMYGSSFDLDYDFQR		2	P07910-2;G3V2D6																	U	U	U	U ; U ; U
				SAAEMYGSSFDLDYDFQRDYYDR		1	P07910-2																	U	U	U	U ; U ; U
				SDVEAIFSK		3	P07910;P07910-2;O60812																	U	U	U	U ; U ; U
				SEEEQSSSSVK		4	P07910;P07910-2;G3V2D6;G3V5V7																	U	U	U	U ; U ; U
				VDSLLENLEK		5	O60812;P07910;P07910-2;G3V2D6;G3V5V7																	U	U	U	U ; U ; U
				VDSLLENLEKIEK		4	P07910;P07910-2;G3V2D6;G3V5V7																	U	U	U	U ; U ; U
				VDSLLENLEKIEKEQSK		4	P07910;P07910-2;G3V2D6;G3V5V7																	U	U	U	U ; U ; U
				VFIGNLNTLVVK		3	P07910;P07910-2;O60812																	U	U	U	U ; U ; U
				VFIGNLNTLVVKK		2	P07910;P07910-2																	U	U	U	U ; U ; U
				VFIGNLNTLVVKKSDVEAIFSK		2	P07910;P07910-2																	U	U	U	U ; U ; U
				VSGNTSR		4	P07910;P07910-2;G3V2D6;G3V5V7																	U	U	U	U ; U ; U
																								U	U	U	U ; U ; U
5	313	Q14103-4	Q14103-4	Isoform 4 of Heterogeneous nuclear ribonucleoprotein D0 OS=Homo sapiens GN=HNRNPD - [HNRPD_HUMAN]		30.7	8.41	0.5052	3	27	3		-	13690000000	-	2538000000	17060000	2325000000		100	100	136.284		U	U	U	U ; U ; U		530	True	19	18	24	20	18	18					5	5	95	87	102	100	68	64
5	313	Q14103-2	Q14103-2	Isoform 2 of Heterogeneous nuclear ribonucleoprotein D0 OS=Homo sapiens GN=HNRNPD - [HNRPD_HUMAN]		36.2	8.1	0.4315	3	27	3		-	13690000000	-	2538000000	17060000	2325000000		100	100	136.284		U	U	U	U ; U ; U		530	False	19	18	24	20	18	18					5	5	95	87	102	100	68	64
5	313	B4DTC3	B4DTC3	Heterogeneous nuclear ribonucleoprotein D0 OS=Homo sapiens GN=HNRNPD PE=2 SV=1 - [B4DTC3_HUMAN]		33.6	8.53	0.4785	3	27	3		-	13690000000	-	2538000000	17060000	2325000000		100	100	136.284		U	U	U	U ; U ; U		530	False	19	18	24	20	18	18					5	5	95	87	102	100	68	64
																								U	U	U	U ; U ; U
				Sequence		# Protein Groups	Protein Groups Accessions																	U	U	U	U ; U ; U
				DLKDYFSK		4	Q14103-3;Q14103-4;D6RF44;H0YA96																	U	U	U	U ; U ; U
				EQYQQQQQWGSR		3	Q14103-3;Q14103-4;H0YA96																	U	U	U	U ; U ; U
				ESESVDKVMDQK		4	Q14103-3;Q14103-4;D6RF44;H0YA96																	U	U	U	U ; U ; U
				EYFGGFGEVESIELPMDNK		3	Q14103-3;Q14103-4;H0YA96																	U	U	U	U ; U ; U
				FGEVVDCTIK		7	O14979;Q99729-3;O14979-3;Q14103-3;Q14103-4;D6RF44;H0YA96																	U	U	U	U ; U ; U
				FGEVVDCTLKLDPITGR		4	Q14103-3;Q14103-4;D6RF44;H0YA96																	U	U	U	U ; U ; U
				GFCFITFK		3	Q14103-3;Q14103-4;H0YA96																	U	U	U	U ; U ; U
				GFCFITFKEEEPVK		3	Q14103-3;Q14103-4;H0YA96																	U	U	U	U ; U ; U
				GFCFITFKEEEPVKK		3	Q14103-3;Q14103-4;H0YA96																	U	U	U	U ; U ; U
				GFGFVLFK		6	O14979;Q14103-3;O14979-3;Q14103-4;D6RF44;H0YA96																	U	U	U	U ; U ; U
				GFGFVLFKESESVDK		2	Q14103-3;Q14103-4																	U	U	U	U ; U ; U
				IDASKNEEDEGKMFIGGLSWDTTK		1	Q14103-4																	U	U	U	U ; U ; U
				IFVGGLSPDTPEEK		4	Q14103-3;Q14103-4;H0YA96;D6RF44																	U	U	U	U ; U ; U
				IFVGGLSPDTPEEKIR		2	Q14103-3;Q14103-4																	U	U	U	U ; U ; U
				IREYFGGFGEVESIELPMDNK		3	Q14103-3;Q14103-4;H0YA96																	U	U	U	U ; U ; U
				KIFVGGLSPDTPEEK		4	Q14103-3;Q14103-4;D6RF44;H0YA96																	U	U	U	U ; U ; U
				KYHNVGLSK		2	Q14103-3;Q14103-4																	U	U	U	U ; U ; U
				LDPITGR		2	Q14103-3;Q14103-4																	U	U	U	U ; U ; U
				MFIGGLSWDTTK		4	Q14103-3;Q14103-4;D6RF44;H0YA96																	U	U	U	U ; U ; U
				MFIGGLSWDTTKK		4	Q14103-3;Q14103-4;D6RF44;H0YA96																	U	U	U	U ; U ; U
				NEEDEGKMFIGGLSWDTTK		1	Q14103-4																	U	U	U	U ; U ; U
				NEEDEGKMFIGGLSWDTTKK		1	Q14103-4																	U	U	U	U ; U ; U
				RGFCFITFK		3	Q14103-3;Q14103-4;H0YA96																	U	U	U	U ; U ; U
				RGFCFITFKEEEPVK		3	Q14103-3;Q14103-4;H0YA96																	U	U	U	U ; U ; U
				SRGFGFVLFK		4	O14979;Q14103-3;O14979-3;Q14103-4																	U	U	U	U ; U ; U
				SRGFGFVLFKESESVDK		2	Q14103-3;Q14103-4																	U	U	U	U ; U ; U
				YHNVGLSK		3	Q14103-3;Q14103-4;H0YA96																	U	U	U	U ; U ; U
																								U	U	U	U ; U ; U
6	78	O14979	O14979	Heterogeneous nuclear ribonucleoprotein D-like OS=Homo sapiens GN=HNRPDL PE=1 SV=3 - [HNRDL_HUMAN]		46.4	9.57	0.381	1	24	2		175400000	7915000000	25440000	2254000000	-	1919000000		45.1254	88.6006	100		U	U	U	U ; U ; U		517	True	22	22	21	19	19	19	6	6	4	2			78	71	99	92	78	74	9
																								U	U	U	U ; U ; U
				Sequence		# Protein Groups	Protein Groups Accessions																	U	U	U	U ; U ; U
				DAASVDKVLELK		2	O14979;O14979-3																	U	U	U	U ; U ; U
				DLTEYLSR		2	O14979;O14979-3																	U	U	U	U ; U ; U
				EDMNEYSNIEEFAEGSK		1	O14979-3																	U	U	U	U ; U ; U
				EYFGAFGEIENIELPMDTK		2	O14979;O14979-3																	U	U	U	U ; U ; U
				FGEVVDCTIK		7	O14979;Q99729-3;O14979-3;Q14103-3;Q14103-4;D6RF44;H0YA96																	U	U	U	U ; U ; U
				FGEVVDCTIKTDPVTGR		2	O14979;O14979-3																	U	U	U	U ; U ; U
				GFCFITYTDEEPVK		2	O14979;O14979-3																	U	U	U	U ; U ; U
				GFCFITYTDEEPVKK		2	O14979;O14979-3																	U	U	U	U ; U ; U
				GFGFVLFK		6	O14979;Q14103-3;O14979-3;Q14103-4;D6RF44;H0YA96																	U	U	U	U ; U ; U
				GFGFVLFKDAASVDK		2	O14979;O14979-3																	U	U	U	U ; U ; U
				KDLTEYLSR		2	O14979;O14979-3																	U	U	U	U ; U ; U
				KVFVGGLSPDTSEEQIK		2	O14979;O14979-3																	U	U	U	U ; U ; U
				KVFVGGLSPDTSEEQIKEYFGAFGEIENIELPMDTK		2	O14979;O14979-3																	U	U	U	U ; U ; U
				LSHVPPPLFPSAPATLASR		1	O14979																	U	U	U	U ; U ; U
				MFIGGLSWDTSK		2	O14979;O14979-3																	U	U	U	U ; U ; U
				MFIGGLSWDTSKK		2	O14979;O14979-3																	U	U	U	U ; U ; U
				NQQDDGKMFIGGLSWDTSK		2	O14979;O14979-3																	U	U	U	U ; U ; U
				NQQDDGKMFIGGLSWDTSKK		2	O14979;O14979-3																	U	U	U	U ; U ; U
				QLAPLLPSLAPSSAR		1	O14979																	U	U	U	U ; U ; U
				QQQQQQK		2	O14979;O14979-3																	U	U	U	U ; U ; U
				RGFCFITYTDEEPVK		2	O14979;O14979-3																	U	U	U	U ; U ; U
				RGFCFITYTDEEPVKK		2	O14979;O14979-3																	U	U	U	U ; U ; U
				SRGFGFVLFK		4	O14979;Q14103-3;O14979-3;Q14103-4																	U	U	U	U ; U ; U
				VFVGGLSPDTSEEQIK		2	O14979;O14979-3																	U	U	U	U ; U ; U
				VFVGGLSPDTSEEQIKEYFGAFGEIENIELPMDTK		2	O14979;O14979-3																	U	U	U	U ; U ; U
																								U	U	U	U ; U ; U
7	54	Q15717	Q15717	ELAV-like protein 1 OS=Homo sapiens GN=ELAVL1 PE=1 SV=2 - [ELAV1_HUMAN]		36.1	9.17	0.6319	2	19	17		137300000	6710000000	82210000	675900000	23270000	335600000		48.8711	8.22163	14.422		U	U	U	U ; U ; U		498	True	16	16	18	15	12	11	12	12	11	11	5	8	81	79	70	57	45	42	30
7	54	B4DVB8	B4DVB8	ELAV-like protein 1 OS=Homo sapiens GN=ELAVL1 PE=2 SV=1 - [B4DVB8_HUMAN]		39	9.45	0.5836	2	19	17		137300000	6710000000	82210000	675900000	23270000	335600000		48.8711	8.22163	14.422		U	U	U	U ; U ; U		498	False	16	16	18	15	12	11	12	12	11	11	5	8	81	79	70	57	45	42	30
																								U	U	U	U ; U ; U
				Sequence		# Protein Groups	Protein Groups Accessions																	U	U	U	U ; U ; U
				AINTLNGLR		2	Q15717;Q12926-2																	U	U	U	U ; U ; U
				DANLYISGLPR		1	Q15717																	U	U	U	U ; U ; U
				DKVAGHSLGYGFVNYVTAK		1	Q15717																	U	U	U	U ; U ; U
				DVEDMFSR		1	Q15717																	U	U	U	U ; U ; U
				FAANPNQNK		1	Q15717																	U	U	U	U ; U ; U
				FGGPVHHQAQR		1	Q15717																	U	U	U	U ; U ; U
				GFGFVTMTNYEEAAMAIASLNGYR		1	Q15717																	U	U	U	U ; U ; U
				ILQVSFK		1	Q15717																	U	U	U	U ; U ; U
				NVALLSQLYHSPAR		1	Q15717																	U	U	U	U ; U ; U
				RSEAEEAITSFNGHKPPGSSEPITVK		1	Q15717																	U	U	U	U ; U ; U
				SEAEEAITSFNGHKPPGSSEPITVK		1	Q15717																	U	U	U	U ; U ; U
				SLFSSIGEVESAK		1	Q15717																	U	U	U	U ; U ; U
				TMTQKDVEDMFSR		1	Q15717																	U	U	U	U ; U ; U
				TNLIVNYLPQNMTQDELR		1	Q15717																	U	U	U	U ; U ; U
				VAGHSLGYGFVNYVTAK		1	Q15717																	U	U	U	U ; U ; U
				VIRDFNTNK		2	Q15717;Q12926-2																	U	U	U	U ; U ; U
				VLVDQTTGLSR		1	Q15717																	U	U	U	U ; U ; U
				VSYARPSSEVIK		1	Q15717																	U	U	U	U ; U ; U
				VSYARPSSEVIKDANLYISGLPR		1	Q15717																	U	U	U	U ; U ; U
																								U	U	U	U ; U ; U
8	83	P07910	P07910	Heterogeneous nuclear ribonucleoproteins C1/C2 OS=Homo sapiens GN=HNRNPC PE=1 SV=4 - [HNRPC_HUMAN]		33.6	5.08	0.5948	1	29	2		-	26100000000	-	697200000	2719000	361100000		100	100	132.806		U	U	U	U ; U ; U		452	True	24	21	17	16	14	13					3	3	154	116	58	52	35	31
																								U	U	U	U ; U ; U
				Sequence		# Protein Groups	Protein Groups Accessions																	U	U	U	U ; U ; U
				AAVAGEDGR		2	P07910;P07910-2																	U	U	U	U ; U ; U
				GDDLQAIK		5	P07910;P07910-2;O60812;G3V2D6;G3V5V7																	U	U	U	U ; U ; U
				GDDLQAIKK		2	P07910;P07910-2																	U	U	U	U ; U ; U
				GDDQLELIKDDEK		2	P07910;P07910-2																	U	U	U	U ; U ; U
				GFAFVQYVNER		2	P07910;P07910-2																	U	U	U	U ; U ; U
				IVGCSVHK		2	P07910;P07910-2																	U	U	U	U ; U ; U
				IVGCSVHKGFAFVQYVNER		2	P07910;P07910-2																	U	U	U	U ; U ; U
				KDETNVK		4	P07910;P07910-2;G3V2D6;G3V5V7																	U	U	U	U ; U ; U
				KSDVEAIFSK		3	P07910;P07910-2;O60812																	U	U	U	U ; U ; U
				LKGDDLQAIK		5	P07910;P07910-2;O60812;G3V2D6;G3V5V7																	U	U	U	U ; U ; U
				LKGDDLQAIKK		4	P07910;P07910-2;G3V2D6;G3V5V7																	U	U	U	U ; U ; U
				MIAGQVLDINLAAEPK		2	P07910;P07910-2																	U	U	U	U ; U ; U
				MYSYPAR		4	P07910;P07910-2;G3V2D6;G3V5V7																	U	U	U	U ; U ; U
				NDKSEEEQSSSSVK		4	P07910;P07910-2;G3V2D6;G3V5V7																	U	U	U	U ; U ; U
				NDKSEEEQSSSSVKK		2	P07910;P07910-2																	U	U	U	U ; U ; U
				QAVEMKNDKSEEEQSSSSVK		2	P07910;P07910-2																	U	U	U	U ; U ; U
				QKVDSLLENLEK		5	P07910;P07910-2;O60812;G3V2D6;G3V5V7																	U	U	U	U ; U ; U
				QKVDSLLENLEKIEK		4	P07910;P07910-2;G3V2D6;G3V5V7																	U	U	U	U ; U ; U
				RSAAEMYGSSFDLDYDFQR		2	P07910-2;G3V2D6																	U	U	U	U ; U ; U
				RSAAEMYGSVTEHPSPSPLLSSSFDLDYDFQR		1	P07910																	U	U	U	U ; U ; U
				SAAEMYGSSFDLDYDFQR		2	P07910-2;G3V2D6																	U	U	U	U ; U ; U
				SAAEMYGSSFDLDYDFQRDYYDR		1	P07910-2																	U	U	U	U ; U ; U
				SAAEMYGSVTEHPSPSPLLSSSFDLDYDFQR		1	P07910																	U	U	U	U ; U ; U
				SDVEAIFSK		3	P07910;P07910-2;O60812																	U	U	U	U ; U ; U
				SEEEQSSSSVK		4	P07910;P07910-2;G3V2D6;G3V5V7																	U	U	U	U ; U ; U
				VDSLLENLEK		5	O60812;P07910;P07910-2;G3V2D6;G3V5V7																	U	U	U	U ; U ; U
				VDSLLENLEKIEK		4	P07910;P07910-2;G3V2D6;G3V5V7																	U	U	U	U ; U ; U
				VDSLLENLEKIEKEQSK		4	P07910;P07910-2;G3V2D6;G3V5V7																	U	U	U	U ; U ; U
				VFIGNLNTLVVK		3	P07910;P07910-2;O60812																	U	U	U	U ; U ; U
				VFIGNLNTLVVKK		2	P07910;P07910-2																	U	U	U	U ; U ; U
				VFIGNLNTLVVKKSDVEAIFSK		2	P07910;P07910-2																	U	U	U	U ; U ; U
				VSGNTSR		4	P07910;P07910-2;G3V2D6;G3V5V7																	U	U	U	U ; U ; U
																								U	U	U	U ; U ; U
9	306	O14979-3	O14979-3	Isoform 3 of Heterogeneous nuclear ribonucleoprotein D-like OS=Homo sapiens GN=HNRPDL - [HNRDL_HUMAN]		27.2	8.65	0.5861	2	23	1		175400000	7915000000	25440000	2254000000	-	1919000000		45.1254	88.6006	100		U	U	U	U ; U ; U		435	True	21		21	19	19	19	5		4	2			76		99	92	78	74	8
9	306	O14979-2	O14979-2	Isoform 2 of Heterogeneous nuclear ribonucleoprotein D-like OS=Homo sapiens GN=HNRPDL - [HNRDL_HUMAN]		33.6	7.31	0.4751	2	23	1		175400000	7915000000	25440000	2254000000	-	1919000000		45.1254	88.6006	100		U	U	U	U ; U ; U		435	False	21		21	19	19	19	5		4	2			76		99	92	78	74	8
																								U	U	U	U ; U ; U
				Sequence		# Protein Groups	Protein Groups Accessions																	U	U	U	U ; U ; U
				DAASVDKVLELK		2	O14979;O14979-3																	U	U	U	U ; U ; U
				DLTEYLSR		2	O14979;O14979-3																	U	U	U	U ; U ; U
				EDMNEYSNIEEFAEGSK		1	O14979-3																	U	U	U	U ; U ; U
				EYFGAFGEIENIELPMDTK		2	O14979;O14979-3																	U	U	U	U ; U ; U
				FGEVVDCTIK		7	O14979;Q99729-3;O14979-3;Q14103-3;Q14103-4;D6RF44;H0YA96																	U	U	U	U ; U ; U
				FGEVVDCTIKTDPVTGR		2	O14979;O14979-3																	U	U	U	U ; U ; U
				GFCFITYTDEEPVK		2	O14979;O14979-3																	U	U	U	U ; U ; U
				GFCFITYTDEEPVKK		2	O14979;O14979-3																	U	U	U	U ; U ; U
				GFGFVLFK		6	O14979;Q14103-3;O14979-3;Q14103-4;D6RF44;H0YA96																	U	U	U	U ; U ; U
				GFGFVLFKDAASVDK		2	O14979;O14979-3																	U	U	U	U ; U ; U
				KDLTEYLSR		2	O14979;O14979-3																	U	U	U	U ; U ; U
				KVFVGGLSPDTSEEQIK		2	O14979;O14979-3																	U	U	U	U ; U ; U
				KVFVGGLSPDTSEEQIKEYFGAFGEIENIELPMDTK		2	O14979;O14979-3																	U	U	U	U ; U ; U
				MFIGGLSWDTSK		2	O14979;O14979-3																	U	U	U	U ; U ; U
				MFIGGLSWDTSKK		2	O14979;O14979-3																	U	U	U	U ; U ; U
				NQQDDGKMFIGGLSWDTSK		2	O14979;O14979-3																	U	U	U	U ; U ; U
				NQQDDGKMFIGGLSWDTSKK		2	O14979;O14979-3																	U	U	U	U ; U ; U
				QQQQQQK		2	O14979;O14979-3																	U	U	U	U ; U ; U
				RGFCFITYTDEEPVK		2	O14979;O14979-3																	U	U	U	U ; U ; U
				RGFCFITYTDEEPVKK		2	O14979;O14979-3																	U	U	U	U ; U ; U
				SRGFGFVLFK		4	O14979;Q14103-3;O14979-3;Q14103-4																	U	U	U	U ; U ; U
				VFVGGLSPDTSEEQIK		2	O14979;O14979-3																	U	U	U	U ; U ; U
				VFVGGLSPDTSEEQIKEYFGAFGEIENIELPMDTK		2	O14979;O14979-3																	U	U	U	U ; U ; U
																								U	U	U	U ; U ; U
10	577	P02769-B6E	P02769-B6E	Serum albumin (B6E) OS=Bos taurus GN=ALB PE=1 SV=4 - [ALBU_BOVIN]		69.2	6.18	0.6046	1	35	35		123500000	138000000	101700000	93520000	92320000	92720000		1.11741	0.919567	1.00433		N	N	N	N ; N ; N		419	True	16	20	13	17	12	16	26	29	12	17	9	15	20	33	28	43	23	34	47
																								N	N	N	N ; N ; N
				Sequence		# Protein Groups	Protein Groups Accessions																	N	N	N	N ; N ; N
				AEFVEVTK		1	P02769-B6E																	N	N	N	N ; N ; N
				CCAADDKEACFAVEGPK		1	P02769-B6E																	N	N	N	N ; N ; N
				CCTESLVNR		1	P02769-B6E																	N	N	N	N ; N ; N
				DAFLGSFLYEYSR		1	P02769-B6E																	N	N	N	N ; N ; N
				DDPHACYSTVFDK		1	P02769-B6E																	N	N	N	N ; N ; N
				DLGEEHFK		1	P02769-B6E																	N	N	N	N ; N ; N
				EACFAVEGPK		1	P02769-B6E																	N	N	N	N ; N ; N
				ETYGDMADCCEK		1	P02769-B6E																	N	N	N	N ; N ; N
				EYEATLEECCAK		1	P02769-B6E																	N	N	N	N ; N ; N
				FKDLGEEHFK		1	P02769-B6E																	N	N	N	N ; N ; N
				GLVLIAFSQYLQQCPFDEHVK		1	P02769-B6E																	N	N	N	N ; N ; N
				HLVDEPQNLIK		1	P02769-B6E																	N	N	N	N ; N ; N
				KQTALVELLK		1	P02769-B6E																	N	N	N	N ; N ; N
				KVPQVSTPTLVEVSR		1	P02769-B6E																	N	N	N	N ; N ; N
				LFTFHADICTLPDTEK		1	P02769-B6E																	N	N	N	N ; N ; N
				LGEYGFQNALIVR		1	P02769-B6E																	N	N	N	N ; N ; N
				LKECCDKPLLEK		1	P02769-B6E																	N	N	N	N ; N ; N
				LKPDPNTLCDEFK		1	P02769-B6E																	N	N	N	N ; N ; N
				LKPDPNTLCDEFKADEK		1	P02769-B6E																	N	N	N	N ; N ; N
				LSQKFPK		1	P02769-B6E																	N	N	N	N ; N ; N
				LVNELTEFAK		1	P02769-B6E																	N	N	N	N ; N ; N
				LVTDLTK		1	P02769-B6E																	N	N	N	N ; N ; N
				LVVSTQTALA		1	P02769-B6E																	N	N	N	N ; N ; N
				MPCTEDYLSLILNR		1	P02769-B6E																	N	N	N	N ; N ; N
				NECFLSHKDDSPDLPK		1	P02769-B6E																	N	N	N	N ; N ; N
				QTALVELLK		1	P02769-B6E																	N	N	N	N ; N ; N
				RHPEYAVSVLLR		1	P02769-B6E																	N	N	N	N ; N ; N
				RPCFSALTPDETYVPK		1	P02769-B6E																	N	N	N	N ; N ; N
				SHCIAEVEK		1	P02769-B6E																	N	N	N	N ; N ; N
				SLHTLFGDELCK		1	P02769-B6E																	N	N	N	N ; N ; N
				TVMENFVAFVDK		1	P02769-B6E																	N	N	N	N ; N ; N
				VPQVSTPTLVEVSR		1	P02769-B6E																	N	N	N	N ; N ; N
				YICDNQDTISSK		1	P02769-B6E																	N	N	N	N ; N ; N
				YLYEIAR		1	P02769-B6E																	N	N	N	N ; N ; N
				YNGVFQECCQAEDK		1	P02769-B6E																	N	N	N	N ; N ; N
																								N	N	N	N ; N ; N
11	62	Q96I24	Q96I24	Far upstream element-binding protein 3 OS=Homo sapiens GN=FUBP3 PE=1 SV=2 - [FUBP3_HUMAN]		61.6	8.38	0.6836	1	29	26		71870000	1124000000	2747000	75330000	2158000	39730000		15.6393	27.4226	18.4106		U	U	U	U ; U ; U		417	True	26	26	28	25	25	23	24	25	5	5	1	1	57	56	62	59	43	37	46
																								U	U	U	U ; U ; U
				Sequence		# Protein Groups	Protein Groups Accessions																	U	U	U	U ; U ; U
				AAQVMGPPDR		1	Q96I24																	U	U	U	U ; U ; U
				AEGFVDALHR		1	Q96I24																	U	U	U	U ; U ; U
				CGLVIGK		1	Q96I24																	U	U	U	U ; U ; U
				CQHAAHIISELILTAQER		1	Q96I24																	U	U	U	U ; U ; U
				DGFGGLAAAR		1	Q96I24																	U	U	U	U ; U ; U
				EMVLELIR		3	Q96AE4;Q96I24;Q96AE4-2																	U	U	U	U ; U ; U
				FAVGIVIGR		3	Q96AE4;Q96I24;Q96AE4-2																	U	U	U	U ; U ; U
				GDWSVGAPGGVQEITYTVPADK		1	Q96I24																	U	U	U	U ; U ; U
				GRGDWSVGAPGGVQEITYTVPADK		1	Q96I24																	U	U	U	U ; U ; U
				GVPQQIEVAR		1	Q96I24																	U	U	U	U ; U ; U
				IDSIPHLNNSTPLVDPSVYGYGVQK		1	Q96I24																	U	U	U	U ; U ; U
				IQFKPDDGISPER		1	Q96I24																	U	U	U	U ; U ; U
				IQIASESSGIPERPCVLTGTPESIEQAK		1	Q96I24																	U	U	U	U ; U ; U
				IQIASESSGIPERPCVLTGTPESIEQAKR		1	Q96I24																	U	U	U	U ; U ; U
				IQNDAGVR		4	Q96AE4;Q92945;Q96I24;Q96AE4-2																	U	U	U	U ; U ; U
				LLGQIVDR		1	Q96I24																	U	U	U	U ; U ; U
				MGGGSIEVSVPR		1	Q96I24																	U	U	U	U ; U ; U
				MVGFIIGR		1	Q96I24																	U	U	U	U ; U ; U
				MVMIQDGPLPTGADKPLR		1	Q96I24																	U	U	U	U ; U ; U
				NGPGFHNDIDSNSTIQEILIPASK		1	Q96I24																	U	U	U	U ; U ; U
				QQVAFYGQTLGQAQAHSQEQ		1	Q96I24																	U	U	U	U ; U ; U
				QSHAASAAPQASSPPDYTMAWAEYYR		1	Q96I24																	U	U	U	U ; U ; U
				RPLDDGVGNQLGALVHQR		1	Q96I24																	U	U	U	U ; U ; U
				SINQQSGAHVELQR		1	Q96I24																	U	U	U	U ; U ; U
				SSGCFPNMAAK		1	Q96I24																	U	U	U	U ; U ; U
				TVITEEFK		1	Q96I24																	U	U	U	U ; U ; U
				TVITEEFKVPDK		1	Q96I24																	U	U	U	U ; U ; U
				VGGTNLGAPGAFGQSPFSQPPAPPHQNTFPPR		1	Q96I24																	U	U	U	U ; U ; U
				VGLVIGR		1	Q96I24																	U	U	U	U ; U ; U
																								U	U	U	U ; U ; U
12	302	P52272-2	P52272-2	Isoform 2 of Heterogeneous nuclear ribonucleoprotein M OS=Homo sapiens GN=HNRNPM - [HNRPM_HUMAN]		73.6	8.82	0.6773	2	42	19		13610000	1420000000	-	102700000	-	47250000		104.335	100	100		U	U	U	U ; U ; U		401	True	35	33	33	28	28	21	11	7					72	64	80	69	52	39	16
12	302	P52272	P52272	Heterogeneous nuclear ribonucleoprotein M OS=Homo sapiens GN=HNRNPM PE=1 SV=3 - [HNRPM_HUMAN]		77.5	8.7	0.6411	2	42	19		13610000	1420000000	-	102700000	-	47250000		104.335	100	100		U	U	U	U ; U ; U		401	False	35	33	33	28	28	21	11	7					72	64	80	69	52	39	16
																								U	U	U	U ; U ; U
				Sequence		# Protein Groups	Protein Groups Accessions																	U	U	U	U ; U ; U
				ACQIFVR		1	P52272-2																	U	U	U	U ; U ; U
				ADILEDK		2	P52272-2;M0QZM1																	U	U	U	U ; U ; U
				ADILEDKDGK		2	P52272-2;M0QZM1																	U	U	U	U ; U ; U
				AFITNIPFDVK		1	P52272-2																	U	U	U	U ; U ; U
				DKFNECGHVLYADIK		1	P52272-2																	U	U	U	U ; U ; U
				EKVGEVTYVELLMDAEGK		1	P52272-2																	U	U	U	U ; U ; U
				EVFSMAGVVVR		2	P52272-2;M0QZM1																	U	U	U	U ; U ; U
				FESPEVAER		1	P52272-2																	U	U	U	U ; U ; U
				FGSGMNMGR		2	P52272-2;M0QZM1																	U	U	U	U ; U ; U
				FNECGHVLYADIK		1	P52272-2																	U	U	U	U ; U ; U
				GCAVVEFK		1	P52272-2																	U	U	U	U ; U ; U
				GDFFPPERPQQLPHGLGGIGMGLGPGGQPIDANHLNK		2	P52272-2;M0QZM1																	U	U	U	U ; U ; U
				GGNRFEPYANPTK		1	P52272-2																	U	U	U	U ; U ; U
				GGNRFEPYANPTKR		1	P52272-2																	U	U	U	U ; U ; U
				GIGMGNIGPAGMGMEGIGFGINK		2	P52272-2;M0QZM1																	U	U	U	U ; U ; U
				GIGTVTFEQSIEAVQAISMFNGQLLFDRPMHVK		2	P52272-2;M0QZM1																	U	U	U	U ; U ; U
				GNFGGSFAGSFGGAGGHAPGVAR		1	P52272-2																	U	U	U	U ; U ; U
				INEILSNALK		1	P52272-2																	U	U	U	U ; U ; U
				INEILSNALKR		1	P52272-2																	U	U	U	U ; U ; U
				KACQIFVR		1	P52272-2																	U	U	U	U ; U ; U
				LGSTVFVANLDYK		1	P52272-2																	U	U	U	U ; U ; U
				LKEVFSMAGVVVR		2	P52272-2;M0QZM1																	U	U	U	U ; U ; U
				MAAPIDR		2	P52272-2;M0QZM1																	U	U	U	U ; U ; U
				MATGLER		2	P52272-2;M0QZM1																	U	U	U	U ; U ; U
				MEEESGAPGVPSGNGAPGPK		1	P52272-2																	U	U	U	U ; U ; U
				MGAGLGHGMDR		2	P52272-2;M0QZM1																	U	U	U	U ; U ; U
				MGAGMGFGLER		2	P52272-2;M0QZM1																	U	U	U	U ; U ; U
				MGANNLER		2	P52272-2;M0QZM1																	U	U	U	U ; U ; U
				MGANSLER		2	P52272-2;M0QZM1																	U	U	U	U ; U ; U
				MGGMEGPFGGGMENMGR		2	P52272-2;M0QZM1																	U	U	U	U ; U ; U
				MGLAMGGGGGASFDR		1	P52272-2																	U	U	U	U ; U ; U
				MGLSMER		2	P52272-2;M0QZM1																	U	U	U	U ; U ; U
				MGLVMDR		2	P52272-2;M0QZM1																	U	U	U	U ; U ; U
				MGPAIER		2	P52272-2;M0QZM1																	U	U	U	U ; U ; U
				MGPAMGPALGAGIER		2	P52272-2;M0QZM1																	U	U	U	U ; U ; U
				MGPGIDR		2	P52272-2;M0QZM1																	U	U	U	U ; U ; U
				MGPLGLDHMASSIER		2	P52272-2;M0QZM1																	U	U	U	U ; U ; U
				MGPVMDR		2	P52272-2;M0QZM1																	U	U	U	U ; U ; U
				MVPAGMGAGLER		2	P52272-2;M0QZM1																	U	U	U	U ; U ; U
				NLPFDFTWK		1	P52272-2																	U	U	U	U ; U ; U
				QGGGGGGGSVPGIER		1	P52272-2																	U	U	U	U ; U ; U
				VGEVTYVELLMDAEGK		1	P52272-2																	U	U	U	U ; U ; U
																								U	U	U	U ; U ; U
13	370	E9PFH8	E9PFH8	Lupus La protein OS=Homo sapiens GN=SSB PE=2 SV=1 - [E9PFH8_HUMAN]		41.8	5.96	0.6648	2	37	19		239600000	990200000	21620000	41100000	12270000	25410000		4.13272	1.90102	2.0709		N	N	N	N ; N ; N		381	True	32	31	20	18	12	12	33	31	13	9	5	5	55	55	28	25	15	12	78
13	370	P05455	P05455	Lupus La protein OS=Homo sapiens GN=SSB PE=1 SV=2 - [LA_HUMAN]		46.8	7.12	0.5882	2	37	19		239600000	990200000	21620000	41100000	12270000	25410000		4.13272	1.90102	2.0709		N	N	N	N ; N ; N		381	False	32	31	20	18	12	12	33	31	13	9	5	5	55	55	28	25	15	12	78
																								N	N	N	N ; N ; N
				Sequence		# Protein Groups	Protein Groups Accessions																	N	N	N	N ; N ; N
				AELMEISEDK		2	E9PFH8;E7ERC4																	N	N	N	N ; N ; N
				AELMEISEDKTK		2	E9PFH8;E7ERC4																	N	N	N	N ; N ; N
				AKDANNGNLQLR		1	E9PFH8																	N	N	N	N ; N ; N
				AREETDKEEPASK		1	E9PFH8																	N	N	N	N ; N ; N
				DANNGNLQLR		1	E9PFH8																	N	N	N	N ; N ; N
				DDYFAK		1	E9PFH8																	N	N	N	N ; N ; N
				EDLHILFSNHGEIK		1	E9PFH8																	N	N	N	N ; N ; N
				EQIKLDEGWVPLEIMIK		2	E9PFH8;E7ERC4																	N	N	N	N ; N ; N
				ETDLLILFK		1	E9PFH8																	N	N	N	N ; N ; N
				ETDLLILFKDDYFAK		1	E9PFH8																	N	N	N	N ; N ; N
				EVTWEVLEGEVEK		1	E9PFH8																	N	N	N	N ; N ; N
				FSGDLDDQTCR		1	E9PFH8																	N	N	N	N ; N ; N
				FSGDLDDQTCREDLHILFSNHGEIK		1	E9PFH8																	N	N	N	N ; N ; N
				FVETPGQK		1	E9PFH8																	N	N	N	N ; N ; N
				GFPTDATLDDIK		1	E9PFH8																	N	N	N	N ; N ; N
				GFPTDATLDDIKEWLEDK		2	E9PFH8;E7ERC4																	N	N	N	N ; N ; N
				GFPTDATLDDIKEWLEDKGQVLNIQMR		2	E9PFH8;E7ERC4																	N	N	N	N ; N ; N
				GQVLNIQMR		2	E9PFH8;E7ERC4																	N	N	N	N ; N ; N
				GSIFVVFDSIESAK		2	E9PFH8;E7ERC4																	N	N	N	N ; N ; N
				GSIFVVFDSIESAKK		2	E9PFH8;E7ERC4																	N	N	N	N ; N ; N
				ICHQIEYYFGDFNLPR		2	E9PFH8;E7ERC4																	N	N	N	N ; N ; N
				IGCLLK		1	E9PFH8																	N	N	N	N ; N ; N
				IIEDQQESLNK		1	E9PFH8																	N	N	N	N ; N ; N
				KFVETPGQK		2	E9PFH8;E7ERC4																	N	N	N	N ; N ; N
				KIIEDQQESLNK		1	E9PFH8																	N	N	N	N ; N ; N
				LDEGWVPLEIMIK		2	E9PFH8;E7ERC4																	N	N	N	N ; N ; N
				LTTDFNVIVEALSK		2	E9PFH8;E7ERC4																	N	N	N	N ; N ; N
				NKEVTWEVLEGEVEK		1	E9PFH8																	N	N	N	N ; N ; N
				QKLEEDAEMK		1	E9PFH8																	N	N	N	N ; N ; N
				RSPSKPLPEVTDEYK		2	E9PFH8;E7ERC4																	N	N	N	N ; N ; N
				RSPSKPLPEVTDEYKNDVK		2	E9PFH8;E7ERC4																	N	N	N	N ; N ; N
				SKAELMEISEDK		2	E9PFH8;E7ERC4																	N	N	N	N ; N ; N
				SKAELMEISEDKTK		2	E9PFH8;E7ERC4																	N	N	N	N ; N ; N
				SPSKPLPEVTDEYK		2	E9PFH8;E7ERC4																	N	N	N	N ; N ; N
				SPSKPLPEVTDEYKNDVK		2	E9PFH8;E7ERC4																	N	N	N	N ; N ; N
				YKETDLLILFK		1	E9PFH8																	N	N	N	N ; N ; N
				YKETDLLILFKDDYFAK		1	E9PFH8																	N	N	N	N ; N ; N
																								N	N	N	N ; N ; N
14	147	P19338	P19338	Nucleolin OS=Homo sapiens GN=NCL PE=1 SV=3 - [NUCL_HUMAN]		76.6	4.7	0.3873	1	34	34		1163000000	1725000000	51030000	60070000	8883000	21650000		1.48323	1.17715	2.43724		N	N	N	N ; N ; N		379	True	24	22	20	18	14	13	31	31	17	17	5	5	43	38	24	21	18	17	83
																								N	N	N	N ; N ; N
				Sequence		# Protein Groups	Protein Groups Accessions																	N	N	N	N ; N ; N
				AIRLELQGPR		1	P19338																	N	N	N	N ; N ; N
				ALELTGLK		1	P19338																	N	N	N	N ; N ; N
				ATFIKVPQNQNGK		1	P19338																	N	N	N	N ; N ; N
				EAMEDGEIDGNK		1	P19338																	N	N	N	N ; N ; N
				EAMEDGEIDGNKVTLDWAKPK		1	P19338																	N	N	N	N ; N ; N
				ESFDGSVR		1	P19338																	N	N	N	N ; N ; N
				EVFEDAAEIR		1	P19338																	N	N	N	N ; N ; N
				FGYVDFESAEDLEK		1	P19338																	N	N	N	N ; N ; N
				GFGFVDFNSEEDAK		1	P19338																	N	N	N	N ; N ; N
				GIAYIEFK		1	P19338																	N	N	N	N ; N ; N
				GLSEDTTEETLK		1	P19338																	N	N	N	N ; N ; N
				GLSEDTTEETLKESFDGSVR		1	P19338																	N	N	N	N ; N ; N
				GYAFIEFASFEDAK		1	P19338																	N	N	N	N ; N ; N
				GYAFIEFASFEDAKEALNSCNKR		1	P19338																	N	N	N	N ; N ; N
				KFGYVDFESAEDLEK		1	P19338																	N	N	N	N ; N ; N
				LELQGPR		1	P19338																	N	N	N	N ; N ; N
				NDLAVVDVR		1	P19338																	N	N	N	N ; N ; N
				NLPYKVTQDELKEVFEDAAEIR		1	P19338																	N	N	N	N ; N ; N
				NSTWSGESK		1	P19338																	N	N	N	N ; N ; N
				QGTEIDGR		1	P19338																	N	N	N	N ; N ; N
				QKVEGTEPTTAFNLFVGNLNFNK		1	P19338																	N	N	N	N ; N ; N
				SISLYYTGEK		1	P19338																	N	N	N	N ; N ; N
				SISLYYTGEKGQNQDYR		1	P19338																	N	N	N	N ; N ; N
				SKGIAYIEFK		1	P19338																	N	N	N	N ; N ; N
				SKGYAFIEFASFEDAK		1	P19338																	N	N	N	N ; N ; N
				TEADAEKTFEEK		1	P19338																	N	N	N	N ; N ; N
				TGISDVFAK		1	P19338																	N	N	N	N ; N ; N
				TGISDVFAKNDLAVVDVR		1	P19338																	N	N	N	N ; N ; N
				TLVLSNLSYSATEETLQEVFEK		1	P19338																	N	N	N	N ; N ; N
				VAVATPAK		1	P19338																	N	N	N	N ; N ; N
				VEGTEPTTAFNLFVGNLNFNK		1	P19338																	N	N	N	N ; N ; N
				VTLDWAKPK		1	P19338																	N	N	N	N ; N ; N
				VTQDELK		1	P19338																	N	N	N	N ; N ; N
				VTQDELKEVFEDAAEIR		1	P19338																	N	N	N	N ; N ; N
																								N	N	N	N ; N ; N
15	61	Q92945	Q92945	Far upstream element-binding protein 2 OS=Homo sapiens GN=KHSRP PE=1 SV=4 - [FUBP2_HUMAN]		73.1	7.3	0.5485	1	32	30		13700000	502100000	-	128700000	-	61480000		36.6496	100	100		U	U	U	U ; U ; U		336	True	24	25	30	27	25	20	9	8					47	42	72	67	49	40	10
																								U	U	U	U ; U ; U
				Sequence		# Protein Groups	Protein Groups Accessions																	U	U	U	U ; U ; U
				AINQQTGAFVEISR		1	Q92945																	U	U	U	U ; U ; U
				AKMMLDDIVSR		1	Q92945																	U	U	U	U ; U ; U
				AWEEYYK		3	Q96AE4;Q92945;Q96AE4-2																	U	U	U	U ; U ; U
				CGLVIGR		1	Q92945																	U	U	U	U ; U ; U
				DAFADAVQR		1	Q92945																	U	U	U	U ; U ; U
				GGGGPGGGGPGGGSAGGPSQPPGGGGPGIR		1	Q92945																	U	U	U	U ; U ; U
				GGGGPGGGGPGGGSAGGPSQPPGGGGPGIRK		1	Q92945																	U	U	U	U ; U ; U
				GGPPGQFHDNANGGQNGTVQEIMIPAGK		1	Q92945																	U	U	U	U ; U ; U
				GQGNWGPPGGEMTFSIPTHK		1	Q92945																	U	U	U	U ; U ; U
				HSVGVVIGR		1	Q92945																	U	U	U	U ; U ; U
				IAHIMGPPDR		1	Q92945																	U	U	U	U ; U ; U
				IGGDAATTVNNSTPDFGFGGQK		1	Q92945																	U	U	U	U ; U ; U
				IGGDAATTVNNSTPDFGFGGQKR		1	Q92945																	U	U	U	U ; U ; U
				IGGGIDVPVPR		1	Q92945																	U	U	U	U ; U ; U
				IGQQPQQPGAPPQQDYTK		1	Q92945																	U	U	U	U ; U ; U
				IINDLLQSLR		1	Q92945																	U	U	U	U ; U ; U
				IQNDAGVR		4	Q96AE4;Q92945;Q96I24;Q96AE4-2																	U	U	U	U ; U ; U
				KDAFADAVQR		1	Q92945																	U	U	U	U ; U ; U
				KIGQQPQQPGAPPQQDYTK		1	Q92945																	U	U	U	U ; U ; U
				KLASQGDSISSQLGPIHPPPR		1	Q92945																	U	U	U	U ; U ; U
				LASQGDSISSQLGPIHPPPR		1	Q92945																	U	U	U	U ; U ; U
				MILIQDGSQNTNVDKPLR		1	Q92945																	U	U	U	U ; U ; U
				MMLDDIVSR		1	Q92945																	U	U	U	U ; U ; U
				QAQVATGGGPGAPPGSQPDYSAAWAEYYR		1	Q92945																	U	U	U	U ; U ; U
				QLEDGDQPESK		1	Q92945																	U	U	U	U ; U ; U
				QQAAYYGQTPGPGGPQPPPTQQGQQQAQ		1	Q92945																	U	U	U	U ; U ; U
				SVSLTGAPESVQK		1	Q92945																	U	U	U	U ; U ; U
				TSMTEEYR		1	Q92945																	U	U	U	U ; U ; U
				TSMTEEYRVPDGMVGLIIGR		1	Q92945																	U	U	U	U ; U ; U
				VPDGMVGLIIGR		1	Q92945																	U	U	U	U ; U ; U
				VQISPDSGGLPER		1	Q92945																	U	U	U	U ; U ; U
				VQQACEMVMDILR		1	Q92945																	U	U	U	U ; U ; U
																								U	U	U	U ; U ; U
16	578	P00921-B6E	P00921-B6E	Carbonic anhydrase 2 (B6E) OS=Bos taurus GN=CA2 PE=1 SV=3 - [CAH2_BOVIN]		29.1	6.92	0.5231	1	11	11		231000000	146400000	650200000	571400000	272000000	548200000		0.633766	0.878807	2.01544		N	N	N	N ; N ; N		258	True	5	7	9	10	9	11	8	10	9	8	7	8	9	11	18	26	20	30	20
																								N	N	N	N ; N ; N
				Sequence		# Protein Groups	Protein Groups Accessions																	N	N	N	N ; N ; N
				AVLKDGPLTGTYR		1	P00921-B6E																	N	N	N	N ; N ; N
				AVVQDPALKPLALVYGEATSR		1	P00921-B6E																	N	N	N	N ; N ; N
				DFPIANGER		1	P00921-B6E																	N	N	N	N ; N ; N
				DGPLTGTYR		1	P00921-B6E																	N	N	N	N ; N ; N
				EPISVSSQQMLK		1	P00921-B6E																	N	N	N	N ; N ; N
				MVNNGHSFNVEYDDSQDK		1	P00921-B6E																	N	N	N	N ; N ; N
				QSPVDIDTK		1	P00921-B6E																	N	N	N	N ; N ; N
				VGDANPALQK		1	P00921-B6E																	N	N	N	N ; N ; N
				VLDALDSIK		1	P00921-B6E																	N	N	N	N ; N ; N
				YAAELHLVHWNTK		1	P00921-B6E																	N	N	N	N ; N ; N
				YGDFGTAAQQPDGLAVVGVFLK		1	P00921-B6E																	N	N	N	N ; N ; N
																								N	N	N	N ; N ; N
17	89	Q00839	Q00839	Heterogeneous nuclear ribonucleoprotein U OS=Homo sapiens GN=HNRNPU PE=1 SV=6 - [HNRPU_HUMAN]		90.5	6	0.5491	1	39	39		47260000	3259000000	-	3681000	-	1270000		68.959	100	100		U	U	U	U ; U ; U		247	True	38	32	3	3	1	1	13	14					106	99	4	4	1	1	15
																								U	U	U	U ; U ; U
				Sequence		# Protein Groups	Protein Groups Accessions																	U	U	U	U ; U ; U
				AVVVCPKDEDYK		1	Q00839																	U	U	U	U ; U ; U
				DCEVVMMIGLPGAGK		1	Q00839																	U	U	U	U ; U ; U
				DIDIHEVR		1	Q00839																	U	U	U	U ; U ; U
				DLPEHAVLK		1	Q00839																	U	U	U	U ; U ; U
				DRLSASSLTMESFAFLWAGGR		1	Q00839																	U	U	U	U ; U ; U
				EKPYFPIPEEYTFIQNVPLEDR		1	Q00839																	U	U	U	U ; U ; U
				EVLAGRPLFPHVLCHNCAVEFNFGQK		1	Q00839																	U	U	U	U ; U ; U
				FDENDVITCFANFESDEVELSYAK		1	Q00839																	U	U	U	U ; U ; U
				FIEIAAR		1	Q00839																	U	U	U	U ; U ; U
				GNFTLPEVAECFDEITYVELQK		1	Q00839																	U	U	U	U ; U ; U
				GNFTLPEVAECFDEITYVELQKEEAQK		1	Q00839																	U	U	U	U ; U ; U
				GYFEYIEENK		1	Q00839																	U	U	U	U ; U ; U
				GYFEYIEENKYSR		1	Q00839																	U	U	U	U ; U ; U
				HAAENPGK		1	Q00839																	U	U	U	U ; U ; U
				IGWSLTTSGMLLGEEEFSYGYSLK		1	Q00839																	U	U	U	U ; U ; U
				KAVVVCPK		1	Q00839																	U	U	U	U ; U ; U
				KDCEVVMMIGLPGAGK		1	Q00839																	U	U	U	U ; U ; U
				KKAEGGGGGGRPGAPAAGDGK		1	Q00839																	U	U	U	U ; U ; U
				KMCLFAGFQR		1	Q00839																	U	U	U	U ; U ; U
				LKVSELKEELK		1	Q00839																	U	U	U	U ; U ; U
				LLEQYKEESK		1	Q00839																	U	U	U	U ; U ; U
				LLEQYKEESKK		1	Q00839																	U	U	U	U ; U ; U
				LNTLLQR		1	Q00839																	U	U	U	U ; U ; U
				LQAALDDEEAGGRPAMEPGNGSLDLGGDSAGR		1	Q00839																	U	U	U	U ; U ; U
				LSASSLTMESFAFLWAGGR		1	Q00839																	U	U	U	U ; U ; U
				MCLFAGFQR		1	Q00839																	U	U	U	U ; U ; U
				MMVAGFK		1	Q00839																	U	U	U	U ; U ; U
				NFILDQTNVSAAAQR		1	Q00839																	U	U	U	U ; U ; U
				NGQDLGVAFK		1	Q00839																	U	U	U	U ; U ; U
				NQSQGYNQWQQGQFWGQKPWSQHYHQGYY		1	Q00839																	U	U	U	U ; U ; U
				RNFILDQTNVSAAAQR		1	Q00839																	U	U	U	U ; U ; U
				SPQPPVEEEDEHFDDTVVCLDTYNCDLHFK		1	Q00839																	U	U	U	U ; U ; U
				SSGPTSLFAVTVAPPGAR		1	Q00839																	U	U	U	U ; U ; U
				TCNCETEDYGEK		1	Q00839																	U	U	U	U ; U ; U
				TCNCETEDYGEKFDENDVITCFANFESDEVELSYAK		1	Q00839																	U	U	U	U ; U ; U
				VSELKEELK		1	Q00839																	U	U	U	U ; U ; U
				VSELKEELKK		1	Q00839																	U	U	U	U ; U ; U
				VTEKIPVR		1	Q00839																	U	U	U	U ; U ; U
				YNILGTNTIMDK		1	Q00839																	U	U	U	U ; U ; U
																								U	U	U	U ; U ; U
18	572	M0QZM1	M0QZM1	Heterogeneous nuclear ribonucleoprotein M (Fragment) OS=Homo sapiens GN=HNRNPM PE=4 SV=1 - [M0QZM1_HUMAN]		40	6.73	0.765	1	24	1		-	303100000	-	87040000	-	40890000		100	100	100		U	U	U	U ; U ; U		237	True	18	16	21	17	19	12							45	37	53	45	35	22
																								U	U	U	U ; U ; U
				Sequence		# Protein Groups	Protein Groups Accessions																	U	U	U	U ; U ; U
				ADILEDK		2	P52272-2;M0QZM1																	U	U	U	U ; U ; U
				ADILEDKDGK		2	P52272-2;M0QZM1																	U	U	U	U ; U ; U
				EVFSMAGVVVR		2	P52272-2;M0QZM1																	U	U	U	U ; U ; U
				FGSGMNMGR		2	P52272-2;M0QZM1																	U	U	U	U ; U ; U
				GDFFPPERPQQLPHGLGGIGMGLGPGGQPIDANHLNK		2	P52272-2;M0QZM1																	U	U	U	U ; U ; U
				GIGMGNIGPAGMGMEGIGFGINK		2	P52272-2;M0QZM1																	U	U	U	U ; U ; U
				GIGTVTFEQSIEAVQAISMFNGQLLFDRPMHVK		2	P52272-2;M0QZM1																	U	U	U	U ; U ; U
				INGGGGGSVPGIER		1	M0QZM1																	U	U	U	U ; U ; U
				LKEVFSMAGVVVR		2	P52272-2;M0QZM1																	U	U	U	U ; U ; U
				MAAPIDR		2	P52272-2;M0QZM1																	U	U	U	U ; U ; U
				MATGLER		2	P52272-2;M0QZM1																	U	U	U	U ; U ; U
				MGAGLGHGMDR		2	P52272-2;M0QZM1																	U	U	U	U ; U ; U
				MGAGMGFGLER		2	P52272-2;M0QZM1																	U	U	U	U ; U ; U
				MGANNLER		2	P52272-2;M0QZM1																	U	U	U	U ; U ; U
				MGANSLER		2	P52272-2;M0QZM1																	U	U	U	U ; U ; U
				MGGMEGPFGGGMENMGR		2	P52272-2;M0QZM1																	U	U	U	U ; U ; U
				MGLSMER		2	P52272-2;M0QZM1																	U	U	U	U ; U ; U
				MGLVMDR		2	P52272-2;M0QZM1																	U	U	U	U ; U ; U
				MGPAIER		2	P52272-2;M0QZM1																	U	U	U	U ; U ; U
				MGPAMGPALGAGIER		2	P52272-2;M0QZM1																	U	U	U	U ; U ; U
				MGPGIDR		2	P52272-2;M0QZM1																	U	U	U	U ; U ; U
				MGPLGLDHMASSIER		2	P52272-2;M0QZM1																	U	U	U	U ; U ; U
				MGPVMDR		2	P52272-2;M0QZM1																	U	U	U	U ; U ; U
				MVPAGMGAGLER		2	P52272-2;M0QZM1																	U	U	U	U ; U ; U
																								U	U	U	U ; U ; U
19	43	P49448	P49448	Glutamate dehydrogenase 2, mitochondrial OS=Homo sapiens GN=GLUD2 PE=1 SV=2 - [DHE4_HUMAN]		61.4	8.46	0.2061	1	13	2		113200000	84780000	132900000	121700000	99540000	108100000		0.74894	0.915726	1.086		N	N	N	N ; N ; N		222	True	5	5	11	9	10	10	11	13	12	11	11	10	8	8	19	18	21	20	18
																								N	N	N	N ; N ; N
				Sequence		# Protein Groups	Protein Groups Accessions																	N	N	N	N ; N ; N
				ALASLMTYK		2	P00366-cRAP;P49448																	N	N	N	N ; N ; N
				DDGSWEVIEGYR		2	P00366-cRAP;P49448																	N	N	N	N ; N ; N
				FTMELAK		2	P00366-cRAP;P49448																	N	N	N	N ; N ; N
				GASIVEDK		2	P00366-cRAP;P49448																	N	N	N	N ; N ; N
				GFIGPGVDVPAPDMNTGER		1	P49448																	N	N	N	N ; N ; N
				IIAEGANGPTTPEADK		2	P00366-cRAP;P49448																	N	N	N	N ; N ; N
				IIAEGANGPTTPEADKIFLER		2	P00366-cRAP;P49448																	N	N	N	N ; N ; N
				KGFIGPGVDVPAPDMNTGER		1	P49448																	N	N	N	N ; N ; N
				MVEGFFDR		2	P00366-cRAP;P49448																	N	N	N	N ; N ; N
				RDDGSWEVIEGYR		2	P00366-cRAP;P49448																	N	N	N	N ; N ; N
				TAAYVNAIEK		2	P00366-cRAP;P49448																	N	N	N	N ; N ; N
				YNLGLDLR		2	P00366-cRAP;P49448																	N	N	N	N ; N ; N
				YSTDVSVDEVK		2	P00366-cRAP;P49448																	N	N	N	N ; N ; N
																								N	N	N	N ; N ; N
20	581	P02754-B6E	P02754-B6E	Beta-lactoglobulin (B6E) OS=Bos taurus GN=LGB PE=1 SV=3 - [LACB_BOVIN]		19.9	5.02	0.4157	1	8	8		268800000	231200000	546600000	449200000	436800000	468000000		0.860119	0.821808	1.07143		N	N	N	N ; N ; N		218	True	7	7	8	7	7	8	7	8	7	7	7	8	14	17	18	18	17	20	14
																								N	N	N	N ; N ; N
				Sequence		# Protein Groups	Protein Groups Accessions																	N	N	N	N ; N ; N
				IDALNENK		1	P02754-B6E																	N	N	N	N ; N ; N
				LSFNPTQLEEQCHI		1	P02754-B6E																	N	N	N	N ; N ; N
				TKIPAVFK		1	P02754-B6E																	N	N	N	N ; N ; N
				TPEVDDEALEK		1	P02754-B6E																	N	N	N	N ; N ; N
				TPEVDDEALEKFDK		1	P02754-B6E																	N	N	N	N ; N ; N
				VLVLDTDYK		1	P02754-B6E																	N	N	N	N ; N ; N
				VLVLDTDYKK		1	P02754-B6E																	N	N	N	N ; N ; N
				VYVEELKPTPEGDLEILLQK		1	P02754-B6E																	N	N	N	N ; N ; N
																								N	N	N	N ; N ; N
21	315	Q01085-2	Q01085-2	Isoform 2 of Nucleolysin TIAR OS=Homo sapiens GN=TIAL1 - [TIAR_HUMAN]		43.4	7.99	0.551	1	18	3		2312000	818100000	-	105300000	-	55620000		353.849	100	100		U	U	U	U ; U ; U		216	True	17	18	14	13	10	10	2	2					46	46	39	37	22	22	2
																								U	U	U	U ; U ; U
				Sequence		# Protein Groups	Protein Groups Accessions																	U	U	U	U ; U ; U
				DAAAALAAMNGR		2	Q01085;Q01085-2																	U	U	U	U ; U ; U
				DAAAALAAMNGRK		2	Q01085;Q01085-2																	U	U	U	U ; U ; U
				DTSNHFHVFVGDLSPEITTEDIK		2	Q01085;Q01085-2																	U	U	U	U ; U ; U
				DVTEVLILQLFSQIGPCK		2	Q01085;Q01085-2																	U	U	U	U ; U ; U
				FEDVVNQSSPK		2	Q01085-2;Q01085																	U	U	U	U ; U ; U
				FSTHESAAHAIVSVNGTTIEGHVVK		2	Q01085;Q01085-2																	U	U	U	U ; U ; U
				GYGFVSFYNK		2	Q01085;Q01085-2																	U	U	U	U ; U ; U
				KDTSNHFHVFVGDLSPEITTEDIK		2	Q01085;Q01085-2																	U	U	U	U ; U ; U
				LDAENAIVHMGGQWLGGR		2	Q01085;Q01085-2																	U	U	U	U ; U ; U
				MITEQPDSR		1	Q01085-2																	U	U	U	U ; U ; U
				NCTVYCGGIASGLTDQLMR		2	Q01085;Q01085-2																	U	U	U	U ; U ; U
				QTFSPFGQIMEIR		3	F8W8I6;Q01085;Q01085-2																	U	U	U	U ; U ; U
				RVNSSVGFSVLQHTSNDPYCFVEFYEHR		1	Q01085-2																	U	U	U	U ; U ; U
				SAFAPFGK		2	Q01085;Q01085-2																	U	U	U	U ; U ; U
				TLYVGNLSR		3	F8W8I6;Q01085;Q01085-2																	U	U	U	U ; U ; U
				VNSSVGFSVLQHTSNDPYCFVEFYEHR		1	Q01085-2																	U	U	U	U ; U ; U
				VNWATTPSSQK		3	F8W8I6;Q01085;Q01085-2																	U	U	U	U ; U ; U
				VNWATTPSSQKK		3	F8W8I6;Q01085;Q01085-2																	U	U	U	U ; U ; U
																								U	U	U	U ; U ; U
22	60	Q96AE4	Q96AE4	Far upstream element-binding protein 1 OS=Homo sapiens GN=FUBP1 PE=1 SV=3 - [FUBP1_HUMAN]		67.5	7.61	0.3991	1	21	1		17500000	275500000	-	98170000	2158000	51790000		15.7429	100	23.9991		U	U	U	U ; U ; U		213	True	15	15	20	19	16	17	6	5			1	1	23	22	49	46	32	28	6
																								U	U	U	U ; U ; U
				Sequence		# Protein Groups	Protein Groups Accessions																	U	U	U	U ; U ; U
				AWEEYYK		3	Q96AE4;Q92945;Q96AE4-2																	U	U	U	U ; U ; U
				CQHAAEIITDLLR		2	Q96AE4;Q96AE4-2																	U	U	U	U ; U ; U
				EMVLELIR		3	Q96AE4;Q96I24;Q96AE4-2																	U	U	U	U ; U ; U
				FAVGIVIGR		3	Q96AE4;Q96I24;Q96AE4-2																	U	U	U	U ; U ; U
				GTPQQIDYAR		2	Q96AE4;Q96AE4-2																	U	U	U	U ; U ; U
				IAQITGPPDR		2	Q96AE4;Q96AE4-2																	U	U	U	U ; U ; U
				IGGDAGTSLNSNDYGYGGQK		2	Q96AE4;Q96AE4-2																	U	U	U	U ; U ; U
				IGGNEGIDVPIPR		2	Q96AE4;Q96AE4-2																	U	U	U	U ; U ; U
				IQFKPDDGTTPER		2	Q96AE4;Q96AE4-2																	U	U	U	U ; U ; U
				IQIAPDSGGLPER		2	Q96AE4;Q96AE4-2																	U	U	U	U ; U ; U
				IQNDAGVR		4	Q96AE4;Q92945;Q96I24;Q96AE4-2																	U	U	U	U ; U ; U
				LLDQIVEK		2	Q96AE4;Q96AE4-2																	U	U	U	U ; U ; U
				MGQAVPAPTGAPPGGQPDYSAAWAEYYR		2	Q96AE4;Q96AE4-2																	U	U	U	U ; U ; U
				MVMIQDGPQNTGADKPLR		2	Q96AE4;Q96AE4-2																	U	U	U	U ; U ; U
				QQAAYYAQTSPQGMPQHPPAPQGQ		1	Q96AE4																	U	U	U	U ; U ; U
				RPLEDGDQPDAK		2	Q96AE4;Q96AE4-2																	U	U	U	U ; U ; U
				RPLEDGDQPDAKK		2	Q96AE4;Q96AE4-2																	U	U	U	U ; U ; U
				SCMLTGTPESVQSAK		2	Q96AE4;Q96AE4-2																	U	U	U	U ; U ; U
				SVMTEEYKVPDGMVGFIIGR		2	Q96AE4;Q96AE4-2																	U	U	U	U ; U ; U
				TGLIIGK		2	Q96AE4;Q96AE4-2																	U	U	U	U ; U ; U
				VAPQNDSFGTQLPPMHQQQR		1	Q96AE4-2																	U	U	U	U ; U ; U
				VPDGMVGFIIGR		2	Q96AE4;Q96AE4-2																	U	U	U	U ; U ; U
																								U	U	U	U ; U ; U
23	582	P80025-B6E	P80025-B6E	Lactoperoxidase (B6E) OS=Bos taurus GN=LPO PE=1 SV=1 - [PERL_BOVIN]		80.6	8.54	0.243	1	17	16		82300000	72470000	133500000	131000000	93340000	122800000		0.880559	0.981273	1.31562		N	N	N	N ; N ; N		209	True	4	7	11	14	9	11	9	10	11	13	5	10	4	8	17	29	15	24	11
																								N	N	N	N ; N ; N
				Sequence		# Protein Groups	Protein Groups Accessions																	N	N	N	N ; N ; N
				AGFVCPTPPYQSLAR		1	P80025-B6E																	N	N	N	N ; N ; N
				CDENSPYR		1	P80025-B6E																	N	N	N	N ; N ; N
				DGGIDPLVR		2	P22079-2;P80025-B6E																	N	N	N	N ; N ; N
				DYLPIVLGSEMQK		1	P80025-B6E																	N	N	N	N ; N ; N
				EQINAVTSFLDASLVYGSEPSLASR		1	P80025-B6E																	N	N	N	N ; N ; N
				FGHMEVPSTVSR		1	P80025-B6E																	N	N	N	N ; N ; N
				FWWENPGVFTEK		1	P80025-B6E																	N	N	N	N ; N ; N
				GFCGLSQPK		1	P80025-B6E																	N	N	N	N ; N ; N
				GLQTVLK		1	P80025-B6E																	N	N	N	N ; N ; N
				IHGFDLAAINLQR		1	P80025-B6E																	N	N	N	N ; N ; N
				KLMDLYK		1	P80025-B6E																	N	N	N	N ; N ; N
				LFQPTHK		1	P80025-B6E																	N	N	N	N ; N ; N
				LICDNTHITK		1	P80025-B6E																	N	N	N	N ; N ; N
				MVTSELR		1	P80025-B6E																	N	N	N	N ; N ; N
				RSPALGAANR		1	P80025-B6E																	N	N	N	N ; N ; N
				SPALGAANR		1	P80025-B6E																	N	N	N	N ; N ; N
				TITGDCNNR		1	P80025-B6E																	N	N	N	N ; N ; N
																								N	N	N	N ; N ; N
24	46	Q08211	Q08211	ATP-dependent RNA helicase A OS=Homo sapiens GN=DHX9 PE=1 SV=4 - [DHX9_HUMAN]		140.9	6.84	0.5173	1	50	50		12750000	306800000	-	-	-	-		24.0627	-	-		U	-	-	U ; - ; -		204	True	47	47					22	21					78	76					25
																								U	-	-	U ; - ; -
				Sequence		# Protein Groups	Protein Groups Accessions																	U	-	-	U ; - ; -
				AAECNIVVTQPR		1	Q08211																	U	-	-	U ; - ; -
				AAMEALVVEVTK		1	Q08211																	U	-	-	U ; - ; -
				AENNSEVGASGYGVPGPTWDR		1	Q08211																	U	-	-	U ; - ; -
				AIEPPPLDAVIEAEHTLR		1	Q08211																	U	-	-	U ; - ; -
				DFVNYLVR		1	Q08211																	U	-	-	U ; - ; -
				DINTDFLLVVLR		1	Q08211																	U	-	-	U ; - ; -
				DVVQAYPEVR		1	Q08211																	U	-	-	U ; - ; -
				EGETVEPYK		1	Q08211																	U	-	-	U ; - ; -
				ELDALDANDELTPLGR		1	Q08211																	U	-	-	U ; - ; -
				ETPFELIEALLK		1	Q08211																	U	-	-	U ; - ; -
				FESEILEAISQNSVVIIR		1	Q08211																	U	-	-	U ; - ; -
				FMCEVQVEGYNYTGMGNSTNKK		1	Q08211																	U	-	-	U ; - ; -
				FSDHVALLSVFQAWDDAR		1	Q08211																	U	-	-	U ; - ; -
				GISHVIVDEIHER		1	Q08211																	U	-	-	U ; - ; -
				GMTLVTPLQLLLFASK		1	Q08211																	U	-	-	U ; - ; -
				ISAVSVAER		1	Q08211																	U	-	-	U ; - ; -
				KEEQEVQATLESEEVDLNAGLHGNWTLENAK		1	Q08211																	U	-	-	U ; - ; -
				KFESEILEAISQNSVVIIR		1	Q08211																	U	-	-	U ; - ; -
				KMTPSYEIR		1	Q08211																	U	-	-	U ; - ; -
				KVFDPVPVGVTK		1	Q08211																	U	-	-	U ; - ; -
				KVQSDGQIVLVDDWIK		1	Q08211																	U	-	-	U ; - ; -
				LAAQSCALSLVR		1	Q08211																	U	-	-	U ; - ; -
				LAQFEPSQR		1	Q08211																	U	-	-	U ; - ; -
				LETHMTPEMFR		1	Q08211																	U	-	-	U ; - ; -
				LFTAHNNMTNYATVWASK		1	Q08211																	U	-	-	U ; - ; -
				LGGIGQFLAK		1	Q08211																	U	-	-	U ; - ; -
				LNMATLR		1	Q08211																	U	-	-	U ; - ; -
				LNQYFQK		1	Q08211																	U	-	-	U ; - ; -
				LPIEPR		1	Q08211																	U	-	-	U ; - ; -
				LQISHEAAACITGLR		1	Q08211																	U	-	-	U ; - ; -
				LSMSQLNEK		1	Q08211																	U	-	-	U ; - ; -
				MGGEEAEIR		1	Q08211																	U	-	-	U ; - ; -
				MLNMIR		1	Q08211																	U	-	-	U ; - ; -
				NELMYQLEQDHDLQAILQER		1	Q08211																	U	-	-	U ; - ; -
				NFLYAWCGK		1	Q08211																	U	-	-	U ; - ; -
				QISRPSAAGINLMIGSTR		1	Q08211																	U	-	-	U ; - ; -
				QLYHLGVVEAYSGLTK		1	Q08211																	U	-	-	U ; - ; -
				QNQVGVVPWSPPQSNWNPWTSSNIDEGPLAFATPEQISMDLK		1	Q08211																	U	-	-	U ; - ; -
				QPAIISQLDPVNER		1	Q08211																	U	-	-	U ; - ; -
				RISAVSVAER		1	Q08211																	U	-	-	U ; - ; -
				SFIAEMTIYIK		1	Q08211																	U	-	-	U ; - ; -
				SSVNCPFSSQDMK		1	Q08211																	U	-	-	U ; - ; -
				TPLHEIALSIK		1	Q08211																	U	-	-	U ; - ; -
				TTQVPQFILDDFIQNDR		1	Q08211																	U	-	-	U ; - ; -
				TYPVQEYFLEDCIQMTHFVPPPK		1	Q08211																	U	-	-	U ; - ; -
				VFDPVPVGVTK		1	Q08211																	U	-	-	U ; - ; -
				VILSTNIAETSITINDVVYVIDSCK		1	Q08211																	U	-	-	U ; - ; -
				VQSDGQIVLVDDWIK		1	Q08211																	U	-	-	U ; - ; -
				YPSPFFVFGEK		1	Q08211																	U	-	-	U ; - ; -
				YQILPLHSQIPR		1	Q08211																	U	-	-	U ; - ; -
																								U	-	-	U ; - ; -
25	2	P60709	P60709	Actin, cytoplasmic 1 OS=Homo sapiens GN=ACTB PE=1 SV=1 - [ACTB_HUMAN]		41.7	5.48	0.6373	2	17	9		75910000	1074000000	11740000	35410000	82780000	21520000		14.1483	3.01618	0.259966		U	N	N	U ; N ; N		198	True	16	16	9	7	5	5	12	14	5	4	7	9	37	37	12	10	9	9	23
25	2	P63261	P63261	Actin, cytoplasmic 2 OS=Homo sapiens GN=ACTG1 PE=1 SV=1 - [ACTG_HUMAN]		41.8	5.48	0.6373	2	17	9		75910000	1074000000	11740000	35410000	82780000	21520000		14.1483	3.01618	0.259966		U	N	N	U ; N ; N		198	False	16	16	9	7	5	5	12	14	5	4	7	9	37	37	12	10	9	9	23
																								U	N	N	U ; N ; N
				Sequence		# Protein Groups	Protein Groups Accessions																	U	N	N	U ; N ; N
				AGFAGDDAPR		2	P60709;P68032																	U	N	N	U ; N ; N
				AVFPSIVGRPR		2	P60709;P68032																	U	N	N	U ; N ; N
				CDVDIR		1	P60709																	U	N	N	U ; N ; N
				CPEALFQPSFLGMESCGIHETTFNSIMK		1	P60709																	U	N	N	U ; N ; N
				DLTDYLMK		2	P60709;P68032																	U	N	N	U ; N ; N
				DLYANTVLSGGTTMYPGIADR		1	P60709																	U	N	N	U ; N ; N
				DSYVGDEAQSK		2	P68032;P60709																	U	N	N	U ; N ; N
				EITALAPSTMK		2	P60709;P68032																	U	N	N	U ; N ; N
				GYSFTTTAER		1	P60709																	U	N	N	U ; N ; N
				HQGVMVGMGQK		2	P60709;P68032																	U	N	N	U ; N ; N
				IWHHTFYNELR		2	P60709;P68032																	U	N	N	U ; N ; N
				KDLYANTVLSGGTTMYPGIADR		1	P60709																	U	N	N	U ; N ; N
				LCYVALDFEQEMATAASSSSLEK		1	P60709																	U	N	N	U ; N ; N
				QEYDESGPSIVHR		1	P60709																	U	N	N	U ; N ; N
				SYELPDGQVITIGNER		3	P60709;P68032;Q562R1																	U	N	N	U ; N ; N
				TTGIVMDSGDGVTHTVPIYEGYALPHAILR		1	P60709																	U	N	N	U ; N ; N
				VAPEEHPVLLTEAPLNPK		1	P60709																	U	N	N	U ; N ; N
																								U	N	N	U ; N ; N
26	398	A8MXP9	A8MXP9	Matrin-3 OS=Homo sapiens GN=MATR3 PE=2 SV=1 - [A8MXP9_HUMAN]		99.9	6.04	0.476	1	34	34		20090000	1096000000	-	9831000	-	2496000		54.5545	100	100		U	U	U	U ; U ; U		194	True	33	33	6	6	2	4	11	12					68	62	11	11	2	4	17
																								U	U	U	U ; U ; U
				Sequence		# Protein Groups	Protein Groups Accessions																	U	U	U	U ; U ; U
				ALWFQGR		1	A8MXP9																	U	U	U	U ; U ; U
				DDSFFGETSHNYHK		1	A8MXP9																	U	U	U	U ; U ; U
				DLDELSRYPEDK		1	A8MXP9																	U	U	U	U ; U ; U
				DLSAAGIGLLAAATQSLSMPASLGR		1	A8MXP9																	U	U	U	U ; U ; U
				DSFDDRGPSLNPVLDYDHGSR		1	A8MXP9																	U	U	U	U ; U ; U
				EDAMAMVDHCLK		1	A8MXP9																	U	U	U	U ; U ; U
				EWSQHINGASHSR		1	A8MXP9																	U	U	U	U ; U ; U
				FDSEYER		1	A8MXP9																	U	U	U	U ; U ; U
				GAPPSSNIEDFHGLLPK		1	A8MXP9																	U	U	U	U ; U ; U
				GDADQASNILASFGLSAR		1	A8MXP9																	U	U	U	U ; U ; U
				GNLGAGNGNLQGPR		1	A8MXP9																	U	U	U	U ; U ; U
				GPGPLQER		1	A8MXP9																	U	U	U	U ; U ; U
				GPLPLSSQHR		1	A8MXP9																	U	U	U	U ; U ; U
				GPSLNPVLDYDHGSR		1	A8MXP9																	U	U	U	U ; U ; U
				GYPHLCSICDLPVHSNK		1	A8MXP9																	U	U	U	U ; U ; U
				IEELDQENEAALENGIK		1	A8MXP9																	U	U	U	U ; U ; U
				IGPYQPNVPVGIDYVIPK		1	A8MXP9																	U	U	U	U ; U ; U
				IKKPEGKPDQK		1	A8MXP9																	U	U	U	U ; U ; U
				IKNYILMR		1	A8MXP9																	U	U	U	U ; U ; U
				INEAFIEMATTEDAQAAVDYYTTTPALVFGKPVR		1	A8MXP9																	U	U	U	U ; U ; U
				ITPENLPQILLQLK		1	A8MXP9																	U	U	U	U ; U ; U
				LCSLFYTNEEVAK		1	A8MXP9																	U	U	U	U ; U ; U
				MDYEDDRLR		1	A8MXP9																	U	U	U	U ; U ; U
				NTHCSSLPHYQK		1	A8MXP9																	U	U	U	U ; U ; U
				RDSFDDRGPSLNPVLDYDHGSR		1	A8MXP9																	U	U	U	U ; U ; U
				RGAPPSSNIEDFHGLLPK		1	A8MXP9																	U	U	U	U ; U ; U
				RTEEGPTLSYGR		1	A8MXP9																	U	U	U	U ; U ; U
				SFQQSSLSR		1	A8MXP9																	U	U	U	U ; U ; U
				SGDKNDDGLVEIK		1	A8MXP9																	U	U	U	U ; U ; U
				SQAFIEMETR		1	A8MXP9																	U	U	U	U ; U ; U
				TEEGPTLSYGR		1	A8MXP9																	U	U	U	U ; U ; U
				VIHLSNLPHSGYSDSAVLK		1	A8MXP9																	U	U	U	U ; U ; U
				VVHIMDFQR		1	A8MXP9																	U	U	U	U ; U ; U
				YQLLQLVEPFGVISNHLILNK		1	A8MXP9																	U	U	U	U ; U ; U
																								U	U	U	U ; U ; U
27	249	Q01085	Q01085	Nucleolysin TIAR OS=Homo sapiens GN=TIAL1 PE=1 SV=1 - [TIAR_HUMAN]		41.6	7.74	0.5307	1	16	1		2312000	818100000	-	105300000	-	55620000		353.849	100	100		U	U	U	U ; U ; U		182	True	15	16	13	12		10	2	2					41	43	37	35		22	2
																								U	U	U	U ; U ; U
				Sequence		# Protein Groups	Protein Groups Accessions																	U	U	U	U ; U ; U
				DAAAALAAMNGR		2	Q01085;Q01085-2																	U	U	U	U ; U ; U
				DAAAALAAMNGRK		2	Q01085;Q01085-2																	U	U	U	U ; U ; U
				DTSNHFHVFVGDLSPEITTEDIK		2	Q01085;Q01085-2																	U	U	U	U ; U ; U
				DVTEVLILQLFSQIGPCK		2	Q01085;Q01085-2																	U	U	U	U ; U ; U
				FEDVVNQSSPK		2	Q01085-2;Q01085																	U	U	U	U ; U ; U
				FSTHESAAHAIVSVNGTTIEGHVVK		2	Q01085;Q01085-2																	U	U	U	U ; U ; U
				GYGFVSFYNK		2	Q01085;Q01085-2																	U	U	U	U ; U ; U
				KDTSNHFHVFVGDLSPEITTEDIK		2	Q01085;Q01085-2																	U	U	U	U ; U ; U
				LDAENAIVHMGGQWLGGR		2	Q01085;Q01085-2																	U	U	U	U ; U ; U
				MITEHTSNDPYCFVEFYEHR		1	Q01085																	U	U	U	U ; U ; U
				MITEQPDSR		1	Q01085-2																	U	U	U	U ; U ; U
				NCTVYCGGIASGLTDQLMR		2	Q01085;Q01085-2																	U	U	U	U ; U ; U
				QTFSPFGQIMEIR		3	F8W8I6;Q01085;Q01085-2																	U	U	U	U ; U ; U
				RVNSSVGFSVLQHTSNDPYCFVEFYEHR		1	Q01085-2																	U	U	U	U ; U ; U
				SAFAPFGK		2	Q01085;Q01085-2																	U	U	U	U ; U ; U
				TLYVGNLSR		3	F8W8I6;Q01085;Q01085-2																	U	U	U	U ; U ; U
				VNSSVGFSVLQHTSNDPYCFVEFYEHR		1	Q01085-2																	U	U	U	U ; U ; U
				VNWATTPSSQK		3	F8W8I6;Q01085;Q01085-2																	U	U	U	U ; U ; U
				VNWATTPSSQKK		3	F8W8I6;Q01085;Q01085-2																	U	U	U	U ; U ; U
																								U	U	U	U ; U ; U
28	311	Q9UHX1-4	Q9UHX1-4	Isoform 4 of Poly(U)-binding-splicing factor PUF60 OS=Homo sapiens GN=PUF60 - [PUF60_HUMAN]		54	5.33	0.5611	3	21	11		20140000	274900000	-	29650000	-	14260000		13.6495	100	100		U	U	U	U ; U ; U		171	True	19	19	17	16	8	7	11	11					30	30	29	28	14	12	14
28	311	Q9UHX1-2	Q9UHX1-2	Isoform 2 of Poly(U)-binding-splicing factor PUF60 OS=Homo sapiens GN=PUF60 - [PUF60_HUMAN]		58.1	5.35	0.5166	3	21	11		20140000	274900000	-	29650000	-	14260000		13.6495	100	100		U	U	U	U ; U ; U		171	False	19	19	17	16	8	7	11	11					30	30	29	28	14	12	14
28	311	Q9UHX1-6	Q9UHX1-6	Isoform 6 of Poly(U)-binding-splicing factor PUF60 OS=Homo sapiens GN=PUF60 - [PUF60_HUMAN]		55.4	5.34	0.5458	3	21	11		20140000	274900000	-	29650000	-	14260000		13.6495	100	100		U	U	U	U ; U ; U		171	False	19	19	17	16	8	7	11	11					30	30	29	28	14	12	14
																								U	U	U	U ; U ; U
				Sequence		# Protein Groups	Protein Groups Accessions																	U	U	U	U ; U ; U
				AIQALNGR		1	Q9UHX1-4																	U	U	U	U ; U ; U
				ALAIMCR		1	Q9UHX1-4																	U	U	U	U ; U ; U
				AQSSQDAVSSMNLFDLGGQYLR		2	Q9UHX1-4;H0YEM1																	U	U	U	U ; U ; U
				AVTPPMPLLTPATPGGLPPAAAVAAAAATAK		2	Q9UHX1-4;H0YEM1																	U	U	U	U ; U ; U
				DIDDDLEGEVTEECGK		1	Q9UHX1-4																	U	U	U	U ; U ; U
				GFAFVEYEVPEAAQLALEQMNSVMLGGR		1	Q9UHX1-4																	U	U	U	U ; U ; U
				GYGFIEYEK		2	Q9UHX1-4;H0YEM1																	U	U	U	U ; U ; U
				IFVEFSIASETHK		1	Q9UHX1-4																	U	U	U	U ; U ; U
				IYVASVHQDLSDDDIK		2	Q9UHX1-4;H0YEM1																	U	U	U	U ; U ; U
				KQESTVMVLR		1	Q9UHX1-4																	U	U	U	U ; U ; U
				KVVAEVYDQER		1	Q9UHX1-4																	U	U	U	U ; U ; U
				KYAMEQSIK		2	Q9UHX1-4;H0YEM1																	U	U	U	U ; U ; U
				LGLPPLTPEQQEALQK		2	Q9UHX1-4;H0YEM1																	U	U	U	U ; U ; U
				QGEEEDAEIIVK		1	Q9UHX1-4																	U	U	U	U ; U ; U
				QTIAHQQQQLTNLQMAAQR		1	Q9UHX1-4																	U	U	U	U ; U ; U
				SVFEAFGK		2	Q9UHX1-4;H0YEM1																	U	U	U	U ; U ; U
				VGRPSNIGQAQPIIDQLAEEAR		2	Q9UHX1-4;H0YEM1																	U	U	U	U ; U ; U
				VIIYQEK		1	Q9UHX1-4																	U	U	U	U ; U ; U
				VVAEVYDQER		1	Q9UHX1-4																	U	U	U	U ; U ; U
				VYVGSIYYELGEDTIR		2	Q9UHX1-4;H0YEM1																	U	U	U	U ; U ; U
				YAMEQSIK		2	Q9UHX1-4;H0YEM1																	U	U	U	U ; U ; U
																								U	U	U	U ; U ; U
29	316	P26368-2	P26368-2	Isoform 2 of Splicing factor U2AF 65 kDa subunit OS=Homo sapiens GN=U2AF2 - [U2AF2_HUMAN]		53.1	9.09	0.4883	2	17	17		20490000	1138000000	-	17110000	-	3372000		55.5393	100	100		U	U	U	U ; U ; U		147	True	17	16	7	6	4	4	6	6					45	44	15	14	6	7	8
29	316	P26368	P26368	Splicing factor U2AF 65 kDa subunit OS=Homo sapiens GN=U2AF2 PE=1 SV=4 - [U2AF2_HUMAN]		53.5	9.09	0.4842	2	17	17		20490000	1138000000	-	17110000	-	3372000		55.5393	100	100		U	U	U	U ; U ; U		147	False	17	16	7	6	4	4	6	6					45	44	15	14	6	7	8
																								U	U	U	U ; U ; U
				Sequence		# Protein Groups	Protein Groups Accessions																	U	U	U	U ; U ; U
				AMQGLTGR		1	P26368-2																	U	U	U	U ; U ; U
				ELLTSFGPLK		1	P26368-2																	U	U	U	U ; U ; U
				GYAFCEYVDINVTDQAIAGLNGMQLGDK		1	P26368-2																	U	U	U	U ; U ; U
				GYAFCEYVDINVTDQAIAGLNGMQLGDKK		1	P26368-2																	U	U	U	U ; U ; U
				IFVEFTSVFDCQK		1	P26368-2																	U	U	U	U ; U ; U
				KYWDVPPPGFEHITPMQYK		1	P26368-2																	U	U	U	U ; U ; U
				LFIGGLPNYLNDDQVK		1	P26368-2																	U	U	U	U ; U ; U
				LFIGGLPNYLNDDQVKELLTSFGPLK		1	P26368-2																	U	U	U	U ; U ; U
				LGGLTQAPGNPVLAVQINQDK		1	P26368-2																	U	U	U	U ; U ; U
				LGGLTQAPGNPVLAVQINQDKNFAFLEFR		1	P26368-2																	U	U	U	U ; U ; U
				LYVGNIPFGITEEAMMDFFNAQMR		1	P26368-2																	U	U	U	U ; U ; U
				NFAFLEFR		1	P26368-2																	U	U	U	U ; U ; U
				RPHDYQPLPGMSENPSVYVPGVVSTVVPDSAHK		1	P26368-2																	U	U	U	U ; U ; U
				SIEIPRPVDGVEVPGCGK		1	P26368-2																	U	U	U	U ; U ; U
				SVDETTQAMAFDGIIFQGQSLK		1	P26368-2																	U	U	U	U ; U ; U
				YCDPDSYHR		1	P26368-2																	U	U	U	U ; U ; U
				YWDVPPPGFEHITPMQYK		1	P26368-2																	U	U	U	U ; U ; U
																								U	U	U	U ; U ; U
30	163	P26599	P26599	Polypyrimidine tract-binding protein 1 OS=Homo sapiens GN=PTBP1 PE=1 SV=1 - [PTBP1_HUMAN]		57.2	9.17	0.6441	1	18	16		7194000	250500000	-	71340000	-	10000000		34.8207	100	100		U	U	U	U ; U ; U		144	True	15	12	13	12	9	9	8	7					33	25	23	22	13	11	9
																								U	U	U	U ; U ; U
				Sequence		# Protein Groups	Protein Groups Accessions																	U	U	U	U ; U ; U
				AQAALQAVNSVQSGNLALAASAAAVDAGMAMAGQSPVLR		1	P26599																	U	U	U	U ; U ; U
				DYGNSPLHR		1	P26599																	U	U	U	U ; U ; U
				DYTRPDLPSGDSQPSLDQTMAAAFGLSVPNVHGALAPLAIPSAAAAAAAAGR		1	P26599																	U	U	U	U ; U ; U
				ENALVQMADGNQAQLAMSHLNGHK		1	P26599																	U	U	U	U ; U ; U
				GQPIYIQFSNHK		1	P26599																	U	U	U	U ; U ; U
				HQNVQLPR		1	P26599																	U	U	U	U ; U ; U
				IAIPGLAGAGNSVLLVSNLNPER		1	P26599																	U	U	U	U ; U ; U
				IITFTK		3	P26599;B4DI28;O95758-1																	U	U	U	U ; U ; U
				IIVENLFYPVTLDVLHQIFSK		1	P26599																	U	U	U	U ; U ; U
				KLPIDVTEGEVISLGLPFGK		1	P26599																	U	U	U	U ; U ; U
				LPIDVTEGEVISLGLPFGK		1	P26599																	U	U	U	U ; U ; U
[truncated: 7,329 more rows]
[truncated: 33 more columns]

## Sheet: report_complex
						Identification details							Relative quantification details
[truncated: 5 more rows]
[truncated: 32 more columns]

[truncated: 1 more sheets: report_complex+peptides]
