# Supplementary material for: RBM7 subunit of the NEXT complex binds U-rich sequences and targets 3′-end extended forms of snRNAs
Source: Nucleic Acids Res. 2015 Apr 6;43(8):4236–48. doi: 10.1093/nar/gkv240 (PMC4417160; doi:10.1093/nar/gkv240)
Supplement: SUPPLEMENTARY DATA [file supp_gkv240_nar-03007-y-2014-File009.xlsx]

## Sheet: report
						Identification details							Relative quantification details							5	fold change threshold
Prot Group	Prot Group Orig	Accession	Accession	Description		MW [kDa]	calc. pI	Sum(Coverage)	Sum(# Proteins)	Sum(# Peptides)	Sum(# Unique Peptides)		Protein areas							Fold changes (U/R)				Up/Down regulation					Sum(# PSMs)	Is Master Protein	# Peptides A(3,5)	# Peptides A(8,10)	# Peptides B(3,5)	# Peptides B(8,10)	# Peptides C(3,5)	# Peptides C(8,10)	# Peptides D(3,5)	# Peptides D(8,10)	# Peptides E(3,5)	# Peptides E(8,10)	# Peptides F(3,5)	# Peptides F(8,10)	# PSM A(3,5)	# PSM A(8,10)	# PSM B(3,5)	# PSM B(8,10)	# PSM C(3,5)	# PSM C(8,10)	# PSM D(3,5)
													CE-R-1	CE-U-1	CE-R-2	CE-U-2	CE-R-3	CE-U-3		CE-1	CE-2	CE-3		CE-1	CE-2	CE-3	Summary
1	91	E9PFH8	E9PFH8	Lupus La protein OS=Homo sapiens GN=SSB PE=2 SV=1 - [E9PFH8_HUMAN]		41.8	5.96	0.7008	2	42	42		545800000	962500000	629500000	36960000	334000000	129300000		1.76347	0.0587133	0.387126		N	D	N	N ; D ; N		980	True	25	25	20	19	26	27	39	33	33	34	35	33	66	65	44	42	52	51	130
1	91	P05455	P05455	Lupus La protein OS=Homo sapiens GN=SSB PE=1 SV=2 - [LA_HUMAN]		46.8	7.12	0.6201	2	42	42		545800000	962500000	629500000	36960000	334000000	129300000		1.76347	0.0587133	0.387126		N	D	N	N ; D ; N		980	False	25	25	20	19	26	27	39	33	33	34	35	33	66	65	44	42	52	51	130
																								N	D	N	N ; D ; N
2	66	P67809	P67809	Nuclease-sensitive element-binding protein 1 OS=Homo sapiens GN=YBX1 PE=1 SV=3 - [YBOX1_HUMAN]		35.9	9.88	0.5648	1	19	13		786700000	226700000	1229000000	8523000	864100000	7167000		0.288166	0.00693491	0.00829418		N	D	D	N ; D ; D		870	True	10	9	5	5	5	5	18	17	18	17	19	16	23	19	7	8	6	6	115
																								N	D	D	N ; D ; D
3	44	Q92900	Q92900	Regulator of nonsense transcripts 1 OS=Homo sapiens GN=UPF1 PE=1 SV=2 - [RENT1_HUMAN]		124.3	6.61	0.6342	1	57	57		49440000	84260000	55550000	1648000	28710000	6025000		1.70429	0.029667	0.209857		N	D	N	N ; D ; N		594	True	31	31	7	7	16	14	49	49	43	39	43	40	50	50	10	10	19	17	98
																								N	D	N	N ; D ; N
4	6	P16989	P16989	DNA-binding protein A OS=Homo sapiens GN=CSDA PE=1 SV=4 - [DBPA_HUMAN]		40.1	9.77	0.5591	1	18	5		589600000	151500000	776800000	6646000	468300000	4218000		0.256954	0.00855561	0.00900705		N	D	D	N ; D ; D		589	True	8	8	4	4	4	4	18	17	15	15	16	15	12	13	6	6	5	5	107
																								N	D	D	N ; D ; D
5	119	P02769-B6E	P02769-B6E	Serum albumin (B6E) OS=Bos taurus GN=ALB PE=1 SV=4 - [ALBU_BOVIN]		69.2	6.18	0.6343	1	37	33		88390000	87230000	86350000	101200000	94210000	86220000		0.986876	1.17197	0.915189		N	N	N	N ; N ; N		464	True	12	16	18	21	15	17	28	33	15	18	17	21	16	27	38	58	28	37	42
																								N	N	N	N ; N ; N
6	136	P16989-2	P16989-2	Isoform 2 of DNA-binding protein A OS=Homo sapiens GN=CSDA - [DBPA_HUMAN]		31.9	9.66	0.5611	1	15	2		589600000	-	776800000	6646000	468300000	4218000		0.01	0.00855561	0.00900705		D	D	D	D ; D ; D		456	True			4	4	4	4	15	14	12	11	12	12			6	6	5	5	82
																								D	D	D	D ; D ; D
7	36	P19338	P19338	Nucleolin OS=Homo sapiens GN=NCL PE=1 SV=3 - [NUCL_HUMAN]		76.6	4.7	0.4113	1	36	36		730500000	142600000	93000000	7072000	66190000	17750000		0.195209	0.076043	0.268167		D	D	N	D ; D ; N		400	True	17	15	10	9	13	12	36	28	23	19	21	19	22	18	12	10	18	17	100
																								D	D	N	D ; D ; N
8	74	Q99729-3	Q99729-3	Isoform 3 of Heterogeneous nuclear ribonucleoprotein A/B OS=Homo sapiens GN=HNRNPAB - [ROAA_HUMAN]		30.6	7.91	0.5263	1	19	18		430600000	499000000	103400000	68870000	95730000	152500000		1.15885	0.666054	1.59302		N	N	N	N ; N ; N		367	True	10	9	11	10	14	12	18	15	11	9	10	10	23	21	30	28	32	27	58
																								N	N	N	N ; N ; N
9	114	P11940-2	P11940-2	Isoform 2 of Polyadenylate-binding protein 1 OS=Homo sapiens GN=PABPC1 - [PABP1_HUMAN]		61.1	9.07	0.5064	2	29	18		86640000	86640000	36550000	6729000	25310000	10440000		1	0.184104	0.412485		N	D	N	N ; D ; N		366	True	18	18	13	12	15	15	27	26	25	23	21	19	29	26	15	14	23	22	57
9	114	P11940	P11940	Polyadenylate-binding protein 1 OS=Homo sapiens GN=PABPC1 PE=1 SV=2 - [PABP1_HUMAN]		70.6	9.5	0.4355	2	29	18		86640000	86640000	36550000	6729000	25310000	10440000		1	0.184104	0.412485		N	D	N	N ; D ; N		366	False	18	18	13	12	15	15	27	26	25	23	21	19	29	26	15	14	23	22	57
																								N	D	N	N ; D ; N
10	23	Q9NZI8	Q9NZI8	Insulin-like growth factor 2 mRNA-binding protein 1 OS=Homo sapiens GN=IGF2BP1 PE=1 SV=2 - [IF2B1_HUMAN]		63.4	9.2	0.5147	1	30	28		594400000	19120000	121300000	-	84410000	-		0.0321669	0.01	0.01		D	D	D	D ; D ; D		363	True	7	7					29	25	19	17	19	14	9	9					111
																								D	D	D	D ; D ; D
11	120	P00921-B6E	P00921-B6E	Carbonic anhydrase 2 (B6E) OS=Bos taurus GN=CA2 PE=1 SV=3 - [CAH2_BOVIN]		29.1	6.92	0.7077	1	14	14		247000000	393300000	507200000	493000000	535800000	506500000		1.59231	0.972003	0.945315		N	N	N	N ; N ; N		354	True	7	9	12	12	11	11	8	11	9	11	11	11	15	20	38	46	25	37	29
																								N	N	N	N ; N ; N
12	81	Q14103-3	Q14103-3	Isoform 3 of Heterogeneous nuclear ribonucleoprotein D0 OS=Homo sapiens GN=HNRNPD - [HNRPD_HUMAN]		32.8	8.16	0.5098	2	20	2		840600000	720400000	90020000	139100000	89640000	220200000		0.857007	1.54521	2.45649		N	N	N	N ; N ; N		343	True	11	9	13	12	12	12	20	18	12	10	11	8	20	16	26	25	27	26	59
12	81	Q14103	Q14103	Heterogeneous nuclear ribonucleoprotein D0 OS=Homo sapiens GN=HNRNPD PE=1 SV=1 - [HNRPD_HUMAN]		38.4	7.81	0.4394	2	20	2		840600000	720400000	90020000	139100000	89640000	220200000		0.857007	1.54521	2.45649		N	N	N	N ; N ; N		343	False	11	9	13	12	12	12	20	18	12	10	11	8	20	16	26	25	27	26	59
																								N	N	N	N ; N ; N
13	272	M0QXS5	M0QXS5	Heterogeneous nuclear ribonucleoprotein L (Fragment) OS=Homo sapiens GN=HNRNPL PE=4 SV=1 - [M0QXS5_HUMAN]		58.4	6.79	0.6679	2	22	21		123000000	-	30250000	-	22570000	-		0.01	0.01	0.01		D	D	D	D ; D ; D		335	True							22	19	16	16	14	13							98
13	272	P14866	P14866	Heterogeneous nuclear ribonucleoprotein L OS=Homo sapiens GN=HNRNPL PE=1 SV=2 - [HNRPL_HUMAN]		64.1	8.22	0.601	2	22	21		123000000	-	30250000	-	22570000	-		0.01	0.01	0.01		D	D	D	D ; D ; D		335	False							22	19	16	16	14	13							98
																								D	D	D	D ; D ; D
14	17	Q92945	Q92945	Far upstream element-binding protein 2 OS=Homo sapiens GN=KHSRP PE=1 SV=4 - [FUBP2_HUMAN]		73.1	7.3	0.557	1	33	30		2097000	257100000	1948000	34920000	1264000	50320000		122.604	17.9261	39.8101		U	U	U	U ; U ; U		316	True	25	23	25	20	24	23	4	4	3	2	3	3	59	52	51	42	47	45	5
																								U	U	U	U ; U ; U
15	37	Q13310	Q13310	Polyadenylate-binding protein 4 OS=Homo sapiens GN=PABPC4 PE=1 SV=1 - [PABP4_HUMAN]		70.7	9.26	0.4627	2	28	16		86640000	67760000	35330000	6227000	24760000	10120000		0.782087	0.176252	0.408724		N	D	N	N ; D ; N		291	True	14	14	8	8	12	10	23	23	23	21	17	17	20	21	11	11	17	14	50
15	37	Q13310-3	Q13310-3	Isoform 3 of Polyadenylate-binding protein 4 OS=Homo sapiens GN=PABPC4 - [PABP4_HUMAN]		72.3	9.35	0.4515	2	28	16		86640000	67760000	35330000	6227000	24760000	10120000		0.782087	0.176252	0.408724		N	D	N	N ; D ; N		291	False	14	14	8	8	12	10	23	23	23	21	17	17	20	21	11	11	17	14	50
																								N	D	N	N ; D ; N
16	14	Q15717	Q15717	ELAV-like protein 1 OS=Homo sapiens GN=ELAVL1 PE=1 SV=2 - [ELAV1_HUMAN]		36.1	9.17	0.5521	2	14	13		142100000	130400000	157500000	16380000	151700000	27360000		0.917664	0.104	0.180356		N	D	D	N ; D ; D		284	True	11	10	7	7	9	8	14	14	12	10	14	13	19	17	13	12	19	15	36
16	14	B4DVB8	B4DVB8	ELAV-like protein 1 OS=Homo sapiens GN=ELAVL1 PE=2 SV=1 - [B4DVB8_HUMAN]		39	9.45	0.5099	2	14	13		142100000	130400000	157500000	16380000	151700000	27360000		0.917664	0.104	0.180356		N	D	D	N ; D ; D		284	False	11	10	7	7	9	8	14	14	12	10	14	13	19	17	13	12	19	15	36
																								N	D	D	N ; D ; D
17	204	O00425	O00425	Insulin-like growth factor 2 mRNA-binding protein 3 OS=Homo sapiens GN=IGF2BP3 PE=1 SV=2 - [IF2B3_HUMAN]		63.7	8.87	0.4819	1	24	20		345200000	-	90950000	-	65260000	-		0.01	0.01	0.01		D	D	D	D ; D ; D		282	True							24	21	20	18	21	18							75
																								D	D	D	D ; D ; D
18	16	Q96AE4	Q96AE4	Far upstream element-binding protein 1 OS=Homo sapiens GN=FUBP1 PE=1 SV=3 - [FUBP1_HUMAN]		67.5	7.61	0.5217	1	27	3		12050000	284000000	1477000	43960000	1561000	58190000		23.5685	29.763	37.2774		U	U	U	U ; U ; U		280	True	20	19	22	18	21	19	8	8	3	3	3	3	41	40	41	35	45	42	12
																								U	U	U	U ; U ; U
19	124	P80025-B6E	P80025-B6E	Lactoperoxidase (B6E) OS=Bos taurus GN=LPO PE=1 SV=1 - [PERL_BOVIN]		80.6	8.54	0.323	1	21	20		74910000	83860000	109300000	109400000	100600000	103300000		1.11948	1.00091	1.02684		N	N	N	N ; N ; N		270	True	3	7	14	20	13	17	8	12	10	11	12	16	4	12	26	41	21	33	10
																								N	N	N	N ; N ; N
20	77	P52272-2	P52272-2	Isoform 2 of Heterogeneous nuclear ribonucleoprotein M OS=Homo sapiens GN=HNRNPM - [HNRPM_HUMAN]		73.6	8.82	0.602	2	34	14		-	237300000	-	11460000	-	21160000		100	100	100		U	U	U	U ; U ; U		265	True	30	29	17	17	21	19							69	57	31	32	39	37
20	77	P52272	P52272	Heterogeneous nuclear ribonucleoprotein M OS=Homo sapiens GN=HNRNPM PE=1 SV=3 - [HNRPM_HUMAN]		77.5	8.7	0.5699	2	34	14		-	237300000	-	11460000	-	21160000		100	100	100		U	U	U	U ; U ; U		265	False	30	29	17	17	21	19							69	57	31	32	39	37
																								U	U	U	U ; U ; U
21	8	P49448	P49448	Glutamate dehydrogenase 2, mitochondrial OS=Homo sapiens GN=GLUD2 PE=1 SV=2 - [DHE4_HUMAN]		61.4	8.46	0.1935	1	12	2		113100000	52790000	99370000	111500000	115500000	120100000		0.466755	1.12207	1.03983		N	N	N	N ; N ; N		264	True	7	6	10	11	12	11	12	12	12	12	11	12	12	11	23	21	25	23	21
																								N	N	N	N ; N ; N
22	18	Q96I24	Q96I24	Far upstream element-binding protein 3 OS=Homo sapiens GN=FUBP3 PE=1 SV=2 - [FUBP3_HUMAN]		61.6	8.38	0.5892	1	24	21		23800000	71630000	1274000	17880000	2157000	25120000		3.00966	14.0345	11.6458		N	U	U	N ; U ; U		261	True	19	18	18	14	21	22	19	18	3	3	7	6	33	32	23	22	26	27	43
																								N	U	U	N ; U ; U
23	73	O60506-3	O60506-3	Isoform 3 of Heterogeneous nuclear ribonucleoprotein Q OS=Homo sapiens GN=SYNCRIP - [HNRPQ_HUMAN]		62.6	7.56	0.5356	1	29	1		343900000	64190000	938400	-	2295000	-		0.186653	0.01	0.01		D	D	D	D ; D ; D		252	True	19	17					28	28	3	2	3	2	30	30					92
																								D	D	D	D ; D ; D
24	123	P02754-B6E	P02754-B6E	Beta-lactoglobulin (B6E) OS=Bos taurus GN=LGB PE=1 SV=3 - [LACB_BOVIN]		19.9	5.02	0.4157	1	8	8		271100000	289300000	406000000	410000000	451300000	421000000		1.06713	1.00985	0.932861		N	N	N	N ; N ; N		245	True	6	6	7	8	7	8	7	7	7	7	7	8	11	11	21	29	22	28	16
																								N	N	N	N ; N ; N
25	106	Q12926-2	Q12926-2	Isoform 2 of ELAV-like protein 2 OS=Homo sapiens GN=ELAVL2 - [ELAV2_HUMAN]		38	9.04	0.5087	3	15	14		69680000	45030000	40150000	5961000	37550000	10670000		0.64624	0.148468	0.284154		N	D	N	N ; D ; N		231	True	10	9	12	11	12	12	13	13	12	11	14	11	12	10	15	14	21	19	21
25	106	Q12926	Q12926	ELAV-like protein 2 OS=Homo sapiens GN=ELAVL2 PE=1 SV=2 - [ELAV2_HUMAN]		39.5	9.13	0.4903	3	15	14		69680000	45030000	40150000	5961000	37550000	10670000		0.64624	0.148468	0.284154		N	D	N	N ; D ; N		231	False	10	9	12	11	12	12	13	13	12	11	14	11	12	10	15	14	21	19	21
25	106	B1AM49	B1AM49	ELAV-like protein 2 OS=Homo sapiens GN=ELAVL2 PE=2 SV=1 - [B1AM49_HUMAN]		42.4	9.04	0.4548	3	15	14		69680000	45030000	40150000	5961000	37550000	10670000		0.64624	0.148468	0.284154		N	D	N	N ; D ; N		231	False	10	9	12	11	12	12	13	13	12	11	14	11	12	10	15	14	21	19	21
																								N	D	N	N ; D ; N
26	82	Q9Y6M1-1	Q9Y6M1-1	Isoform 2 of Insulin-like growth factor 2 mRNA-binding protein 2 OS=Homo sapiens GN=IGF2BP2 - [IF2B2_HUMAN]		61.8	8.25	0.5072	3	23	20		324500000	14160000	63600000	-	55150000	-		0.0436364	0.01	0.01		D	D	D	D ; D ; D		226	True	2	2					22	22	19	18	17	15	2	3					56
26	82	Q9Y6M1	Q9Y6M1	Insulin-like growth factor 2 mRNA-binding protein 2 OS=Homo sapiens GN=IGF2BP2 PE=1 SV=2 - [IF2B2_HUMAN]		66.1	8.46	0.4708	3	23	20		324500000	14160000	63600000	-	55150000	-		0.0436364	0.01	0.01		D	D	D	D ; D ; D		226	False	2	2					22	22	19	18	17	15	2	3					56
26	82	F8W930	F8W930	Insulin-like growth factor 2 mRNA-binding protein 2 OS=Homo sapiens GN=IGF2BP2 PE=2 SV=1 - [F8W930_HUMAN]		66.7	8.46	0.4661	3	23	20		324500000	14160000	63600000	-	55150000	-		0.0436364	0.01	0.01		D	D	D	D ; D ; D		226	False	2	2					22	22	19	18	17	15	2	3					56
																								D	D	D	D ; D ; D
27	139	Q14103-4	Q14103-4	Isoform 4 of Heterogeneous nuclear ribonucleoprotein D0 OS=Homo sapiens GN=HNRNPD - [HNRPD_HUMAN]		30.7	8.41	0.4739	3	19	1		840600000	-	-	139100000	-	220200000		0.01	100	100		D	U	U	D ; U ; U		212	True			13	12	12	12	19	17							27	26	26	25	56
27	139	Q14103-2	Q14103-2	Isoform 2 of Heterogeneous nuclear ribonucleoprotein D0 OS=Homo sapiens GN=HNRNPD - [HNRPD_HUMAN]		36.2	8.1	0.4048	3	19	1		840600000	-	-	139100000	-	220200000		0.01	100	100		D	U	U	D ; U ; U		212	False			13	12	12	12	19	17							27	26	26	25	56
27	139	B4DTC3	B4DTC3	Heterogeneous nuclear ribonucleoprotein D0 OS=Homo sapiens GN=HNRNPD PE=2 SV=1 - [B4DTC3_HUMAN]		33.6	8.53	0.4488	3	19	1		840600000	-	-	139100000	-	220200000		0.01	100	100		D	U	U	D ; U ; U		212	False			13	12	12	12	19	17							27	26	26	25	56
																								D	U	U	D ; U ; U
28	100	Q9BUJ2-2	Q9BUJ2-2	Isoform 2 of Heterogeneous nuclear ribonucleoprotein U-like protein 1 OS=Homo sapiens GN=HNRNPUL1 - [HNRL1_HUMAN]		90.2	6.92	0.449	2	29	29		41230000	37700000	17390000	772500	13170000	0		0.914383	0.0444221	0.01		N	D	D	N ; D ; D		192	True	10	9	1	1	1	1	25	25	14	14	14	12	15	14	2	2	1	1	42
28	100	Q9BUJ2	Q9BUJ2	Heterogeneous nuclear ribonucleoprotein U-like protein 1 OS=Homo sapiens GN=HNRNPUL1 PE=1 SV=2 - [HNRL1_HUMAN]		95.7	6.92	0.4217	2	29	29		41230000	37700000	17390000	772500	13170000	0		0.914383	0.0444221	0.01		N	D	D	N ; D ; D		192	False	10	9	1	1	1	1	25	25	14	14	14	12	15	14	2	2	1	1	42
																								N	D	D	N ; D ; D
29	203	O60506	O60506	Heterogeneous nuclear ribonucleoprotein Q OS=Homo sapiens GN=SYNCRIP PE=1 SV=2 - [HNRPQ_HUMAN]		69.6	8.59	0.4928	1	29	1		343900000	-	938400	-	2295000	-		0.01	0.01	0.01		D	D	D	D ; D ; D		192	True							28	28	3	2	3	2							92
																								D	D	D	D ; D ; D
30	61	P07437	P07437	Tubulin beta chain OS=Homo sapiens GN=TUBB PE=1 SV=2 - [TBB5_HUMAN]		49.6	4.89	0.6486	1	19	4		26120000	28030000	12410000	1151000	9052000	2003000		1.07312	0.0927478	0.221277		N	D	N	N ; D ; N		180	True	11	10	1	1	3	5	19	17	13	11	13	12	15	14	1	1	4	6	32
																								N	D	N	N ; D ; N
31	121	P02662-B6E	P02662-B6E	Alpha-S1-casein (B6E) OS=Bos taurus GN=CSN1S1 PE=1 SV=2 - [CASA1_BOVIN]		24.5	5.02	0.3738	1	8	8		123600000	80410000	91360000	155500000	112000000	129100000		0.650566	1.70206	1.15268		N	N	N	N ; N ; N		171	True	3	3	7	7	5	7	3	4	3	4	5	5	4	7	12	24	10	18	7
																								N	N	N	N ; N ; N
32	117	M0QZM1	M0QZM1	Heterogeneous nuclear ribonucleoprotein M (Fragment) OS=Homo sapiens GN=HNRNPM PE=4 SV=1 - [M0QZM1_HUMAN]		40	6.73	0.6606	1	21	1		-	207600000	-	9428000	-	17650000		100	100	100		U	U	U	U ; U ; U		167	True	18	18	10	10	14	12							48	38	17	17	24	23
																								U	U	U	U ; U ; U
33	51	O00442	O00442	RNA 3'-terminal phosphate cyclase OS=Homo sapiens GN=RTCA PE=1 SV=1 - [RTCA_HUMAN]		39.3	7.85	0.7486	1	18	18		39750000	20190000	48620000	2070000	42950000	2376000		0.507925	0.0425751	0.0553201		N	D	D	N ; D ; D		164	True	6	5	4	4	2	2	16	15	12	10	13	11	7	6	4	4	2	2	29
																								N	D	D	N ; D ; D
34	9	Q9H2U1	Q9H2U1	Probable ATP-dependent RNA helicase DHX36 OS=Homo sapiens GN=DHX36 PE=1 SV=2 - [DHX36_HUMAN]		114.7	7.68	0.3046	1	25	25		15720000	9199000	7696000	-	5666000	-		0.585178	0.01	0.01		N	D	D	N ; D ; D		159	True	4	5					24	23	17	16	16	14	4	5					35
																								N	D	D	N ; D ; D
35	60	P68371	P68371	Tubulin beta-4B chain OS=Homo sapiens GN=TUBB4B PE=1 SV=1 - [TBB4B_HUMAN]		49.8	4.89	0.5865	1	18	3		21750000	22780000	9580000	1151000	7659000	-		1.04736	0.120146	0.01		N	D	D	N ; D ; D		154	True	11	10	1	1			16	14	12	11	12	12	16	15	1	1			24
																								N	D	D	N ; D ; D
36	76	Q96AE4-2	Q96AE4-2	Isoform 2 of Far upstream element-binding protein 1 OS=Homo sapiens GN=FUBP1 - [FUBP1_HUMAN]		68.6	7.31	0.4548	1	23	1		12050000	284000000	1477000	43960000	1561000	-		23.5685	29.763	0.01		U	U	D	U ; U ; D		146	True	19	18		18			8	8	3	3	3	3	39	38		33			12
																								U	U	D	U ; U ; D
37	78	O14979-3	O14979-3	Isoform 3 of Heterogeneous nuclear ribonucleoprotein D-like OS=Homo sapiens GN=HNRPDL - [HNRDL_HUMAN]		27.2	8.65	0.373	3	12	10		314700000	203400000	21410000	51550000	31000000	74410000		0.64633	2.40775	2.40032		N	N	N	N ; N ; N		138	True	6	6	10	10	11	11	9	9	3	3	3	3	8	8	18	18	18	18	17
37	78	O14979	O14979	Heterogeneous nuclear ribonucleoprotein D-like OS=Homo sapiens GN=HNRPDL PE=1 SV=3 - [HNRDL_HUMAN]		46.4	9.57	0.2167	3	12	10		314700000	203400000	21410000	51550000	31000000	74410000		0.64633	2.40775	2.40032		N	N	N	N ; N ; N		138	False	6	6	10	10	11	11	9	9	3	3	3	3	8	8	18	18	18	18	17
37	78	O14979-2	O14979-2	Isoform 2 of Heterogeneous nuclear ribonucleoprotein D-like OS=Homo sapiens GN=HNRPDL - [HNRDL_HUMAN]		33.6	7.31	0.3023	3	12	10		314700000	203400000	21410000	51550000	31000000	74410000		0.64633	2.40775	2.40032		N	N	N	N ; N ; N		138	False	6	6	10	10	11	11	9	9	3	3	3	3	8	8	18	18	18	18	17
																								N	N	N	N ; N ; N
38	3	Q07021	Q07021	Complement component 1 Q subcomponent-binding protein, mitochondrial OS=Homo sapiens GN=C1QBP PE=1 SV=1 - [C1QBP_HUMAN]		31.3	4.84	0.5	1	8	8		33400000	7266000	56470000	7495000	63300000	12320000		0.217545	0.132725	0.194629		N	D	D	N ; D ; D		132	True	3	3	5	5	5	5	7	7	6	6	7	7	3	3	10	10	11	11	11
																								N	D	D	N ; D ; D
39	58	Q15046	Q15046	Lysine--tRNA ligase OS=Homo sapiens GN=KARS PE=1 SV=3 - [SYK_HUMAN]		68	6.35	0.3802	2	20	20		-	54670000	-	4291000	-	8218000		100	100	100		U	U	U	U ; U ; U		126	True	15	17	13	13	15	14							24	27	16	16	22	21
39	58	Q15046-2	Q15046-2	Isoform Mitochondrial of Lysine--tRNA ligase OS=Homo sapiens GN=KARS - [SYK_HUMAN]		71.5	6.81	0.3632	2	20	20		-	54670000	-	4291000	-	8218000		100	100	100		U	U	U	U ; U ; U		126	False	15	17	13	13	15	14							24	27	16	16	22	21
																								U	U	U	U ; U ; U
40	1	P60709	P60709	Actin, cytoplasmic 1 OS=Homo sapiens GN=ACTB PE=1 SV=1 - [ACTB_HUMAN]		41.7	5.48	0.464	2	13	5		36250000	77150000	13150000	3138000	15230000	6840000		2.12828	0.238631	0.449114		N	N	N	N ; N ; N		119	True	10	10	5	4	6	5	12	11	5	3	7	7	14	12	5	4	8	6	23
40	1	P63261	P63261	Actin, cytoplasmic 2 OS=Homo sapiens GN=ACTG1 PE=1 SV=1 - [ACTG_HUMAN]		41.8	5.48	0.464	2	13	5		36250000	77150000	13150000	3138000	15230000	6840000		2.12828	0.238631	0.449114		N	N	N	N ; N ; N		119	False	10	10	5	4	6	5	12	11	5	3	7	7	14	12	5	4	8	6	23
																								N	N	N	N ; N ; N
41	59	P68363	P68363	Tubulin alpha-1B chain OS=Homo sapiens GN=TUBA1B PE=1 SV=1 - [TBA1B_HUMAN]		50.1	5.06	0.4169	1	12	12		46940000	29960000	18280000	1948000	14410000	4530000		0.638262	0.106565	0.314365		N	D	N	N ; D ; N		117	True	6	6	3	2	4	5	12	12	8	7	9	8	7	7	3	2	4	5	21
																								N	D	N	N ; D ; N
42	40	P26599	P26599	Polypyrimidine tract-binding protein 1 OS=Homo sapiens GN=PTBP1 PE=1 SV=1 - [PTBP1_HUMAN]		57.2	9.17	0.4218	3	14	14		21900000	274300000	2061000	44240000	-	6562000		12.5251	21.4653	100		U	U	U	U ; U ; U		116	True	12	12	5	7	7	5	10	9	1				25	27	7	9	10	7	15
42	40	P26599-3	P26599-3	Isoform 3 of Polypyrimidine tract-binding protein 1 OS=Homo sapiens GN=PTBP1 - [PTBP1_HUMAN]		59.6	9.16	0.4022	3	14	14		21900000	274300000	2061000	44240000	-	6562000		12.5251	21.4653	100		U	U	U	U ; U ; U		116	False	12	12	5	7	7	5	10	9	1				25	27	7	9	10	7	15
42	40	P26599-2	P26599-2	Isoform 2 of Polypyrimidine tract-binding protein 1 OS=Homo sapiens GN=PTBP1 - [PTBP1_HUMAN]		59	9.16	0.4073	3	14	14		21900000	274300000	2061000	44240000	-	6562000		12.5251	21.4653	100		U	U	U	U ; U ; U		116	False	12	12	5	7	7	5	10	9	1				25	27	7	9	10	7	15
																								U	U	U	U ; U ; U
43	83	Q01085-2	Q01085-2	Isoform 2 of Nucleolysin TIAR OS=Homo sapiens GN=TIAL1 - [TIAR_HUMAN]		43.4	7.99	0.523	1	13	9		16480000	49670000	1359000	5496000	2422000	12810000		3.01396	4.04415	5.28902		N	N	U	N ; N ; U		116	True	9	9	6	7	7	8	11	11	1	1	2	1	16	15	10	11	9	10	20
																								N	N	U	N ; N ; U
44	105	G3V4C1	G3V4C1	Heterogeneous nuclear ribonucleoproteins C1/C2 OS=Homo sapiens GN=HNRNPC PE=2 SV=1 - [G3V4C1_HUMAN]		32.2	5.08	0.3767	2	13	1		-	196400000	1735000	47100000	1647000	59650000		100	27.147	36.2174		U	U	U	U ; U ; U		110	True	9	8	9	7	13	13			5	3	4	3	14	13	16	12	20	20
44	105	P07910-2	P07910-2	Isoform C1 of Heterogeneous nuclear ribonucleoproteins C1/C2 OS=Homo sapiens GN=HNRNPC - [HNRPC_HUMAN]		32.3	5.08	0.3754	2	13	1		-	196400000	1735000	47100000	1647000	59650000		100	27.147	36.2174		U	U	U	U ; U ; U		110	False	9	8	9	7	13	13			5	3	4	3	14	13	16	12	20	20
																								U	U	U	U ; U ; U
45	12	P68104	P68104	Elongation factor 1-alpha 1 OS=Homo sapiens GN=EEF1A1 PE=1 SV=1 - [EF1A1_HUMAN]		50.1	9.01	0.5216	2	15	15		43300000	41060000	14150000	1919000	13460000	3640000		0.948268	0.135618	0.270431		N	D	N	N ; D ; N		109	True	7	6	3	3	4	3	13	13	9	4	8	7	11	10	5	4	5	3	19
45	12	Q5VTE0	Q5VTE0	Putative elongation factor 1-alpha-like 3 OS=Homo sapiens GN=EEF1A1P5 PE=5 SV=1 - [EF1A3_HUMAN]		50.2	9.07	0.5216	2	15	15		43300000	41060000	14150000	1919000	13460000	3640000		0.948268	0.135618	0.270431		N	D	N	N ; D ; N		109	False	7	6	3	3	4	3	13	13	9	4	8	7	11	10	5	4	5	3	19
																								N	D	N	N ; D ; N
46	39	Q9H814	Q9H814	Phosphorylated adapter RNA export protein OS=Homo sapiens GN=PHAX PE=1 SV=1 - [PHAX_HUMAN]		44.4	5.4	0.3909	1	14	14		25260000	12570000	13670000	4146000	13420000	6913000		0.497625	0.303292	0.515127		N	N	N	N ; N ; N		107	True	5	5	7	7	7	7	12	11	9	7	8	7	5	5	8	7	7	7	15
																								N	N	N	N ; N ; N
47	67	Q6NZY4	Q6NZY4	Zinc finger CCHC domain-containing protein 8 OS=Homo sapiens GN=ZCCHC8 PE=1 SV=2 - [ZCHC8_HUMAN]		78.5	4.87	0.4597	1	21	21		13760000	12730000	-	3904000	-	7839000		0.925145	100	100		N	U	U	N ; U ; U		107	True	7	8	7	8	9	11	15	13					9	9	8	9	15	17	21
																								N	U	U	N ; U ; U
48	69	G3V2Q1	G3V2Q1	Heterogeneous nuclear ribonucleoproteins C1/C2 OS=Homo sapiens GN=HNRNPC PE=2 SV=1 - [G3V2Q1_HUMAN]		33.6	5.08	0.4033	2	13	1		-	196400000	1735000	47100000	1647000	59650000		100	27.147	36.2174		U	U	U	U ; U ; U		104	True	9	8	9	7	13	13			5	3	4	3	14	13	16	12	17	17
48	69	P07910	P07910	Heterogeneous nuclear ribonucleoproteins C1/C2 OS=Homo sapiens GN=HNRNPC PE=1 SV=4 - [HNRPC_HUMAN]		33.6	5.08	0.402	2	13	1		-	196400000	1735000	47100000	1647000	59650000		100	27.147	36.2174		U	U	U	U ; U ; U		104	False	9	8	9	7	13	13			5	3	4	3	14	13	16	12	17	17
																								U	U	U	U ; U ; U
49	21	O43390	O43390	Heterogeneous nuclear ribonucleoprotein R OS=Homo sapiens GN=HNRNPR PE=1 SV=1 - [HNRPR_HUMAN]		70.9	8.13	0.3712	1	22	16		240800000	52410000	-	-	-	-		0.21765	-	-		N	-	-	N ; - ; -		100	True	15	13					21	21					18	15					33
																								N	-	-	N ; - ; -
50	84	Q96EP5-2	Q96EP5-2	Isoform 2 of DAZ-associated protein 1 OS=Homo sapiens GN=DAZAP1 - [DAZP1_HUMAN]		40.5	8.28	0.3042	2	7	7		59040000	40380000	12820000	7797000	12300000	7484000		0.683943	0.60819	0.608455		N	N	N	N ; N ; N		99	True	3	3	3	3	3	3	7	6	3	3	5	4	5	5	7	8	5	5	22
50	84	Q96EP5	Q96EP5	DAZ-associated protein 1 OS=Homo sapiens GN=DAZAP1 PE=1 SV=1 - [DAZP1_HUMAN]		43.4	8.56	0.2826	2	7	7		59040000	40380000	12820000	7797000	12300000	7484000		0.683943	0.60819	0.608455		N	N	N	N ; N ; N		99	False	3	3	3	3	3	3	7	6	3	3	5	4	5	5	7	8	5	5	22
																								N	N	N	N ; N ; N
51	22	P08107	P08107	Heat shock 70 kDa protein 1A/1B OS=Homo sapiens GN=HSPA1A PE=1 SV=5 - [HSP71_HUMAN]		70	5.66	0.351	1	16	14		6745000	5488000	6437000	1576000	5497000	2639000		0.81364	0.244835	0.48008		N	N	N	N ; N ; N		98	True	3	3	4	4	6	5	13	13	6	7	10	10	3	3	5	5	7	6	14
																								N	N	N	N ; N ; N
52	25	Q6ZN17	Q6ZN17	Protein lin-28 homolog B OS=Homo sapiens GN=LIN28B PE=1 SV=1 - [LN28B_HUMAN]		27.1	8.91	0.548	1	12	12		17800000	5356000	15600000	0	32810000	-		0.300899	0.01	0.01		N	D	D	N ; D ; D		98	True	2	1	1				10	10	9	9	12	9	2	1	1				16
																								N	D	D	N ; D ; D
53	85	P26368-2	P26368-2	Isoform 2 of Splicing factor U2AF 65 kDa subunit OS=Homo sapiens GN=U2AF2 - [U2AF2_HUMAN]		53.1	9.09	0.3673	2	10	10		7377000	68060000	1788000	2651000	1922000	3920000		9.22597	1.48266	2.03954		U	N	N	U ; N ; N		89	True	8	7	4	4	4	4	6	7	3	1	4	3	16	14	8	8	5	5	10
53	85	P26368	P26368	Splicing factor U2AF 65 kDa subunit OS=Homo sapiens GN=U2AF2 PE=1 SV=4 - [U2AF2_HUMAN]		53.5	9.09	0.3642	2	10	10		7377000	68060000	1788000	2651000	1922000	3920000		9.22597	1.48266	2.03954		U	N	N	U ; N ; N		89	False	8	7	4	4	4	4	6	7	3	1	4	3	16	14	8	8	5	5	10
																								U	N	N	U ; N ; N
54	250	Q7Z2W4-2	Q7Z2W4-2	Isoform 2 of Zinc finger CCCH-type antiviral protein 1 OS=Homo sapiens GN=ZC3HAV1 - [ZCCHV_HUMAN]		77.9	8.38	0.3462	2	17	17		27450000	-	5320000	-	1981000	-		0.01	0.01	0.01		D	D	D	D ; D ; D		86	True							17	16	7	7	5	5							31
54	250	Q7Z2W4	Q7Z2W4	Zinc finger CCCH-type antiviral protein 1 OS=Homo sapiens GN=ZC3HAV1 PE=1 SV=3 - [ZCCHV_HUMAN]		101.4	8.4	0.2683	2	17	17		27450000	-	5320000	-	1981000	-		0.01	0.01	0.01		D	D	D	D ; D ; D		86	False							17	16	7	7	5	5							31
																								D	D	D	D ; D ; D
55	102	H0YA55	H0YA55	Serum albumin (Fragment) OS=Homo sapiens GN=ALB PE=4 SV=1 - [H0YA55_HUMAN]		51.5	6.95	0.0837	2	5	1		42830000	53250000	27260000	38150000	31530000	49690000		1.24329	1.39949	1.57596		N	N	N	N ; N ; N		83	True	1	2	3	3	2	2	4	4	3	3	4	3	4	5	8	8	5	5	8
55	102	P02768	P02768	Serum albumin OS=Homo sapiens GN=ALB PE=1 SV=2 - [ALBU_HUMAN]		69.3	6.28	0.0624	2	5	1		42830000	53250000	27260000	38150000	31530000	49690000		1.24329	1.39949	1.57596		N	N	N	N ; N ; N		83	False	1	2	3	3	2	2	4	4	3	3	4	3	4	5	8	8	5	5	8
																								N	N	N	N ; N ; N
56	80	Q9UHX1-4	Q9UHX1-4	Isoform 4 of Poly(U)-binding-splicing factor PUF60 OS=Homo sapiens GN=PUF60 - [PUF60_HUMAN]		54	5.33	0.3447	3	13	13		1764000	26830000	0	4220000	-	6142000		15.2098	100	100		U	U	U	U ; U ; U		78	True	10	9	7	6	6	6	5	4	2	2			11	10	11	10	10	11	6
56	80	Q9UHX1-2	Q9UHX1-2	Isoform 2 of Poly(U)-binding-splicing factor PUF60 OS=Homo sapiens GN=PUF60 - [PUF60_HUMAN]		58.1	5.35	0.3173	3	13	13		1764000	26830000	0	4220000	-	6142000		15.2098	100	100		U	U	U	U ; U ; U		78	False	10	9	7	6	6	6	5	4	2	2			11	10	11	10	10	11	6
56	80	Q9UHX1-6	Q9UHX1-6	Isoform 6 of Poly(U)-binding-splicing factor PUF60 OS=Homo sapiens GN=PUF60 - [PUF60_HUMAN]		55.4	5.34	0.3353	3	13	13		1764000	26830000	0	4220000	-	6142000		15.2098	100	100		U	U	U	U ; U ; U		78	False	10	9	7	6	6	6	5	4	2	2			11	10	11	10	10	11	6
																								U	U	U	U ; U ; U
57	235	B4E241	B4E241	Serine/arginine-rich-splicing factor 3 OS=Homo sapiens GN=SFRS3 PE=2 SV=1 - [B4E241_HUMAN]		14.2	10.08	0.5242	2	7	7		45970000	-	96710000	-	54560000	-		0.01	0.01	0.01		D	D	D	D ; D ; D		77	True							6	6	7	6	6	5							10
57	235	P84103	P84103	Serine/arginine-rich splicing factor 3 OS=Homo sapiens GN=SRSF3 PE=1 SV=1 - [SRSF3_HUMAN]		19.3	11.65	0.3963	2	7	7		45970000	-	96710000	-	54560000	-		0.01	0.01	0.01		D	D	D	D ; D ; D		77	False							6	6	7	6	6	5							10
																								D	D	D	D ; D ; D
58	101	F5GWP8	F5GWP8	Junction plakoglobin OS=Homo sapiens GN=JUP PE=2 SV=1 - [F5GWP8_HUMAN]		66.3	5.19	0.2657	1	13	3		16010000	47370000	-	13430000	52470000	185800000		2.95878	100	3.54107		N	U	N	N ; U ; N		71	True	1	1	8	9	5	6	8	8			6	6	1	1	9	10	5	6	11
																								N	U	N	N ; U ; N
59	57	P00441;P00441-cRAP	P00441;P00441-cRAP	Superoxide dismutase [Cu-Zn] OS=Homo sapiens GN=SOD1 PE=1 SV=2 - [SODC_HUMAN]		15.9	6.13	0.0779	2	1	1		14740000	51320000	43870000	41220000	25160000	47380000		3.48168	0.939594	1.88315		N	N	N	N ; N ; N		69	True	2	2	2	2	2	2	2	2	2	2	2	2	2	2	4	4	7	7	8
59	57	H7BYH4	H7BYH4	Superoxide dismutase [Cu-Zn] OS=Homo sapiens GN=SOD1 PE=2 SV=1 - [H7BYH4_HUMAN]		13.9	6.11	0.0889	2	1	1		14740000	51320000	43870000	41220000	25160000	47380000		3.48168	0.939594	1.88315		N	N	N	N ; N ; N		34	False	1	1	1	1	1	1	1	1	1	1	1	1	1	1	2	2	4	3	4
																								N	N	N	N ; N ; N
60	220	P09012	P09012	U1 small nuclear ribonucleoprotein A OS=Homo sapiens GN=SNRPA PE=1 SV=3 - [SNRPA_HUMAN]		31.3	9.83	0.3085	1	7	7		30080000	-	52590000	-	48420000	-		0.01	0.01	0.01		D	D	D	D ; D ; D		69	True							7	7	6	4	5	6							18
																								D	D	D	D ; D ; D
61	46	Q13151	Q13151	Heterogeneous nuclear ribonucleoprotein A0 OS=Homo sapiens GN=HNRNPA0 PE=1 SV=1 - [ROA0_HUMAN]		30.8	9.29	0.3639	1	8	8		41440000	100100000	-	5608000	-	12860000		2.41554	100	100		N	U	U	N ; U ; U		68	True	6	7	3	2	4	3	7	7					13	11	4	3	7	4	13
																								N	U	U	N ; U ; U
62	4	Q14011	Q14011	Cold-inducible RNA-binding protein OS=Homo sapiens GN=CIRBP PE=1 SV=1 - [CIRBP_HUMAN]		18.6	9.51	0.3953	1	7	7		97810000	93400000	-	3742000	415000	3020000		0.954913	100	7.27711		N	U	U	N ; U ; U		60	True	5	5	4	4	3	3	7	7			1	1	6	6	6	6	3	3	14
																								N	U	U	N ; U ; U
63	68	P11142-2	P11142-2	Isoform 2 of Heat shock cognate 71 kDa protein OS=Homo sapiens GN=HSPA8 - [HSP7C_HUMAN]		53.5	5.86	0.2231	2	8	5		5667000	8354000	4923000	1298000	4597000	2257000		1.47415	0.26366	0.490972		N	N	N	N ; N ; N		60	True	2	2	3	3	3	3	5	4	4	3	5	4	2	2	3	3	5	5	6
63	68	P11142	P11142	Heat shock cognate 71 kDa protein OS=Homo sapiens GN=HSPA8 PE=1 SV=1 - [HSP7C_HUMAN]		70.9	5.52	0.1703	2	8	5		5667000	8354000	4923000	1298000	4597000	2257000		1.47415	0.26366	0.490972		N	N	N	N ; N ; N		60	False	2	2	3	3	3	3	5	4	4	3	5	4	2	2	3	3	5	5	6
																								N	N	N	N ; N ; N
64	43	P29558	P29558	RNA-binding motif, single-stranded-interacting protein 1 OS=Homo sapiens GN=RBMS1 PE=1 SV=3 - [RBMS1_HUMAN]		44.5	8.79	0.266	1	7	2		28930000	11070000	14200000	-	19230000	-		0.382648	0.01	0.01		N	D	D	N ; D ; D		55	True	2	2					6	6	5	5	6	7	3	3					10
																								N	D	D	N ; D ; D
65	87	P22079-2	P22079-2	Isoform 2 of Lactoperoxidase OS=Homo sapiens GN=LPO - [PERL_HUMAN]		70.9	7.69	0.0382	3	2	1		28530000	21710000	30770000	34130000	35170000	30590000		0.760953	1.1092	0.869775		N	N	N	N ; N ; N		55	True	2	2	2	2	2	2	2	2	2	2	2	2	3	3	7	6	5	5	4
65	87	P22079	P22079	Lactoperoxidase OS=Homo sapiens GN=LPO PE=1 SV=2 - [PERL_HUMAN]		80.2	8.62	0.0337	3	2	1		28530000	21710000	30770000	34130000	35170000	30590000		0.760953	1.1092	0.869775		N	N	N	N ; N ; N		55	False	2	2	2	2	2	2	2	2	2	2	2	2	3	3	7	6	5	5	4
65	87	F5H386	F5H386	Lactoperoxidase OS=Homo sapiens GN=LPO PE=2 SV=1 - [F5H386_HUMAN]		73.9	8.15	0.0368	3	2	1		28530000	21710000	30770000	34130000	35170000	30590000		0.760953	1.1092	0.869775		N	N	N	N ; N ; N		55	False	2	2	2	2	2	2	2	2	2	2	2	2	3	3	7	6	5	5	4
																								N	N	N	N ; N ; N
66	111	Q86TB9-4	Q86TB9-4	Isoform 4 of Protein PAT1 homolog 1 OS=Homo sapiens GN=PATL1 - [PATL1_HUMAN]		79.9	6.51	0.3229	1	17	17		10480000	13120000	-	-	879300	-		1.25191	-	0.01		N	-	D	N ; - ; D		55	True	5	5					15	16			1	1	6	6					20
																								N	-	D	N ; - ; D
67	122	P02663-B6E	P02663-B6E	Alpha-S2-casein (B6E) OS=Bos taurus GN=CSN1S2 PE=1 SV=2 - [CASA2_BOVIN]		26	8.43	0.0856	1	2	2		19560000	11950000	24700000	27390000	24930000	26230000		0.610941	1.10891	1.05215		N	N	N	N ; N ; N		53	True	1	2	1	2	1	2	1	1	1	2	1	2	1	2	6	8	2	6	3
																								N	N	N	N ; N ; N
68	71	P09651-3	P09651-3	Isoform 2 of Heterogeneous nuclear ribonucleoprotein A1 OS=Homo sapiens GN=HNRNPA1 - [ROA1_HUMAN]		29.4	9.14	0.4757	6	10	9		1065000	48450000	2239000	-	1427000	-		45.493	0.01	0.01		U	D	D	U ; D ; D		50	True	8	10					1	1	2	2	2	3	16	17					1
68	71	P09651-2	P09651-2	Isoform A1-A of Heterogeneous nuclear ribonucleoprotein A1 OS=Homo sapiens GN=HNRNPA1 - [ROA1_HUMAN]		34.2	9.23	0.3969	6	10	9		1065000	48450000	2239000	-	1427000	-		45.493	0.01	0.01		U	D	D	U ; D ; D		50	False	8	10					1	1	2	2	2	3	16	17					1
68	71	P09651	P09651	Heterogeneous nuclear ribonucleoprotein A1 OS=Homo sapiens GN=HNRNPA1 PE=1 SV=5 - [ROA1_HUMAN]		38.7	9.13	0.3414	6	10	9		1065000	48450000	2239000	-	1427000	-		45.493	0.01	0.01		U	D	D	U ; D ; D		50	False	8	10					1	1	2	2	2	3	16	17					1
68	71	F8VRQ1	F8VRQ1	Heterogeneous nuclear ribonucleoprotein A1 OS=Homo sapiens GN=HNRNPA1 PE=2 SV=1 - [F8VRQ1_HUMAN]		33.1	9.13	0.4137	6	10	9		1065000	48450000	2239000	-	1427000	-		45.493	0.01	0.01		U	D	D	U ; D ; D		50	False	8	10					1	1	2	2	2	3	16	17					1
68	71	F8VXY0	F8VXY0	Heterogeneous nuclear ribonucleoprotein A1 OS=Homo sapiens GN=HNRNPA1 PE=2 SV=1 - [F8VXY0_HUMAN]		32.7	9.44	0.4178	6	10	9		1065000	48450000	2239000	-	1427000	-		45.493	0.01	0.01		U	D	D	U ; D ; D		50	False	8	10					1	1	2	2	2	3	16	17					1
68	71	F8W6I7	F8W6I7	Heterogeneous nuclear ribonucleoprotein A1 OS=Homo sapiens GN=HNRNPA1 PE=2 SV=1 - [F8W6I7_HUMAN]		34.2	9.23	0.3969	6	10	9		1065000	48450000	2239000	-	1427000	-		45.493	0.01	0.01		U	D	D	U ; D ; D		50	False	8	10					1	1	2	2	2	3	16	17					1
																								U	D	D	U ; D ; D
69	28	Q9Y333	Q9Y333	U6 snRNA-associated Sm-like protein LSm2 OS=Homo sapiens GN=LSM2 PE=1 SV=1 - [LSM2_HUMAN]		10.8	6.52	0.6842	1	5	5		7794000	22840000	1964000	6489000	1975000	8923000		2.93046	3.30397	4.51797		N	N	N	N ; N ; N		49	True	3	4	3	3	5	4	2	2	1	1	1	1	5	6	4	4	8	6	3
																								N	N	N	N ; N ; N
70	89	C9JTN7	C9JTN7	Nucleolysin TIA-1 isoform p40 OS=Homo sapiens GN=TIA1 PE=2 SV=1 - [C9JTN7_HUMAN]		31.6	8.29	0.3368	2	7	1		8897000	34090000	1359000	3815000	-	10330000		3.83163	2.80721	100		N	N	U	N ; N ; U		48	True	4	4	4	4		5	5	5	1	1			6	6	7	7		6	7
70	89	P31483-2	P31483-2	Isoform Short of Nucleolysin TIA-1 isoform p40 OS=Homo sapiens GN=TIA1 - [TIA1_HUMAN]		41.8	7.74	0.256	2	7	1		8897000	34090000	1359000	3815000	-	10330000		3.83163	2.80721	100		N	N	U	N ; N ; U		48	False	4	4	4	4		5	5	5	1	1			6	6	7	7		6	7
																								N	N	U	N ; N ; U
71	34	O95777	O95777	N-alpha-acetyltransferase 38, NatC auxiliary subunit OS=Homo sapiens GN=NAA38 PE=1 SV=3 - [NAA38_HUMAN]		10.4	4.48	0.7188	1	4	4		1807000	73620000	-	31520000	-	40710000		40.7416	100	100		U	U	U	U ; U ; U		47	True	2	1	4	4	4	4	3	2					3	1	9	9	9	9	4
																								U	U	U	U ; U ; U
72	64	Q96GM8	Q96GM8	Target of EGR1 protein 1 OS=Homo sapiens GN=TOE1 PE=1 SV=1 - [TOE1_HUMAN]		56.5	7.18	0.3294	1	10	10		11560000	6199000	6395000	-	4112000	0		0.536246	0.01	0.01		N	D	D	N ; D ; D		47	True	3	1			1		7	8	6	4	6	5	3	1			1		10
																								N	D	D	N ; D ; D
73	45	P05387	P05387	60S acidic ribosomal protein P2 OS=Homo sapiens GN=RPLP2 PE=1 SV=1 - [RLA2_HUMAN]		11.7	4.54	0.5565	1	5	4		3212000	4440000	3578000	1021000	4418000	991400		1.38232	0.285355	0.2244		N	N	N	N ; N ; N		45	True	1	1	3	3	1	2	4	4	3	3	5	5	1	1	4	4	1	2	5
																								N	N	N	N ; N ; N
74	2	P68032	P68032	Actin, alpha cardiac muscle 1 OS=Homo sapiens GN=ACTC1 PE=1 SV=1 - [ACTC_HUMAN]		42	5.39	0.2785	2	9	1		36250000	73550000	-	-	-	-		2.02897	-	-		N	-	-	N ; - ; -		43	True	8	8					8	7					11	9					13
74	2	P68133	P68133	Actin, alpha skeletal muscle OS=Homo sapiens GN=ACTA1 PE=1 SV=1 - [ACTS_HUMAN]		42	5.39	0.2785	2	9	1		36250000	73550000	-	-	-	-		2.02897	-	-		N	-	-	N ; - ; -		43	False	8	8					8	7					11	9					13
																								N	-	-	N ; - ; -
75	221	Q9Y3F4	Q9Y3F4	Serine-threonine kinase receptor-associated protein OS=Homo sapiens GN=STRAP PE=1 SV=1 - [STRAP_HUMAN]		38.4	5.12	0.34	2	8	8		7301000	-	1640000	-	916300	-		0.01	0.01	0.01		D	D	D	D ; D ; D		41	True							8	8	2	2	3	3							12
75	221	B4DNJ6	B4DNJ6	Serine-threonine kinase receptor-associated protein OS=Homo sapiens GN=STRAP PE=2 SV=1 - [B4DNJ6_HUMAN]		39.8	5.31	0.3278	2	8	8		7301000	-	1640000	-	916300	-		0.01	0.01	0.01		D	D	D	D ; D ; D		41	False							8	8	2	2	3	3							12
																								D	D	D	D ; D ; D
76	30	Q9Y4Z0	Q9Y4Z0	U6 snRNA-associated Sm-like protein LSm4 OS=Homo sapiens GN=LSM4 PE=1 SV=1 - [LSM4_HUMAN]		15.3	9.99	0.4604	1	6	6		6501000	26370000	1305000	5717000	2326000	7685000		4.0563	4.38084	3.30396		N	N	N	N ; N ; N		40	True	5	3	2	2	3	3	2	3	1		1	1	9	8	3	2	5	5	2
																								N	N	N	N ; N ; N
77	137	E7EUT4	E7EUT4	Glyceraldehyde-3-phosphate dehydrogenase OS=Homo sapiens GN=GAPDH PE=2 SV=1 - [E7EUT4_HUMAN]		31.5	7.61	0.2526	2	5	5		6026000	-	5856000	643500	5031000	4854000		0.01	0.109887	0.964818		D	D	N	D ; D ; N		40	True			1	1	3	3	5	5	4	4	5	5			1	1	3	3	5
77	137	P04406	P04406	Glyceraldehyde-3-phosphate dehydrogenase OS=Homo sapiens GN=GAPDH PE=1 SV=3 - [G3P_HUMAN]		36	8.46	0.2209	2	5	5		6026000	-	5856000	643500	5031000	4854000		0.01	0.109887	0.964818		D	D	N	D ; D ; N		40	False			1	1	3	3	5	5	4	4	5	5			1	1	3	3	5
																								D	D	N	D ; D ; N
78	62	P53999	P53999	Activated RNA polymerase II transcriptional coactivator p15 OS=Homo sapiens GN=SUB1 PE=1 SV=3 - [TCP4_HUMAN]		14.4	9.6	0.5354	1	6	6		7612000	21260000	4729000	466900	3541000	850700		2.79296	0.0987312	0.240243		N	D	N	N ; D ; N		39	True	5	5		1	1	1	4	3	2	2	3	3	6	6		1	1	1	5
																								N	D	N	N ; D ; N
79	95	F8W8I6	F8W8I6	Nucleolysin TIA-1 isoform p40 OS=Homo sapiens GN=TIA1 PE=2 SV=1 - [F8W8I6_HUMAN]		42.8	7.74	0.2312	2	7	2		-	31750000	1359000	3564000	-	10330000		100	2.62252	100		U	N	U	U ; N ; U		36	True	5	5	4	4	6	6			1	1			6	6	5	5	6	6
79	95	P31483	P31483	Nucleolysin TIA-1 isoform p40 OS=Homo sapiens GN=TIA1 PE=1 SV=3 - [TIA1_HUMAN]		42.9	7.74	0.2306	2	7	2		-	31750000	1359000	3564000	-	10330000		100	2.62252	100		U	N	U	U ; N ; U		36	False	5	5	4	4	6	6			1	1			6	6	5	5	6	6
																								U	N	U	U ; N ; U
80	49	P23396	P23396	40S ribosomal protein S3 OS=Homo sapiens GN=RPS3 PE=1 SV=2 - [RS3_HUMAN]		26.7	9.66	0.3951	1	8	8		5526000	4463000	2238000	-	1914000	-		0.807637	0.01	0.01		N	D	D	N ; D ; D		35	True	3	3					6	6	3	2	5	3	3	3					7
																								N	D	D	N ; D ; D
81	131	P62937;P62937-cRAP	P62937;P62937-cRAP	Peptidyl-prolyl cis-trans isomerase A OS=Homo sapiens GN=PPIA PE=1 SV=2 - [PPIA_HUMAN]		18	7.81	0.1939	1	4	4		2025000	-	1986000	3337000	1477000	2543000		0.01	1.68026	1.72173		D	N	N	D ; N ; N		35	True			3	3	3	2	1	1	4	4	4	4			3	5	3	2	1
																								D	N	N	D ; N ; N
82	20	P38646	P38646	Stress-70 protein, mitochondrial OS=Homo sapiens GN=HSPA9 PE=1 SV=2 - [GRP75_HUMAN]		73.6	6.16	0.1546	1	7	7		1871000	2659000	958800	0	658900	390100		1.42117	0.01	0.592047		N	D	N	N ; D ; N		32	True	1		1	1	1	1	5	5	2	2	4	3	1		1	1	2	1	6
																								N	D	N	N ; D ; N
83	196	O75534	O75534	Cold shock domain-containing protein E1 OS=Homo sapiens GN=CSDE1 PE=1 SV=2 - [CSDE1_HUMAN]		88.8	6.25	0.2193	2	14	14		6851000	-	0	-	1101000	-		0.01	0.01	0.01		D	D	D	D ; D ; D		32	True							14	13	1		2	1							15
83	196	G5E9Q2	G5E9Q2	Cold shock domain containing E1, RNA-binding, isoform CRA_d OS=Homo sapiens GN=CSDE1 PE=2 SV=1 - [G5E9Q2_HUMAN]		93.7	6.52	0.2073	2	14	14		6851000	-	0	-	1101000	-		0.01	0.01	0.01		D	D	D	D ; D ; D		32	False							14	13	1		2	1							15
																								D	D	D	D ; D ; D
84	27	O15116	O15116	U6 snRNA-associated Sm-like protein LSm1 OS=Homo sapiens GN=LSM1 PE=1 SV=1 - [LSM1_HUMAN]		15.2	5.22	0.3158	1	3	3		4774000	18260000	-	1145000	-	4288000		3.82488	100	100		N	U	U	N ; U ; U		31	True	2	1	2	2	3	3	3	3					3	2	3	3	6	6	4
																								N	U	U	N ; U ; U
85	41	P98179	P98179	Putative RNA-binding protein 3 OS=Homo sapiens GN=RBM3 PE=1 SV=1 - [RBM3_HUMAN]		17.2	8.91	0.4777	1	4	4		21090000	68200000	-	925900	-	1635000		3.23376	100	100		N	U	U	N ; U ; U		31	True	3	3	2	1	1	1	2	2					7	6	3	2	1	1	6
																								N	U	U	N ; U ; U
86	42	Q9Y580	Q9Y580	RNA-binding protein 7 OS=Homo sapiens GN=RBM7 PE=1 SV=1 - [RBM7_HUMAN]		30.5	9.57	0.1654	2	4	4		5123000	6471000	-	1447000	-	3602000		1.26313	100	100		N	U	U	N ; U ; U		31	True	2	1	2	2	4	4	4	4					3	2	2	2	5	4	7
86	42	J3KPD3	J3KPD3	RNA binding motif protein 7, isoform CRA_c OS=Homo sapiens GN=RBM7 PE=4 SV=1 - [J3KPD3_HUMAN]		30.6	9.57	0.1648	2	4	4		5123000	6471000	-	1447000	-	3602000		1.26313	100	100		N	U	U	N ; U ; U		31	False	2	1	2	2	4	4	4	4					3	2	2	2	5	4	7
																								N	U	U	N ; U ; U
87	56	P42285	P42285	Superkiller viralicidic activity 2-like 2 OS=Homo sapiens GN=SKIV2L2 PE=1 SV=3 - [SK2L2_HUMAN]		117.7	6.52	0.1161	1	11	11		3666000	7256000	-	483500	-	966800		1.97927	100	100		N	U	U	N ; U ; U		31	True	4	2	3	1	2	2	9	8					4	2	3	1	2	2	9
																								N	U	U	N ; U ; U
88	65	Q01081	Q01081	Splicing factor U2AF 35 kDa subunit OS=Homo sapiens GN=U2AF1 PE=1 SV=3 - [U2AF1_HUMAN]		27.9	8.81	0.3417	1	6	6		-	24610000	3852000	-	2005000	-		100	0.01	0.01		U	D	D	U ; D ; D		29	True	6	6							3	2	2	1	11	10
																								U	D	D	U ; D ; D
89	31	P62312	P62312	U6 snRNA-associated Sm-like protein LSm6 OS=Homo sapiens GN=LSM6 PE=1 SV=1 - [LSM6_HUMAN]		9.1	9.58	0.5625	1	6	6		5856000	41250000	1956000	7723000	1978000	18350000		7.04406	3.94836	9.27705		U	N	U	U ; N ; U		27	True	3	4	4	3	2	2	1	1	2	2	1	1	3	5	4	3	2	2	1
																								U	N	U	U ; N ; U
90	93	D6RF44	D6RF44	Heterogeneous nuclear ribonucleoprotein D0 (Fragment) OS=Homo sapiens GN=HNRNPD PE=2 SV=1 - [D6RF44_HUMAN]		12.6	8.57	0.6339	1	9	2		-	720400000	-	-	-	-		100	-	-		U	-	-	U ; - ; -		27	True	9	8											15	12
																								U	-	-	U ; - ; -
91	103	H0YH81	H0YH81	ATP synthase subunit beta (Fragment) OS=Homo sapiens GN=ATP5B PE=3 SV=1 - [H0YH81_HUMAN]		38.2	5.55	0.3094	2	8	8		3787000	3290000	1850000	-	759500	-		0.868762	0.01	0.01		N	D	D	N ; D ; D		27	True	1	1					7	7	1		3	3	1	1					9
91	103	P06576	P06576	ATP synthase subunit beta, mitochondrial OS=Homo sapiens GN=ATP5B PE=1 SV=3 - [ATPB_HUMAN]		56.5	5.4	0.2117	2	8	8		3787000	3290000	1850000	-	759500	-		0.868762	0.01	0.01		N	D	D	N ; D ; D		27	False	1	1					7	7	1		3	3	1	1					9
																								N	D	D	N ; D ; D
92	212	Q15434	Q15434	RNA-binding motif, single-stranded-interacting protein 2 OS=Homo sapiens GN=RBMS2 PE=1 SV=1 - [RBMS2_HUMAN]		43.9	9.07	0.1572	1	5	3		5434000	-	3750000	-	8333000	-		0.01	0.01	0.01		D	D	D	D ; D ; D		27	True							5	4	3	2	4	5							5
																								D	D	D	D ; D ; D
93	254	P51513-4	P51513-4	Isoform 4 of RNA-binding protein Nova-1 OS=Homo sapiens GN=NOVA1 - [NOVA1_HUMAN]		51.7	8.72	0.2663	2	9	7		3205000	-	1290000	-	1161000	-		0.01	0.01	0.01		D	D	D	D ; D ; D		27	True							5	5	4	3	4	2							5
93	254	P51513	P51513	RNA-binding protein Nova-1 OS=Homo sapiens GN=NOVA1 PE=1 SV=1 - [NOVA1_HUMAN]		52	8.88	0.2647	2	9	7		3205000	-	1290000	-	1161000	-		0.01	0.01	0.01		D	D	D	D ; D ; D		27	False							5	5	4	3	4	2							5
																								D	D	D	D ; D ; D
94	10	Q08211	Q08211	ATP-dependent RNA helicase A OS=Homo sapiens GN=DHX9 PE=1 SV=4 - [DHX9_HUMAN]		140.9	6.84	0.1173	1	14	14		2442000	6364000	-	-	0	-		2.60606	-	0.01		N	-	D	N ; - ; D		26	True	7	7					6	5			1		7	7					6
																								N	-	D	N ; - ; D
95	72	Q00839-2	Q00839-2	Isoform Short of Heterogeneous nuclear ribonucleoprotein U OS=Homo sapiens GN=HNRNPU - [HNRPU_HUMAN]		88.9	5.78	0.16	2	10	10		2742000	29720000	-	-	-	-		10.8388	-	-		U	-	-	U ; - ; -		26	True	8	8					5	3					9	9					5
95	72	Q00839	Q00839	Heterogeneous nuclear ribonucleoprotein U OS=Homo sapiens GN=HNRNPU PE=1 SV=6 - [HNRPU_HUMAN]		90.5	6	0.1564	2	10	10		2742000	29720000	-	-	-	-		10.8388	-	-		U	-	-	U ; - ; -		26	False	8	8					5	3					9	9					5
																								U	-	-	U ; - ; -
96	88	E7ETU5	E7ETU5	RNA-binding motif, single-stranded-interacting protein 1 OS=Homo sapiens GN=RBMS1 PE=2 SV=1 - [E7ETU5_HUMAN]		40.1	8.12	0.2459	3	6	1		28930000	11070000	-	-	-	-		0.382648	-	-		N	-	-	N ; - ; -		26	True	2	2					6	6					3	3					10
96	88	B4DN88	B4DN88	RNA-binding motif, single-stranded-interacting protein 1 OS=Homo sapiens GN=RBMS1 PE=2 SV=1 - [B4DN88_HUMAN]		45.9	8.98	0.2172	3	6	1		28930000	11070000	-	-	-	-		0.382648	-	-		N	-	-	N ; - ; -		26	False	2	2					6	6					3	3					10
96	88	P29558-2	P29558-2	Isoform 2 of RNA-binding motif, single-stranded-interacting protein 1 OS=Homo sapiens GN=RBMS1 - [RBMS1_HUMAN]		44.1	8.66	0.2258	3	6	1		28930000	11070000	-	-	-	-		0.382648	-	-		N	-	-	N ; - ; -		26	False	2	2					6	6					3	3					10
																								N	-	-	N ; - ; -
97	48	P62979;P62979-cRAP	P62979;P62979-cRAP	Ubiquitin-40S ribosomal protein S27a OS=Homo sapiens GN=RPS27A PE=1 SV=2 - [RS27A_HUMAN]		18	9.64	0.2179	1	3	3		5303000	2321000	6437000	5402000	7595000	5120000		0.437677	0.839211	0.674128		N	N	N	N ; N ; N		24	True	2		2	2	2	3	2	2	2	2	2	2	2		2	2	2	3	2
																								N	N	N	N ; N ; N
98	202	P11021	P11021	78 kDa glucose-regulated protein OS=Homo sapiens GN=HSPA5 PE=1 SV=2 - [GRP78_HUMAN]		72.3	5.16	0.1284	1	6	4		2233000	-	4614000	-	2788000	-		0.01	0.01	0.01		D	D	D	D ; D ; D		24	True							6	6	2	2	3	3							7
																								D	D	D	D ; D ; D
99	55	P23246	P23246	Splicing factor, proline- and glutamine-rich OS=Homo sapiens GN=SFPQ PE=1 SV=2 - [SFPQ_HUMAN]		76.1	9.44	0.1867	1	10	9		-	66790000	-	-	-	-		100	-	-		U	-	-	U ; - ; -		23	True	9	8											12	11
																								U	-	-	U ; - ; -
100	92	Q5QPL9	Q5QPL9	RNA-binding protein Raly (Fragment) OS=Homo sapiens GN=RALY PE=2 SV=1 - [Q5QPL9_HUMAN]		24.7	10.49	0.2954	3	6	6		-	7790000	-	995400	-	991500		100	100	100		U	U	U	U ; U ; U		22	True	4	3	4	4	3	3							4	4	4	4	3	3
100	92	Q9UKM9	Q9UKM9	RNA-binding protein Raly OS=Homo sapiens GN=RALY PE=1 SV=1 - [RALY_HUMAN]		32.4	9.17	0.2288	3	6	6		-	7790000	-	995400	-	991500		100	100	100		U	U	U	U ; U ; U		22	False	4	3	4	4	3	3							4	4	4	4	3	3
100	92	Q9UKM9-2	Q9UKM9-2	Isoform 1 of RNA-binding protein Raly OS=Homo sapiens GN=RALY - [RALY_HUMAN]		30.3	9.63	0.2414	3	6	6		-	7790000	-	995400	-	991500		100	100	100		U	U	U	U ; U ; U		22	False	4	3	4	4	3	3							4	4	4	4	3	3
																								U	U	U	U ; U ; U
101	128	P00167;P00167-cRAP	P00167;P00167-cRAP	Cytochrome b5 OS=Homo sapiens GN=CYB5A PE=1 SV=2 - [CYB5_HUMAN]		15.3	4.96	0.3209	3	3	3		-	-	-	1291000	1492000	878700		-	100	0.588941		-	U	N	- ; U ; N		22	True			4	5	2	4					3	2			5	6	2	4
101	128	P00167-3	P00167-3	Isoform 3 of Cytochrome b5 OS=Homo sapiens GN=CYB5A - [CYB5_HUMAN]		14.2	4.82	0.3468	3	3	3		-	-	-	1291000	1492000	878700		-	100	0.588941		-	U	N	- ; U ; N		13	False			3	2	1	2					2	1			4	3	1	2
101	128	P00167-2	P00167-2	Isoform 2 of Cytochrome b5 OS=Homo sapiens GN=CYB5A - [CYB5_HUMAN]		11.3	5.14	0.4388	3	3	3		-	-	-	1291000	1492000	878700		-	100	0.588941		-	U	N	- ; U ; N		13	False			3	2	1	2					2	1			4	3	1	2
																								-	U	N	- ; U ; N
102	140	Q9Y4Y9-2	Q9Y4Y9-2	Isoform 2 of U6 snRNA-associated Sm-like protein LSm5 OS=Homo sapiens GN=LSM5 - [LSM5_HUMAN]		6.8	4.28	0.371	2	1	1		2477000	-	-	3956000	-	6235000		0.01	100	100		D	U	U	D ; U ; U		21	True			1	1	1	1	1	1							6	4	3	6	1
102	140	Q9Y4Y9	Q9Y4Y9	U6 snRNA-associated Sm-like protein LSm5 OS=Homo sapiens GN=LSM5 PE=1 SV=3 - [LSM5_HUMAN]		9.9	4.54	0.2527	2	1	1		2477000	-	-	3956000	-	6235000		0.01	100	100		D	U	U	D ; U ; U		21	False			1	1	1	1	1	1							6	4	3	6	1
																								D	U	U	D ; U ; U
103	150	Q562R1	Q562R1	Beta-actin-like protein 2 OS=Homo sapiens GN=ACTBL2 PE=1 SV=2 - [ACTBL_HUMAN]		42	5.59	0.141	1	4	1		31680000	-	7894000	1744000	-	4231000		0.01	0.220927	100		D	N	U	D ; N ; U		21	True				2		2	4	4	2							2		2	8
																								D	N	U	D ; N ; U
104	7	P81605	P81605	Dermcidin OS=Homo sapiens GN=DCD PE=1 SV=2 - [DCD_HUMAN]		11.3	6.54	0.2	2	2	2		-	6179000	25620000	7266000	26630000	9528000		100	0.283607	0.357792		U	N	N	U ; N ; N		20	True	1	1	2	2	2	2			1	1	1	1	1	1	3	2	3	3
104	7	P81605-2	P81605-2	Isoform 2 of Dermcidin OS=Homo sapiens GN=DCD - [DCD_HUMAN]		12.4	7.97	0.1818	2	2	2		-	6179000	25620000	7266000	26630000	9528000		100	0.283607	0.357792		U	N	N	U ; N ; N		20	False	1	1	2	2	2	2			1	1	1	1	1	1	3	2	3	3
																								U	N	N	U ; N ; N
105	19	Q8TEQ6	Q8TEQ6	Gem-associated protein 5 OS=Homo sapiens GN=GEMIN5 PE=1 SV=3 - [GEMI5_HUMAN]		168.5	6.62	0.0802	1	10	10		-	17360000	-	-	-	-		100	-	-		U	-	-	U ; - ; -		20	True	9	9											10	10
																								U	-	-	U ; - ; -
106	32	Q9UK45	Q9UK45	U6 snRNA-associated Sm-like protein LSm7 OS=Homo sapiens GN=LSM7 PE=1 SV=1 - [LSM7_HUMAN]		11.6	5.27	0.3981	1	4	4		6073000	18620000	-	8416000	-	11340000		3.06603	100	100		N	U	U	N ; U ; U		20	True	1		2	1	3	1	3	2					1		2	1	3	1	7
																								N	U	U	N ; U ; U
107	222	Q13885	Q13885	Tubulin beta-2A chain OS=Homo sapiens GN=TUBB2A PE=1 SV=1 - [TBB2A_HUMAN]		49.9	4.89	0.3888	2	13	1		21400000	-	-	-	-	-		0.01	-	-		D	-	-	D ; - ; -		19	True							13												19
107	222	Q9BVA1	Q9BVA1	Tubulin beta-2B chain OS=Homo sapiens GN=TUBB2B PE=1 SV=1 - [TBB2B_HUMAN]		49.9	4.89	0.3888	2	13	1		21400000	-	-	-	-	-		0.01	-	-		D	-	-	D ; - ; -		19	False							13												19
																								D	-	-	D ; - ; -
108	35	Q15233	Q15233	Non-POU domain-containing octamer-binding protein OS=Homo sapiens GN=NONO PE=1 SV=4 - [NONO_HUMAN]		54.2	8.95	0.1783	1	7	6		0	17310000	-	-	-	-		100	-	-		U	-	-	U ; - ; -		18	True	6	6					1	1					8	8					1
																								U	-	-	U ; - ; -
109	107	O95319-5	O95319-5	Isoform 5 of CUGBP Elav-like family member 2 OS=Homo sapiens GN=CELF2 - [CELF2_HUMAN]		52	8.6	0.1045	7	4	4		-	6298000	-	2079000	-	2676000		100	100	100		U	U	U	U ; U ; U		18	True	3	2	2	2	2	2							4	2	4	4	2	2
109	107	O95319	O95319	CUGBP Elav-like family member 2 OS=Homo sapiens GN=CELF2 PE=1 SV=1 - [CELF2_HUMAN]		54.3	8.76	0.1004	7	4	4		-	6298000	-	2079000	-	2676000		100	100	100		U	U	U	U ; U ; U		18	False	3	2	2	2	2	2							4	2	4	4	2	2
109	107	Q5VZZ6	Q5VZZ6	CUGBP Elav-like family member 2 OS=Homo sapiens GN=CELF2 PE=2 SV=1 - [Q5VZZ6_HUMAN]		53.2	8.95	0.1024	7	4	4		-	6298000	-	2079000	-	2676000		100	100	100		U	U	U	U ; U ; U		18	False	3	2	2	2	2	2							4	2	4	4	2	2
109	107	E9PC62	E9PC62	CUGBP Elav-like family member 2 OS=Homo sapiens GN=CELF2 PE=2 SV=1 - [E9PC62_HUMAN]		55.7	8.6	0.0979	7	4	4		-	6298000	-	2079000	-	2676000		100	100	100		U	U	U	U ; U ; U		18	False	3	2	2	2	2	2							4	2	4	4	2	2
109	107	O95319-2	O95319-2	Isoform 2 of CUGBP Elav-like family member 2 OS=Homo sapiens GN=CELF2 - [CELF2_HUMAN]		52.2	8.6	0.1041	7	4	4		-	6298000	-	2079000	-	2676000		100	100	100		U	U	U	U ; U ; U		18	False	3	2	2	2	2	2							4	2	4	4	2	2
109	107	O95319-4	O95319-4	Isoform 4 of CUGBP Elav-like family member 2 OS=Homo sapiens GN=CELF2 - [CELF2_HUMAN]		54.3	8.73	0.1002	7	4	4		-	6298000	-	2079000	-	2676000		100	100	100		U	U	U	U ; U ; U		18	False	3	2	2	2	2	2							4	2	4	4	2	2
109	107	O95319-3	O95319-3	Isoform 3 of CUGBP Elav-like family member 2 OS=Homo sapiens GN=CELF2 - [CELF2_HUMAN]		55.7	9.04	0.0979	7	4	4		-	6298000	-	2079000	-	2676000		100	100	100		U	U	U	U ; U ; U		18	False	3	2	2	2	2	2							4	2	4	4	2	2
																								U	U	U	U ; U ; U
110	151	P61254	P61254	60S ribosomal protein L26 OS=Homo sapiens GN=RPL26 PE=1 SV=1 - [RL26_HUMAN]		17.2	10.55	0.2345	1	6	6		4147000	-	8840000	0	3882000	-		0.01	0.01	0.01		D	D	D	D ; D ; D		18	True				1			2	1	4	5	2	1				1			3
																								D	D	D	D ; D ; D
111	154	P04040;P04040-cRAP	P04040;P04040-cRAP	Catalase OS=Homo sapiens GN=CAT PE=1 SV=3 - [CATA_HUMAN]		59.7	7.39	0.074	1	3	3		899200	-	-	-	-	1903000		0.01	-	100		D	-	U	D ; - ; U		18	True					6	6	2	2									6	6	3
																								D	-	U	D ; - ; U
112	194	P25705	P25705	ATP synthase subunit alpha, mitochondrial OS=Homo sapiens GN=ATP5A1 PE=1 SV=1 - [ATPA_HUMAN]		59.7	9.13	0.1899	1	8	8		4437000	-	1094000	-	928700	-		0.01	0.01	0.01		D	D	D	D ; D ; D		18	True							7	7	1			1							8
																								D	D	D	D ; D ; D
113	5	O43809	O43809	Cleavage and polyadenylation specificity factor subunit 5 OS=Homo sapiens GN=NUDT21 PE=1 SV=1 - [CPSF5_HUMAN]		26.2	8.82	0.3084	1	6	6		2421000	15570000	-	-	-	-		6.43123	-	-		U	-	-	U ; - ; -		16	True	3	3					3	4					3	6					3
																								U	-	-	U ; - ; -
114	133	Q13509	Q13509	Tubulin beta-3 chain OS=Homo sapiens GN=TUBB3 PE=1 SV=2 - [TBB3_HUMAN]		50.4	4.93	0.2578	1	9	1		-	-	-	1151000	8318000	-		-	100	0.01		-	U	D	- ; U ; D		16	True			1	1							9				1	1
																								-	U	D	- ; U ; D
115	147	Q9H0Z9-2	Q9H0Z9-2	Isoform 2 of RNA-binding protein 38 OS=Homo sapiens GN=RBM38 - [RBM38_HUMAN]		12.9	9.17	0.3554	3	3	3		-	-	-	1022000	-	1524000		-	100	100		-	U	U	- ; U ; U		16	True			2	2	3	3									3	3	5	5
115	147	Q9H0Z9	Q9H0Z9	RNA-binding protein 38 OS=Homo sapiens GN=RBM38 PE=1 SV=2 - [RBM38_HUMAN]		25.5	8.65	0.1799	3	3	3		-	-	-	1022000	-	1524000		-	100	100		-	U	U	- ; U ; U		16	False			2	2	3	3									3	3	5	5
115	147	F6VZ39	F6VZ39	RNA-binding protein 38 OS=Homo sapiens GN=RBM38 PE=2 SV=1 - [F6VZ39_HUMAN]		13.6	9.5	0.3496	3	3	3		-	-	-	1022000	-	1524000		-	100	100		-	U	U	- ; U ; U		16	False			2	2	3	3									3	3	5	5
																								-	U	U	- ; U ; U
116	198	Q8IYB7	Q8IYB7	DIS3-like exonuclease 2 OS=Homo sapiens GN=DIS3L2 PE=1 SV=4 - [DI3L2_HUMAN]		99.2	6.1	0.061	1	5	5		713400	-	1297000	-	1134000	-		0.01	0.01	0.01		D	D	D	D ; D ; D		16	True							2	2	3	3	3	3							2
																								D	D	D	D ; D ; D
117	227	Q5T6W5	Q5T6W5	Heterogeneous nuclear ribonucleoprotein K OS=Homo sapiens GN=HNRNPK PE=2 SV=1 - [Q5T6W5_HUMAN]		47.5	5.63	0.1729	4	5	5		2508000	-	2331000	-	1253000	-		0.01	0.01	0.01		D	D	D	D ; D ; D		16	True							4	3	3	2	2	2							4
117	227	P61978	P61978	Heterogeneous nuclear ribonucleoprotein K OS=Homo sapiens GN=HNRNPK PE=1 SV=1 - [HNRPK_HUMAN]		50.9	5.54	0.1598	4	5	5		2508000	-	2331000	-	1253000	-		0.01	0.01	0.01		D	D	D	D ; D ; D		16	False							4	3	3	2	2	2							4
117	227	P61978-2	P61978-2	Isoform 2 of Heterogeneous nuclear ribonucleoprotein K OS=Homo sapiens GN=HNRNPK - [HNRPK_HUMAN]		51	5.33	0.1595	4	5	5		2508000	-	2331000	-	1253000	-		0.01	0.01	0.01		D	D	D	D ; D ; D		16	False							4	3	3	2	2	2							4
117	227	P61978-3	P61978-3	Isoform 3 of Heterogeneous nuclear ribonucleoprotein K OS=Homo sapiens GN=HNRNPK - [HNRPK_HUMAN]		48.5	5.54	0.1682	4	5	5		2508000	-	2331000	-	1253000	-		0.01	0.01	0.01		D	D	D	D ; D ; D		16	False							4	3	3	2	2	2							4
																								D	D	D	D ; D ; D
118	268	Q8NBJ4-2	Q8NBJ4-2	Isoform 2 of Golgi membrane protein 1 OS=Homo sapiens GN=GOLM1 - [GOLM1_HUMAN]		44.2	4.91	0.046	2	1	1		93290000	-	24870000	-	44170000	-		0.01	0.01	0.01		D	D	D	D ; D ; D		16	True							1	1		1		1							2
118	268	Q8NBJ4	Q8NBJ4	Golgi membrane protein 1 OS=Homo sapiens GN=GOLM1 PE=1 SV=1 - [GOLM1_HUMAN]		45.3	4.97	0.0449	2	1	1		93290000	-	24870000	-	44170000	-		0.01	0.01	0.01		D	D	D	D ; D ; D		16	False							1	1		1		1							2
																								D	D	D	D ; D ; D
119	33	P43243	P43243	Matrin-3 OS=Homo sapiens GN=MATR3 PE=1 SV=2 - [MATR3_HUMAN]		94.6	6.25	0.0909	2	6	6		-	25730000	-	197400	-	2376000		100	100	100		U	U	U	U ; U ; U		15	True	5	4	1	1	2	2							5	4	1	1	2	2
119	33	A8MXP9	A8MXP9	Matrin-3 OS=Homo sapiens GN=MATR3 PE=2 SV=1 - [A8MXP9_HUMAN]		99.9	6.04	0.086	2	6	6		-	25730000	-	197400	-	2376000		100	100	100		U	U	U	U ; U ; U		15	False	5	4	1	1	2	2							5	4	1	1	2	2
																								U	U	U	U ; U ; U
120	260	H0YEQ8	H0YEQ8	Polyadenylate-binding protein 4 (Fragment) OS=Homo sapiens GN=PABPC4 PE=4 SV=1 - [H0YEQ8_HUMAN]		12.6	7.96	0.5625	1	6	1		54010000	-	-	-	-	-		0.01	-	-		D	-	-	D ; - ; -		15	True							6												15
																								D	-	-	D ; - ; -
121	146	O00391-2	O00391-2	Isoform 2 of Sulfhydryl oxidase 1 OS=Homo sapiens GN=QSOX1 - [QSOX1_HUMAN]		66.8	8.56	0.0397	2	2	2		1295000	-	1606000	2191000	2101000	2077000		0.01	1.36426	0.988577		D	N	N	D ; N ; N		14	True			1	1	2	2	1	1	1	1	1	1			1	2	3	2	1
121	146	O00391	O00391	Sulfhydryl oxidase 1 OS=Homo sapiens GN=QSOX1 PE=1 SV=3 - [QSOX1_HUMAN]		82.5	8.92	0.0321	2	2	2		1295000	-	1606000	2191000	2101000	2077000		0.01	1.36426	0.988577		D	N	N	D ; N ; N		14	False			1	1	2	2	1	1	1	1	1	1			1	2	3	2	1
																								D	N	N	D ; N ; N
122	215	P46783	P46783	40S ribosomal protein S10 OS=Homo sapiens GN=RPS10 PE=1 SV=1 - [RS10_HUMAN]		18.9	10.15	0.1394	1	2	2		3414000	-	1085000	-	1232000	-		0.01	0.01	0.01		D	D	D	D ; D ; D		14	True							2	2	1	1	2	2							3
																								D	D	D	D ; D ; D
123	29	P62310	P62310	U6 snRNA-associated Sm-like protein LSm3 OS=Homo sapiens GN=LSM3 PE=1 SV=2 - [LSM3_HUMAN]		11.8	4.7	0.1176	1	1	1		40250000	356200000	5934000	58450000	6055000	93510000		8.84969	9.85002	15.4434		U	U	U	U ; U ; U		13	True	1	1		1	1	1	1	1	1	1	1	1	1	1		1	1	1	1
																								U	U	U	U ; U ; U
124	126	M0R3H0	M0R3H0	40S ribosomal protein S16 OS=Homo sapiens GN=RPS16 PE=4 SV=1 - [M0R3H0_HUMAN]		11.1	10.24	0.21	4	2	2		3629000	0	1919000	-	1263000	-		0.01	0.01	0.01		D	D	D	D ; D ; D		13	True		1					2	2	2	2	2	2		1					2
124	126	P62249	P62249	40S ribosomal protein S16 OS=Homo sapiens GN=RPS16 PE=1 SV=2 - [RS16_HUMAN]		16.4	10.21	0.1438	4	2	2		3629000	0	1919000	-	1263000	-		0.01	0.01	0.01		D	D	D	D ; D ; D		13	False		1					2	2	2	2	2	2		1					2
124	126	Q6IPX4	Q6IPX4	40S ribosomal protein S16 OS=Homo sapiens GN=RPS16 PE=2 SV=1 - [Q6IPX4_HUMAN]		17.1	10.96	0.1382	4	2	2		3629000	0	1919000	-	1263000	-		0.01	0.01	0.01		D	D	D	D ; D ; D		13	False		1					2	2	2	2	2	2		1					2
124	126	M0R210	M0R210	40S ribosomal protein S16 OS=Homo sapiens GN=RPS16 PE=4 SV=1 - [M0R210_HUMAN]		14.4	10.23	0.1628	4	2	2		3629000	0	1919000	-	1263000	-		0.01	0.01	0.01		D	D	D	D ; D ; D		13	False		1					2	2	2	2	2	2		1					2
																								D	D	D	D ; D ; D
125	165	Q08188	Q08188	Protein-glutamine gamma-glutamyltransferase E OS=Homo sapiens GN=TGM3 PE=1 SV=4 - [TGM3_HUMAN]		76.6	5.86	0.0866	1	4	4		-	-	-	-	-	3899000		-	-	100		-	-	U	- ; - ; U		13	True					4	4											7	6
																								-	-	U	- ; - ; U
126	294	P06733	P06733	Alpha-enolase OS=Homo sapiens GN=ENO1 PE=1 SV=2 - [ENOA_HUMAN]		47.1	7.39	0.1613	1	4	4		-	-	1690000	-	1846000	-		-	0.01	0.01		-	D	D	- ; D ; D		13	True									1	1	4	4
																								-	D	D	- ; D ; D
127	54	O43175	O43175	D-3-phosphoglycerate dehydrogenase OS=Homo sapiens GN=PHGDH PE=1 SV=4 - [SERA_HUMAN]		56.6	6.71	0.0582	1	3	3		1561000	3336000	-	-	-	-		2.13709	-	-		N	-	-	N ; - ; -		12	True	2	2					3	3					2	2					4
																								N	-	-	N ; - ; -
128	115	K7EQ03	K7EQ03	RNA-binding protein 42 OS=Homo sapiens GN=RBM42 PE=4 SV=1 - [K7EQ03_HUMAN]		44.6	9.5	0.1009	6	4	4		3224000	18740000	-	-	-	-		5.81266	-	-		U	-	-	U ; - ; -		12	True	4	3					2	3					4	3					2
128	115	Q9BTD8	Q9BTD8	RNA-binding protein 42 OS=Homo sapiens GN=RBM42 PE=1 SV=1 - [RBM42_HUMAN]		50.4	9.63	0.0896	6	4	4		3224000	18740000	-	-	-	-		5.81266	-	-		U	-	-	U ; - ; -		12	False	4	3					2	3					4	3					2
128	115	Q9BTD8-3	Q9BTD8-3	Isoform 3 of RNA-binding protein 42 OS=Homo sapiens GN=RBM42 - [RBM42_HUMAN]		47.4	9.5	0.0953	6	4	4		3224000	18740000	-	-	-	-		5.81266	-	-		U	-	-	U ; - ; -		12	False	4	3					2	3					4	3					2
128	115	Q9BTD8-2	Q9BTD8-2	Isoform 2 of RNA-binding protein 42 OS=Homo sapiens GN=RBM42 - [RBM42_HUMAN]		47.3	9.5	0.0956	6	4	4		3224000	18740000	-	-	-	-		5.81266	-	-		U	-	-	U ; - ; -		12	False	4	3					2	3					4	3					2
128	115	Q9BTD8-4	Q9BTD8-4	Isoform 4 of RNA-binding protein 42 OS=Homo sapiens GN=RBM42 - [RBM42_HUMAN]		47	9.5	0.0964	6	4	4		3224000	18740000	-	-	-	-		5.81266	-	-		U	-	-	U ; - ; -		12	False	4	3					2	3					4	3					2
128	115	K7EP90	K7EP90	RNA-binding protein 42 OS=Homo sapiens GN=RBM42 PE=4 SV=1 - [K7EP90_HUMAN]		48	9.41	0.0939	6	4	4		3224000	18740000	-	-	-	-		5.81266	-	-		U	-	-	U ; - ; -		12	False	4	3					2	3					4	3					2
																								U	-	-	U ; - ; -
129	134	P10599;P10599-cRAP	P10599;P10599-cRAP	Thioredoxin OS=Homo sapiens GN=TXN PE=1 SV=3 - [THIO_HUMAN]		11.7	4.92	0.1238	2	1	1		-	-	0	0	380900	637300		-	0.01	1.67314		-	D	N	- ; D ; N		12	True			2	2	2	2			2	1	1				2	2	2	2
129	134	P10599-2	P10599-2	Isoform 2 of Thioredoxin OS=Homo sapiens GN=TXN - [THIO_HUMAN]		9.4	6.04	0.1529	2	1	1		-	-	0	0	380900	637300		-	0.01	1.67314		-	D	N	- ; D ; N		6	False			1	1	1	1			1		1				1	1	1	1
																								-	D	N	- ; D ; N
130	79	P35637-2	P35637-2	Isoform Short of RNA-binding protein FUS OS=Homo sapiens GN=FUS - [FUS_HUMAN]		53.3	9.36	0.0933	3	4	4		-	7065000	-	-	-	-		100	-	-		U	-	-	U ; - ; -		11	True	4	4											6	5
130	79	P35637	P35637	RNA-binding protein FUS OS=Homo sapiens GN=FUS PE=1 SV=1 - [FUS_HUMAN]		53.4	9.36	0.0932	3	4	4		-	7065000	-	-	-	-		100	-	-		U	-	-	U ; - ; -		11	False	4	4											6	5
130	79	H3BPE7	H3BPE7	RNA-binding protein FUS OS=Homo sapiens GN=FUS PE=2 SV=1 - [H3BPE7_HUMAN]		53.5	9.36	0.093	3	4	4		-	7065000	-	-	-	-		100	-	-		U	-	-	U ; - ; -		11	False	4	4											6	5
																								U	-	-	U ; - ; -
131	99	E9PQK4	E9PQK4	CUGBP Elav-like family member 1 (Fragment) OS=Homo sapiens GN=CELF1 PE=2 SV=1 - [E9PQK4_HUMAN]		9.9	6.52	0.4253	9	3	3		-	3376000	-	1122000	-	2772000		100	100	100		U	U	U	U ; U ; U		11	True	1	1	2	1	2	2							1	1	2	1	3	3
131	99	Q92879	Q92879	CUGBP Elav-like family member 1 OS=Homo sapiens GN=CELF1 PE=1 SV=2 - [CELF1_HUMAN]		52	8.46	0.0761	9	3	3		-	3376000	-	1122000	-	2772000		100	100	100		U	U	U	U ; U ; U		11	False	1	1	2	1	2	2							1	1	2	1	3	3
131	99	Q92879-5	Q92879-5	Isoform 5 of CUGBP Elav-like family member 1 OS=Homo sapiens GN=CELF1 - [CELF1_HUMAN]		50.1	8.85	0.0791	9	3	3		-	3376000	-	1122000	-	2772000		100	100	100		U	U	U	U ; U ; U		11	False	1	1	2	1	2	2							1	1	2	1	3	3
131	99	E9PSH0	E9PSH0	CUGBP Elav-like family member 1 (Fragment) OS=Homo sapiens GN=CELF1 PE=2 SV=1 - [E9PSH0_HUMAN]		10.9	7.46	0.3895	9	3	3		-	3376000	-	1122000	-	2772000		100	100	100		U	U	U	U ; U ; U		11	False	1	1	2	1	2	2							1	1	2	1	3	3
131	99	E9PKU1	E9PKU1	CUGBP Elav-like family member 1 (Fragment) OS=Homo sapiens GN=CELF1 PE=2 SV=1 - [E9PKU1_HUMAN]		12.9	6.77	0.3246	9	3	3		-	3376000	-	1122000	-	2772000		100	100	100		U	U	U	U ; U ; U		11	False	1	1	2	1	2	2							1	1	2	1	3	3
131	99	Q92879-4	Q92879-4	Isoform 4 of CUGBP Elav-like family member 1 OS=Homo sapiens GN=CELF1 - [CELF1_HUMAN]		55	8.38	0.0723	9	3	3		-	3376000	-	1122000	-	2772000		100	100	100		U	U	U	U ; U ; U		11	False	1	1	2	1	2	2							1	1	2	1	3	3
131	99	Q92879-3	Q92879-3	Isoform 3 of CUGBP Elav-like family member 1 OS=Homo sapiens GN=CELF1 - [CELF1_HUMAN]		51.6	8.47	0.0766	9	3	3		-	3376000	-	1122000	-	2772000		100	100	100		U	U	U	U ; U ; U		11	False	1	1	2	1	2	2							1	1	2	1	3	3
131	99	Q92879-2	Q92879-2	Isoform 2 of CUGBP Elav-like family member 1 OS=Homo sapiens GN=CELF1 - [CELF1_HUMAN]		51.5	8.47	0.0768	9	3	3		-	3376000	-	1122000	-	2772000		100	100	100		U	U	U	U ; U ; U		11	False	1	1	2	1	2	2							1	1	2	1	3	3
131	99	G5EA30	G5EA30	CUG triplet repeat, RNA binding protein 1, isoform CRA_c OS=Homo sapiens GN=CELF1 PE=2 SV=1 - [G5EA30_HUMAN]		55.1	8.38	0.072	9	3	3		-	3376000	-	1122000	-	2772000		100	100	100		U	U	U	U ; U ; U		11	False	1	1	2	1	2	2							1	1	2	1	3	3
																								U	U	U	U ; U ; U
132	138	P05089-3	P05089-3	Isoform 3 of Arginase-1 OS=Homo sapiens GN=ARG1 - [ARGI1_HUMAN]		25.3	8.51	0.0466	3	1	1		0	-	1319000	618100	508400	2606000		0.01	0.468613	5.12589		D	N	U	D ; N ; U		11	True			1	1	1	1	1	1	1	1	1	1			1	2	1	1	1
132	138	P05089	P05089	Arginase-1 OS=Homo sapiens GN=ARG1 PE=1 SV=2 - [ARGI1_HUMAN]		34.7	7.21	0.0342	3	1	1		0	-	1319000	618100	508400	2606000		0.01	0.468613	5.12589		D	N	U	D ; N ; U		11	False			1	1	1	1	1	1	1	1	1	1			1	2	1	1	1
132	138	P05089-2	P05089-2	Isoform 2 of Arginase-1 OS=Homo sapiens GN=ARG1 - [ARGI1_HUMAN]		35.6	7.21	0.0333	3	1	1		0	-	1319000	618100	508400	2606000		0.01	0.468613	5.12589		D	N	U	D ; N ; U		11	False			1	1	1	1	1	1	1	1	1	1			1	2	1	1	1
																								D	N	U	D ; N ; U
133	148	F8WBR5	F8WBR5	Calmodulin OS=Homo sapiens GN=CALM2 PE=2 SV=1 - [F8WBR5_HUMAN]		7.4	4.01	0.2615	7	1	1		-	-	-	1269000	1371000	1230000		-	100	0.897155		-	U	N	- ; U ; N		11	True			1	1	1	1					1	1			3	2	2	1
133	148	P62158	P62158	Calmodulin OS=Homo sapiens GN=CALM1 PE=1 SV=2 - [CALM_HUMAN]		16.8	4.22	0.1141	7	1	1		-	-	-	1269000	1371000	1230000		-	100	0.897155		-	U	N	- ; U ; N		11	False			1	1	1	1					1	1			3	2	2	1
133	148	E7ETZ0	E7ETZ0	Calmodulin OS=Homo sapiens GN=CALM1 PE=2 SV=1 - [E7ETZ0_HUMAN]		17	4.22	0.1133	7	1	1		-	-	-	1269000	1371000	1230000		-	100	0.897155		-	U	N	- ; U ; N		11	False			1	1	1	1					1	1			3	2	2	1
133	148	M0QZ52	M0QZ52	Calmodulin OS=Homo sapiens GN=CALM3 PE=4 SV=1 - [M0QZ52_HUMAN]		9.3	4.03	0.2048	7	1	1		-	-	-	1269000	1371000	1230000		-	100	0.897155		-	U	N	- ; U ; N		11	False			1	1	1	1					1	1			3	2	2	1
133	148	E7EMB3	E7EMB3	Calmodulin OS=Homo sapiens GN=CALM2 PE=2 SV=1 - [E7EMB3_HUMAN]		21.7	4.56	0.0867	7	1	1		-	-	-	1269000	1371000	1230000		-	100	0.897155		-	U	N	- ; U ; N		11	False			1	1	1	1					1	1			3	2	2	1
133	148	H0Y7A7	H0Y7A7	Calmodulin (Fragment) OS=Homo sapiens GN=CALM2 PE=2 SV=1 - [H0Y7A7_HUMAN]		20.7	4.36	0.0909	7	1	1		-	-	-	1269000	1371000	1230000		-	100	0.897155		-	U	N	- ; U ; N		11	False			1	1	1	1					1	1			3	2	2	1
133	148	G3V479	G3V479	Calmodulin OS=Homo sapiens GN=CALM1 PE=2 SV=1 - [G3V479_HUMAN]		9.6	4.88	0.2048	7	1	1		-	-	-	1269000	1371000	1230000		-	100	0.897155		-	U	N	- ; U ; N		11	False			1	1	1	1					1	1			3	2	2	1
																								-	U	N	- ; U ; N
134	224	B5MCT8	B5MCT8	40S ribosomal protein S9 OS=Homo sapiens GN=RPS9 PE=2 SV=1 - [B5MCT8_HUMAN]		16.6	11.06	0.2302	3	4	4		2124000	-	2653000	-	1146000	-		0.01	0.01	0.01		D	D	D	D ; D ; D		11	True							2	2	3	2	1	1							2
134	224	P46781	P46781	40S ribosomal protein S9 OS=Homo sapiens GN=RPS9 PE=1 SV=3 - [RS9_HUMAN]		22.6	10.65	0.1649	3	4	4		2124000	-	2653000	-	1146000	-		0.01	0.01	0.01		D	D	D	D ; D ; D		11	False							2	2	3	2	1	1							2
134	224	C9JM19	C9JM19	40S ribosomal protein S9 OS=Homo sapiens GN=RPS9 PE=2 SV=1 - [C9JM19_HUMAN]		18.4	10.33	0.2051	3	4	4		2124000	-	2653000	-	1146000	-		0.01	0.01	0.01		D	D	D	D ; D ; D		11	False							2	2	3	2	1	1							2
																								D	D	D	D ; D ; D
135	301	Q9BUF5	Q9BUF5	Tubulin beta-6 chain OS=Homo sapiens GN=TUBB6 PE=1 SV=1 - [TBB6_HUMAN]		49.8	4.88	0.1345	1	5	1		-	-	7818000	-	5110000	-		-	0.01	0.01		-	D	D	- ; D ; D		11	True									4	3	4
																								-	D	D	- ; D ; D
136	322	H3BRU6	H3BRU6	Poly(rC)-binding protein 2 (Fragment) OS=Homo sapiens GN=PCBP2 PE=4 SV=1 - [H3BRU6_HUMAN]		31.7	8.44	0.1395	10	3	3		-	-	577600	-	948100	-		-	0.01	0.01		-	D	D	- ; D ; D		11	True									2	2	3	2
136	322	Q15366	Q15366	Poly(rC)-binding protein 2 OS=Homo sapiens GN=PCBP2 PE=1 SV=1 - [PCBP2_HUMAN]		38.6	6.79	0.1151	10	3	3		-	-	577600	-	948100	-		-	0.01	0.01		-	D	D	- ; D ; D		11	False									2	2	3	2
136	322	Q15366-3	Q15366-3	Isoform 3 of Poly(rC)-binding protein 2 OS=Homo sapiens GN=PCBP2 - [PCBP2_HUMAN]		38.2	6.79	0.116	10	3	3		-	-	577600	-	948100	-		-	0.01	0.01		-	D	D	- ; D ; D		11	False									2	2	3	2
136	322	B4DXP5	B4DXP5	Poly(rC)-binding protein 2 OS=Homo sapiens GN=PCBP2 PE=2 SV=1 - [B4DXP5_HUMAN]		33.9	8.24	0.1304	10	3	3		-	-	577600	-	948100	-		-	0.01	0.01		-	D	D	- ; D ; D		11	False									2	2	3	2
136	322	Q15366-4	Q15366-4	Isoform 4 of Poly(rC)-binding protein 2 OS=Homo sapiens GN=PCBP2 - [PCBP2_HUMAN]		34.9	8	0.1269	10	3	3		-	-	577600	-	948100	-		-	0.01	0.01		-	D	D	- ; D ; D		11	False									2	2	3	2
136	322	Q15366-2	Q15366-2	Isoform 2 of Poly(rC)-binding protein 2 OS=Homo sapiens GN=PCBP2 - [PCBP2_HUMAN]		38.6	6.79	0.1148	10	3	3		-	-	577600	-	948100	-		-	0.01	0.01		-	D	D	- ; D ; D		11	False									2	2	3	2
136	322	Q15366-5	Q15366-5	Isoform 5 of Poly(rC)-binding protein 2 OS=Homo sapiens GN=PCBP2 - [PCBP2_HUMAN]		35.3	8	0.1254	10	3	3		-	-	577600	-	948100	-		-	0.01	0.01		-	D	D	- ; D ; D		11	False									2	2	3	2
136	322	G3V0E8	G3V0E8	Poly(RC) binding protein 2, isoform CRA_f OS=Homo sapiens GN=PCBP2 PE=2 SV=1 - [G3V0E8_HUMAN]		33.5	8.24	0.1321	10	3	3		-	-	577600	-	948100	-		-	0.01	0.01		-	D	D	- ; D ; D		11	False									2	2	3	2
136	322	Q15366-6	Q15366-6	Isoform 6 of Poly(rC)-binding protein 2 OS=Homo sapiens GN=PCBP2 - [PCBP2_HUMAN]		38.1	6.79	0.1163	10	3	3		-	-	577600	-	948100	-		-	0.01	0.01		-	D	D	- ; D ; D		11	False									2	2	3	2
136	322	F8VZX2	F8VZX2	Poly(rC)-binding protein 2 OS=Homo sapiens GN=PCBP2 PE=2 SV=1 - [F8VZX2_HUMAN]		33.8	8.24	0.1308	10	3	3		-	-	577600	-	948100	-		-	0.01	0.01		-	D	D	- ; D ; D		11	False									2	2	3	2
																								-	D	D	- ; D ; D
137	50	P62701	P62701	40S ribosomal protein S4, X isoform OS=Homo sapiens GN=RPS4X PE=1 SV=2 - [RS4X_HUMAN]		29.6	10.15	0.1103	1	3	3		-	9128000	1181000	-	963400	-		100	0.01	0.01		U	D	D	U ; D ; D		10	True	3	2							1	1	1	1	4	2
																								U	D	D	U ; D ; D
138	70	Q5VVC9	Q5VVC9	60S ribosomal protein L11 (Fragment) OS=Homo sapiens GN=RPL11 PE=2 SV=1 - [Q5VVC9_HUMAN]		14.9	8.87	0.1069	4	1	1		5941000	7254000	4254000	0	2910000	-		1.22101	0.01	0.01		N	D	D	N ; D ; D		10	True	1	1	1	1			1	1	1	1	1	1	1	1	1	1			1
138	70	P62913	P62913	60S ribosomal protein L11 OS=Homo sapiens GN=RPL11 PE=1 SV=2 - [RL11_HUMAN]		20.2	9.6	0.0787	4	1	1		5941000	7254000	4254000	0	2910000	-		1.22101	0.01	0.01		N	D	D	N ; D ; D		10	False	1	1	1	1			1	1	1	1	1	1	1	1	1	1			1
138	70	P62913-2	P62913-2	Isoform 2 of 60S ribosomal protein L11 OS=Homo sapiens GN=RPL11 - [RL11_HUMAN]		20.1	9.6	0.0791	4	1	1		5941000	7254000	4254000	0	2910000	-		1.22101	0.01	0.01		N	D	D	N ; D ; D		10	False	1	1	1	1			1	1	1	1	1	1	1	1	1	1			1
138	70	Q5VVC8	Q5VVC8	60S ribosomal protein L11 (Fragment) OS=Homo sapiens GN=RPL11 PE=2 SV=1 - [Q5VVC8_HUMAN]		19.9	9.74	0.0805	4	1	1		5941000	7254000	4254000	0	2910000	-		1.22101	0.01	0.01		N	D	D	N ; D ; D		10	False	1	1	1	1			1	1	1	1	1	1	1	1	1	1			1
																								N	D	D	N ; D ; D
139	96	C9J9K3	C9J9K3	40S ribosomal protein SA (Fragment) OS=Homo sapiens GN=RPSA PE=2 SV=1 - [C9J9K3_HUMAN]		29.5	5.25	0.1439	3	3	3		1807000	2448000	-	-	631400	-		1.35473	-	0.01		N	-	D	N ; - ; D		10	True	1	1					3	3			1	1	1	1					3
139	96	P08865	P08865	40S ribosomal protein SA OS=Homo sapiens GN=RPSA PE=1 SV=4 - [RSSA_HUMAN]		32.8	4.87	0.1288	3	3	3		1807000	2448000	-	-	631400	-		1.35473	-	0.01		N	-	D	N ; - ; D		10	False	1	1					3	3			1	1	1	1					3
139	96	A6NE09	A6NE09	Protein RPSAP58 OS=Homo sapiens GN=RPSAP58 PE=2 SV=1 - [A6NE09_HUMAN]		32.9	4.87	0.1288	3	3	3		1807000	2448000	-	-	631400	-		1.35473	-	0.01		N	-	D	N ; - ; D		10	False	1	1					3	3			1	1	1	1					3
																								N	-	D	N ; - ; D
140	155	Q5D862	Q5D862	Filaggrin-2 OS=Homo sapiens GN=FLG2 PE=1 SV=1 - [FILA2_HUMAN]		247.9	8.31	0.0096	1	2	2		2154000	-	2838000	-	-	8666000		0.01	0.01	100		D	D	U	D ; D ; U		10	True					2	2	2	2	1	1							2	2	2
																								D	D	U	D ; D ; U
141	166	P60174-1	P60174-1	Isoform 2 of Triosephosphate isomerase OS=Homo sapiens GN=TPI1 - [TPIS_HUMAN]		26.7	6.9	0.1486	2	3	3		-	-	0	-	1539000	1092000		-	0.01	0.709552		-	D	N	- ; D ; N		10	True					1	1			1	1	3	2					1	1
141	166	P60174	P60174	Triosephosphate isomerase OS=Homo sapiens GN=TPI1 PE=1 SV=3 - [TPIS_HUMAN]		30.8	5.92	0.1294	2	3	3		-	-	0	-	1539000	1092000		-	0.01	0.709552		-	D	N	- ; D ; N		10	False					1	1			1	1	3	2					1	1
																								-	D	N	- ; D ; N
142	209	Q9UNW9	Q9UNW9	RNA-binding protein Nova-2 OS=Homo sapiens GN=NOVA2 PE=1 SV=1 - [NOVA2_HUMAN]		49	8.16	0.1138	1	4	2		2485000	-	-	-	1094000	-		0.01	-	0.01		D	-	D	D ; - ; D		10	True							4	3			2	1							4
																								D	-	D	D ; - ; D
143	214	P05386	P05386	60S acidic ribosomal protein P1 OS=Homo sapiens GN=RPLP1 PE=1 SV=1 - [RLA1_HUMAN]		11.5	4.32	0.2895	1	2	1		3110000	-	-	-	3608000	-		0.01	-	0.01		D	-	D	D ; - ; D		10	True							2	2			2	2							2
																								D	-	D	D ; - ; D
144	232	Q07955-3	Q07955-3	Isoform ASF-3 of Serine/arginine-rich splicing factor 1 OS=Homo sapiens GN=SRSF1 - [SRSF1_HUMAN]		22.4	7.94	0.1791	4	3	3		1478000	-	-	-	-	-		0.01	-	-		D	-	-	D ; - ; -		10	True							3	3											5
144	232	Q07955	Q07955	Serine/arginine-rich splicing factor 1 OS=Homo sapiens GN=SRSF1 PE=1 SV=2 - [SRSF1_HUMAN]		27.7	10.36	0.1452	4	3	3		1478000	-	-	-	-	-		0.01	-	-		D	-	-	D ; - ; -		10	False							3	3											5
144	232	J3KTL2	J3KTL2	Serine/arginine-rich-splicing factor 1 OS=Homo sapiens GN=SRSF1 PE=4 SV=1 - [J3KTL2_HUMAN]		28.3	10.08	0.1423	4	3	3		1478000	-	-	-	-	-		0.01	-	-		D	-	-	D ; - ; -		10	False							3	3											5
144	232	Q07955-2	Q07955-2	Isoform ASF-2 of Serine/arginine-rich splicing factor 1 OS=Homo sapiens GN=SRSF1 - [SRSF1_HUMAN]		32	5.91	0.1233	4	3	3		1478000	-	-	-	-	-		0.01	-	-		D	-	-	D ; - ; -		10	False							3	3											5
																								D	-	-	D ; - ; -
145	11	P80370	P80370	Protein delta homolog 1 OS=Homo sapiens GN=DLK1 PE=1 SV=3 - [DLK1_HUMAN]		41.3	5.67	0.0183	1	1	1		-	34680000	41330000	5673000	41310000	8385000		100	0.137261	0.202977		U	D	N	U ; D ; N		9	True	1	1	1	1	1	1			1	1		1	1	1	1	1	1	1
																								U	D	N	U ; D ; N
146	47	P22626-2	P22626-2	Isoform A2 of Heterogeneous nuclear ribonucleoproteins A2/B1 OS=Homo sapiens GN=HNRNPA2B1 - [ROA2_HUMAN]		36	8.65	0.1789	2	4	3		-	7992000	-	-	-	-		100	-	-		U	-	-	U ; - ; -		9	True	4	3											5	4
146	47	P22626	P22626	Heterogeneous nuclear ribonucleoproteins A2/B1 OS=Homo sapiens GN=HNRNPA2B1 PE=1 SV=2 - [ROA2_HUMAN]		37.4	8.95	0.1728	2	4	3		-	7992000	-	-	-	-		100	-	-		U	-	-	U ; - ; -		9	False	4	3											5	4
																								U	-	-	U ; - ; -
147	86	Q12906-5	Q12906-5	Isoform 5 of Interleukin enhancer-binding factor 3 OS=Homo sapiens GN=ILF3 - [ILF3_HUMAN]		74.6	8.24	0.0623	7	4	4		-	3697000	-	-	-	-		100	-	-		U	-	-	U ; - ; -		9	True	4	4											4	5
147	86	Q12906	Q12906	Interleukin enhancer-binding factor 3 OS=Homo sapiens GN=ILF3 PE=1 SV=3 - [ILF3_HUMAN]		95.3	8.76	0.0481	7	4	4		-	3697000	-	-	-	-		100	-	-		U	-	-	U ; - ; -		9	False	4	4											4	5
147	86	Q12906-2	Q12906-2	Isoform 2 of Interleukin enhancer-binding factor 3 OS=Homo sapiens GN=ILF3 - [ILF3_HUMAN]		76	7.75	0.0613	7	4	4		-	3697000	-	-	-	-		100	-	-		U	-	-	U ; - ; -		9	False	4	4											4	5
147	86	Q12906-3	Q12906-3	Isoform 3 of Interleukin enhancer-binding factor 3 OS=Homo sapiens GN=ILF3 - [ILF3_HUMAN]		82.7	8.19	0.0563	7	4	4		-	3697000	-	-	-	-		100	-	-		U	-	-	U ; - ; -		9	False	4	4											4	5
147	86	Q12906-6	Q12906-6	Isoform 6 of Interleukin enhancer-binding factor 3 OS=Homo sapiens GN=ILF3 - [ILF3_HUMAN]		76.5	7.91	0.0609	7	4	4		-	3697000	-	-	-	-		100	-	-		U	-	-	U ; - ; -		9	False	4	4											4	5
147	86	G5E9M5	G5E9M5	Interleukin enhancer binding factor 3, 90kDa, isoform CRA_b OS=Homo sapiens GN=ILF3 PE=2 SV=1 - [G5E9M5_HUMAN]		95.7	8.81	0.0479	7	4	4		-	3697000	-	-	-	-		100	-	-		U	-	-	U ; - ; -		9	False	4	4											4	5
147	86	Q12906-4	Q12906-4	Isoform 4 of Interleukin enhancer-binding factor 3 OS=Homo sapiens GN=ILF3 - [ILF3_HUMAN]		75.5	8.41	0.0616	7	4	4		-	3697000	-	-	-	-		100	-	-		U	-	-	U ; - ; -		9	False	4	4											4	5
																								U	-	-	U ; - ; -
148	213	P05388	P05388	60S acidic ribosomal protein P0 OS=Homo sapiens GN=RPLP0 PE=1 SV=1 - [RLA0_HUMAN]		34.3	5.97	0.1767	1	3	3		1673000	-	1374000	-	1732000	-		0.01	0.01	0.01		D	D	D	D ; D ; D		9	True							2	2	1	1	2	1							2
																								D	D	D	D ; D ; D
149	302	B0YJC4	B0YJC4	Vimentin OS=Homo sapiens GN=VIM PE=2 SV=1 - [B0YJC4_HUMAN]		49.6	5.25	0.0394	2	2	1		-	-	5632000	-	3515000	-		-	0.01	0.01		-	D	D	- ; D ; D		9	True									2	2	1	2
149	302	P08670	P08670	Vimentin OS=Homo sapiens GN=VIM PE=1 SV=4 - [VIME_HUMAN]		53.6	5.12	0.0365	2	2	1		-	-	5632000	-	3515000	-		-	0.01	0.01		-	D	D	- ; D ; D		9	False									2	2	1	2
																								-	D	D	- ; D ; D
150	303	Q5JR95	Q5JR95	40S ribosomal protein S8 OS=Homo sapiens GN=RPS8 PE=2 SV=1 - [Q5JR95_HUMAN]		21.9	10.36	0.1755	2	3	3		-	-	2461000	-	1732000	-		-	0.01	0.01		-	D	D	- ; D ; D		9	True									3	3	2	1
150	303	P62241	P62241	40S ribosomal protein S8 OS=Homo sapiens GN=RPS8 PE=1 SV=2 - [RS8_HUMAN]		24.2	10.32	0.1587	2	3	3		-	-	2461000	-	1732000	-		-	0.01	0.01		-	D	D	- ; D ; D		9	False									3	3	2	1
																								-	D	D	- ; D ; D
151	127	P31944	P31944	Caspase-14 OS=Homo sapiens GN=CASP14 PE=1 SV=2 - [CASPE_HUMAN]		27.7	5.58	0.095	1	2	2		-	-	0	0	-	3508000		-	0.01	100		-	D	U	- ; D ; U		8	True			1	1	2	2			1	1					1	1	2	2
																								-	D	U	- ; D ; U
152	135	A8MT79	A8MT79	Putative zinc-alpha-2-glycoprotein-like 1 OS=Homo sapiens PE=5 SV=2 - [ZAGL1_HUMAN]		23	6.3	0.049	2	1	1		-	-	2165000	915000	995800	5405000		-	0.422633	5.4278		-	N	U	- ; N ; U		8	True			1	1	1	1			1	1	1	1			1	1	1	1
152	135	P25311	P25311	Zinc-alpha-2-glycoprotein OS=Homo sapiens GN=AZGP1 PE=1 SV=2 - [ZA2G_HUMAN]		34.2	6.05	0.0336	2	1	1		-	-	2165000	915000	995800	5405000		-	0.422633	5.4278		-	N	U	- ; N ; U		8	False			1	1	1	1			1	1	1	1			1	1	1	1
																								-	N	U	- ; N ; U
153	226	P05023-2	P05023-2	Isoform 2 of Sodium/potassium-transporting ATPase subunit alpha-1 OS=Homo sapiens GN=ATP1A1 - [AT1A1_HUMAN]		74.1	6.02	0.0411	4	2	2		0	-	0	-	499000	-		0.01	0.01	0.01		D	D	D	D ; D ; D		8	True							1	1	1	1	1	1							1
153	226	P05023	P05023	Sodium/potassium-transporting ATPase subunit alpha-1 OS=Homo sapiens GN=ATP1A1 PE=1 SV=1 - [AT1A1_HUMAN]		112.8	5.49	0.0274	4	2	2		0	-	0	-	499000	-		0.01	0.01	0.01		D	D	D	D ; D ; D		8	False							1	1	1	1	1	1							1
153	226	P05023-3	P05023-3	Isoform 3 of Sodium/potassium-transporting ATPase subunit alpha-1 OS=Homo sapiens GN=ATP1A1 - [AT1A1_HUMAN]		109.5	5.31	0.0282	4	2	2		0	-	0	-	499000	-		0.01	0.01	0.01		D	D	D	D ; D ; D		8	False							1	1	1	1	1	1							1
153	226	F5H3A1	F5H3A1	Sodium/potassium-transporting ATPase subunit alpha-1 OS=Homo sapiens GN=ATP1A1 PE=2 SV=1 - [F5H3A1_HUMAN]		112.9	5.49	0.0274	4	2	2		0	-	0	-	499000	-		0.01	0.01	0.01		D	D	D	D ; D ; D		8	False							1	1	1	1	1	1							1
																								D	D	D	D ; D ; D
154	238	E9PJD9	E9PJD9	60S ribosomal protein L27a OS=Homo sapiens GN=RPL27A PE=2 SV=1 - [E9PJD9_HUMAN]		10.1	10.21	0.2527	3	2	2		443600	-	3098000	-	2033000	-		0.01	0.01	0.01		D	D	D	D ; D ; D		8	True							1	1	1	1	2	2							1
154	238	P46776	P46776	60S ribosomal protein L27a OS=Homo sapiens GN=RPL27A PE=1 SV=2 - [RL27A_HUMAN]		16.6	11	0.1554	3	2	2		443600	-	3098000	-	2033000	-		0.01	0.01	0.01		D	D	D	D ; D ; D		8	False							1	1	1	1	2	2							1
154	238	E9PLL6	E9PLL6	60S ribosomal protein L27a OS=Homo sapiens GN=RPL27A PE=2 SV=1 - [E9PLL6_HUMAN]		12.2	11.46	0.213	3	2	2		443600	-	3098000	-	2033000	-		0.01	0.01	0.01		D	D	D	D ; D ; D		8	False							1	1	1	1	2	2							1
																								D	D	D	D ; D ; D
155	248	C9JD32	C9JD32	60S ribosomal protein L23 (Fragment) OS=Homo sapiens GN=RPL23 PE=2 SV=1 - [C9JD32_HUMAN]		9.7	11.49	0.3846	4	2	2		1816000	-	-	-	631700	-		0.01	-	0.01		D	-	D	D ; - ; D		8	True							2	2			1	1							2
155	248	P62829	P62829	60S ribosomal protein L23 OS=Homo sapiens GN=RPL23 PE=1 SV=1 - [RL23_HUMAN]		14.9	10.51	0.25	4	2	2		1816000	-	-	-	631700	-		0.01	-	0.01		D	-	D	D ; - ; D		8	False							2	2			1	1							2
155	248	B9ZVP7	B9ZVP7	60S ribosomal protein L23 OS=Homo sapiens GN=RPL23 PE=2 SV=1 - [B9ZVP7_HUMAN]		12.1	10.68	0.307	4	2	2		1816000	-	-	-	631700	-		0.01	-	0.01		D	-	D	D ; - ; D		8	False							2	2			1	1							2
155	248	J3KT29	J3KT29	60S ribosomal protein L23 OS=Homo sapiens GN=RPL23 PE=3 SV=1 - [J3KT29_HUMAN]		13.2	10.93	0.2869	4	2	2		1816000	-	-	-	631700	-		0.01	-	0.01		D	-	D	D ; - ; D		8	False							2	2			1	1							2
																								D	-	D	D ; - ; D
156	253	H3BQ34	H3BQ34	Pyruvate kinase OS=Homo sapiens GN=PKM PE=2 SV=1 - [H3BQ34_HUMAN]		30.7	6.95	0.2135	4	4	4		2462000	-	-	-	-	-		0.01	-	-		D	-	-	D ; - ; -		8	True							4	4											4
156	253	P14618	P14618	Pyruvate kinase isozymes M1/M2 OS=Homo sapiens GN=PKM PE=1 SV=4 - [KPYM_HUMAN]		57.9	7.84	0.113	4	4	4		2462000	-	-	-	-	-		0.01	-	-		D	-	-	D ; - ; -		8	False							4	4											4
156	253	P14618-2	P14618-2	Isoform M1 of Pyruvate kinase isozymes M1/M2 OS=Homo sapiens GN=PKM - [KPYM_HUMAN]		58	7.71	0.113	4	4	4		2462000	-	-	-	-	-		0.01	-	-		D	-	-	D ; - ; -		8	False							4	4											4
156	253	H3BTN5	H3BTN5	Pyruvate kinase (Fragment) OS=Homo sapiens GN=PKM PE=2 SV=1 - [H3BTN5_HUMAN]		53	6.84	0.1237	4	4	4		2462000	-	-	-	-	-		0.01	-	-		D	-	-	D ; - ; -		8	False							4	4											4
																								D	-	-	D ; - ; -
157	256	O43414-3	O43414-3	Isoform 3 of ERI1 exoribonuclease 3 OS=Homo sapiens GN=ERI3 - [ERI3_HUMAN]		14.5	8.44	0.3906	5	4	4		6469000	-	-	-	-	-		0.01	-	-		D	-	-	D ; - ; -		8	True							4	4											4
157	256	O43414	O43414	ERI1 exoribonuclease 3 OS=Homo sapiens GN=ERI3 PE=1 SV=2 - [ERI3_HUMAN]		37.2	8.07	0.1484	5	4	4		6469000	-	-	-	-	-		0.01	-	-		D	-	-	D ; - ; -		8	False							4	4											4
157	256	B4DEX5	B4DEX5	ERI1 exoribonuclease 3 OS=Homo sapiens GN=ERI3 PE=2 SV=1 - [B4DEX5_HUMAN]		18.2	7.33	0.3125	5	4	4		6469000	-	-	-	-	-		0.01	-	-		D	-	-	D ; - ; -		8	False							4	4											4
157	256	H0Y4B0	H0Y4B0	ERI1 exoribonuclease 3 (Fragment) OS=Homo sapiens GN=ERI3 PE=2 SV=1 - [H0Y4B0_HUMAN]		22.9	7.3	0.2451	5	4	4		6469000	-	-	-	-	-		0.01	-	-		D	-	-	D ; - ; -		8	False							4	4											4
157	256	O43414-2	O43414-2	Isoform 2 of ERI1 exoribonuclease 3 OS=Homo sapiens GN=ERI3 - [ERI3_HUMAN]		25	6.52	0.2252	5	4	4		6469000	-	-	-	-	-		0.01	-	-		D	-	-	D ; - ; -		8	False							4	4											4
																								D	-	-	D ; - ; -
158	264	J3QR09	J3QR09	Ribosomal protein L19 OS=Homo sapiens GN=RPL19 PE=3 SV=1 - [J3QR09_HUMAN]		23.1	11.47	0.1347	3	2	2		0	-	5709000	-	2310000	-		0.01	0.01	0.01		D	D	D	D ; D ; D		8	True							1		2	1	1	1							1
158	264	P84098	P84098	60S ribosomal protein L19 OS=Homo sapiens GN=RPL19 PE=1 SV=1 - [RL19_HUMAN]		23.5	11.47	0.1327	3	2	2		0	-	5709000	-	2310000	-		0.01	0.01	0.01		D	D	D	D ; D ; D		8	False							1		2	1	1	1							1
158	264	J3KTE4	J3KTE4	Ribosomal protein L19 OS=Homo sapiens GN=RPL19 PE=3 SV=1 - [J3KTE4_HUMAN]		23.2	11.47	0.134	3	2	2		0	-	5709000	-	2310000	-		0.01	0.01	0.01		D	D	D	D ; D ; D		8	False							1		2	1	1	1							1
																								D	D	D	D ; D ; D
159	15	P84090	P84090	Enhancer of rudimentary homolog OS=Homo sapiens GN=ERH PE=1 SV=1 - [ERH_HUMAN]		12.3	5.92	0.1058	1	1	1		354500	19520000	1271000	-	925300	1092000		55.0635	0.01	1.18016		U	D	N	U ; D ; N		7	True	1	1			1	1		1		1	1		1	1			1	1
																								U	D	N	U ; D ; N
160	90	E7EWI9	E7EWI9	Heterogeneous nuclear ribonucleoprotein A3 OS=Homo sapiens GN=HNRNPA3 PE=2 SV=1 - [E7EWI9_HUMAN]		34.1	8.32	0.1863	3	4	4		-	7107000	-	-	-	-		100	-	-		U	-	-	U ; - ; -		7	True	3	4											3	4
160	90	P51991	P51991	Heterogeneous nuclear ribonucleoprotein A3 OS=Homo sapiens GN=HNRNPA3 PE=1 SV=2 - [ROA3_HUMAN]		39.6	9.01	0.1587	3	4	4		-	7107000	-	-	-	-		100	-	-		U	-	-	U ; - ; -		7	False	3	4											3	4
160	90	P51991-2	P51991-2	Isoform 2 of Heterogeneous nuclear ribonucleoprotein A3 OS=Homo sapiens GN=HNRNPA3 - [ROA3_HUMAN]		37	8.31	0.1685	3	4	4		-	7107000	-	-	-	-		100	-	-		U	-	-	U ; - ; -		7	False	3	4											3	4
																								U	-	-	U ; - ; -
161	108	F8WJN3	F8WJN3	Cleavage and polyadenylation-specificity factor subunit 6 OS=Homo sapiens GN=CPSF6 PE=2 SV=1 - [F8WJN3_HUMAN]		52.2	6.43	0.0565	4	2	2		2635000	9167000	-	-	460500	-		3.47894	-	0.01		N	-	D	N ; - ; D		7	True	2	2					1	1			1		2	2					1
161	108	Q16630	Q16630	Cleavage and polyadenylation specificity factor subunit 6 OS=Homo sapiens GN=CPSF6 PE=1 SV=2 - [CPSF6_HUMAN]		59.2	7.15	0.049	4	2	2		2635000	9167000	-	-	460500	-		3.47894	-	0.01		N	-	D	N ; - ; D		7	False	2	2					1	1			1		2	2					1
161	108	Q16630-2	Q16630-2	Isoform 2 of Cleavage and polyadenylation specificity factor subunit 6 OS=Homo sapiens GN=CPSF6 - [CPSF6_HUMAN]		63.4	7.71	0.0459	4	2	2		2635000	9167000	-	-	460500	-		3.47894	-	0.01		N	-	D	N ; - ; D		7	False	2	2					1	1			1		2	2					1
161	108	Q16630-3	Q16630-3	Isoform 3 of Cleavage and polyadenylation specificity factor subunit 6 OS=Homo sapiens GN=CPSF6 - [CPSF6_HUMAN]		52.3	6.43	0.0565	4	2	2		2635000	9167000	-	-	460500	-		3.47894	-	0.01		N	-	D	N ; - ; D		7	False	2	2					1	1			1		2	2					1
																								N	-	D	N ; - ; D
162	109	G3V2D6	G3V2D6	Heterogeneous nuclear ribonucleoproteins C1/C2 (Fragment) OS=Homo sapiens GN=HNRNPC PE=2 SV=1 - [G3V2D6_HUMAN]		23.8	4.78	0.1822	1	5	1		-	196400000	-	-	-	-		100	-	-		U	-	-	U ; - ; -		7	True	5												7
																								U	-	-	U ; - ; -
163	112	Q9P2K5-2	Q9P2K5-2	Isoform 2 of Myelin expression factor 2 OS=Homo sapiens GN=MYEF2 - [MYEF2_HUMAN]		61.9	8.62	0.0608	2	3	3		-	3486000	-	-	-	0		100	-	100		U	-	U	U ; - ; U		7	True	1				2	3							1				2	4
163	112	Q9P2K5	Q9P2K5	Myelin expression factor 2 OS=Homo sapiens GN=MYEF2 PE=1 SV=3 - [MYEF2_HUMAN]		64.1	8.75	0.0583	2	3	3		-	3486000	-	-	-	0		100	-	100		U	-	U	U ; - ; U		7	False	1				2	3							1				2	4
																								U	-	U	U ; - ; U
164	143	E9PKY5	E9PKY5	Peptidyl-prolyl cis-trans isomerase (Fragment) OS=Homo sapiens GN=PPIE PE=2 SV=1 - [E9PKY5_HUMAN]		23.8	7.02	0.0423	5	1	1		2506000	-	2509000	3637000	3672000	-		0.01	1.44958	0.01		D	N	D	D ; N ; D		7	True			1				1	1	1	1	1	1			1				1
164	143	Q9UNP9	Q9UNP9	Peptidyl-prolyl cis-trans isomerase E OS=Homo sapiens GN=PPIE PE=1 SV=1 - [PPIE_HUMAN]		33.4	5.6	0.0299	5	1	1		2506000	-	2509000	3637000	3672000	-		0.01	1.44958	0.01		D	N	D	D ; N ; D		7	False			1				1	1	1	1	1	1			1				1
164	143	Q9UNP9-3	Q9UNP9-3	Isoform 3 of Peptidyl-prolyl cis-trans isomerase E OS=Homo sapiens GN=PPIE - [PPIE_HUMAN]		35	6.38	0.0287	5	1	1		2506000	-	2509000	3637000	3672000	-		0.01	1.44958	0.01		D	N	D	D ; N ; D		7	False			1				1	1	1	1	1	1			1				1
164	143	E9PEQ6	E9PEQ6	Peptidyl-prolyl cis-trans isomerase OS=Homo sapiens GN=PPIE PE=2 SV=1 - [E9PEQ6_HUMAN]		27.7	5.54	0.036	5	1	1		2506000	-	2509000	3637000	3672000	-		0.01	1.44958	0.01		D	N	D	D ; N ; D		7	False			1				1	1	1	1	1	1			1				1
164	143	Q9UNP9-2	Q9UNP9-2	Isoform B of Peptidyl-prolyl cis-trans isomerase E OS=Homo sapiens GN=PPIE - [PPIE_HUMAN]		33.1	5.59	0.0304	5	1	1		2506000	-	2509000	3637000	3672000	-		0.01	1.44958	0.01		D	N	D	D ; N ; D		7	False			1				1	1	1	1	1	1			1				1
																								D	N	D	D ; N ; D
165	229	J3JS69	J3JS69	40S ribosomal protein S18 OS=Homo sapiens GN=RPS18 PE=3 SV=1 - [J3JS69_HUMAN]		9.8	11.41	0.2439	2	2	2		2584000	-	964700	-	0	-		0.01	0.01	0.01		D	D	D	D ; D ; D		7	True							2	2		1	1	1							2
165	229	P62269	P62269	40S ribosomal protein S18 OS=Homo sapiens GN=RPS18 PE=1 SV=3 - [RS18_HUMAN]		17.7	10.99	0.1316	2	2	2		2584000	-	964700	-	0	-		0.01	0.01	0.01		D	D	D	D ; D ; D		7	False							2	2		1	1	1							2
																								D	D	D	D ; D ; D
166	257	H0Y6E7	H0Y6E7	RNA-binding motif protein, X chromosome, N-terminally processed (Fragment) OS=Homo sapiens GN=RBMX PE=4 SV=2 - [H0Y6E7_HUMAN]		31.8	9.85	0.1438	4	4	4		4318000	-	-	-	-	-		0.01	-	-		D	-	-	D ; - ; -		7	True							4	3											4
166	257	P38159	P38159	RNA-binding motif protein, X chromosome OS=Homo sapiens GN=RBMX PE=1 SV=3 - [RBMX_HUMAN]		42.3	10.05	0.1074	4	4	4		4318000	-	-	-	-	-		0.01	-	-		D	-	-	D ; - ; -		7	False							4	3											4
166	257	P38159-2	P38159-2	Isoform 2 of RNA-binding motif protein, X chromosome OS=Homo sapiens GN=RBMX - [RBMX_HUMAN]		40.8	10.04	0.1111	4	4	4		4318000	-	-	-	-	-		0.01	-	-		D	-	-	D ; - ; -		7	False							4	3											4
166	257	H3BT71	H3BT71	RNA-binding motif protein, X chromosome, N-terminally processed OS=Homo sapiens GN=RBMX PE=2 SV=1 - [H3BT71_HUMAN]		32.2	9.91	0.1419	4	4	4		4318000	-	-	-	-	-		0.01	-	-		D	-	-	D ; - ; -		7	False							4	3											4
																								D	-	-	D ; - ; -
167	24	Q12905	Q12905	Interleukin enhancer-binding factor 2 OS=Homo sapiens GN=ILF2 PE=1 SV=2 - [ILF2_HUMAN]		43	5.26	0.0667	1	2	2		-	5349000	-	-	-	-		100	-	-		U	-	-	U ; - ; -		6	True	2	2											3	3
																								U	-	-	U ; - ; -
168	169	Q08554-2	Q08554-2	Isoform 1B of Desmocollin-1 OS=Homo sapiens GN=DSC1 - [DSC1_HUMAN]		93.8	5.53	0.031	2	2	2		-	-	-	-	-	2877000		-	-	100		-	-	U	- ; - ; U		6	True					2	2											3	3
168	169	Q08554	Q08554	Desmocollin-1 OS=Homo sapiens GN=DSC1 PE=1 SV=2 - [DSC1_HUMAN]		99.9	5.43	0.0291	2	2	2		-	-	-	-	-	2877000		-	-	100		-	-	U	- ; - ; U		6	False					2	2											3	3
																								-	-	U	- ; - ; U
169	178	F8VZU9	F8VZU9	Myosin light polypeptide 6 OS=Homo sapiens GN=MYL6 PE=2 SV=1 - [F8VZU9_HUMAN]		11.7	4.41	0.1456	12	2	2		-	-	405400	-	566600	0		-	0.01	0.01		-	D	D	- ; D ; D		6	True					1	1			1	1	1	1					1	1
169	178	P60660	P60660	Myosin light polypeptide 6 OS=Homo sapiens GN=MYL6 PE=1 SV=2 - [MYL6_HUMAN]		16.9	4.65	0.0993	12	2	2		-	-	405400	-	566600	0		-	0.01	0.01		-	D	D	- ; D ; D		6	False					1	1			1	1	1	1					1	1
169	178	P60660-2	P60660-2	Isoform Smooth muscle of Myosin light polypeptide 6 OS=Homo sapiens GN=MYL6 - [MYL6_HUMAN]		17	4.55	0.0993	12	2	2		-	-	405400	-	566600	0		-	0.01	0.01		-	D	D	- ; D ; D		6	False					1	1			1	1	1	1					1	1
169	178	G3V1V0	G3V1V0	Myosin light polypeptide 6 OS=Homo sapiens GN=MYL6 PE=2 SV=1 - [G3V1V0_HUMAN]		18	4.77	0.0932	12	2	2		-	-	405400	-	566600	0		-	0.01	0.01		-	D	D	- ; D ; D		6	False					1	1			1	1	1	1					1	1
169	178	G3V1Y7	G3V1Y7	Myosin light polypeptide 6 OS=Homo sapiens GN=MYL6 PE=2 SV=1 - [G3V1Y7_HUMAN]		13.2	4.55	0.1304	12	2	2		-	-	405400	-	566600	0		-	0.01	0.01		-	D	D	- ; D ; D		6	False					1	1			1	1	1	1					1	1
169	178	B7Z6Z4	B7Z6Z4	Myosin light polypeptide 6 OS=Homo sapiens GN=MYL6 PE=2 SV=1 - [B7Z6Z4_HUMAN]		26.7	5.08	0.063	12	2	2		-	-	405400	-	566600	0		-	0.01	0.01		-	D	D	- ; D ; D		6	False					1	1			1	1	1	1					1	1
169	178	F8W1R7	F8W1R7	Myosin light polypeptide 6 OS=Homo sapiens GN=MYL6 PE=2 SV=1 - [F8W1R7_HUMAN]		16.3	4.65	0.1034	12	2	2		-	-	405400	-	566600	0		-	0.01	0.01		-	D	D	- ; D ; D		6	False					1	1			1	1	1	1					1	1
169	178	F8VPF3	F8VPF3	Myosin light polypeptide 6 (Fragment) OS=Homo sapiens GN=MYL6 PE=2 SV=1 - [F8VPF3_HUMAN]		14.4	4.51	0.1154	12	2	2		-	-	405400	-	566600	0		-	0.01	0.01		-	D	D	- ; D ; D		6	False					1	1			1	1	1	1					1	1
169	178	F8VZV5	F8VZV5	Myosin light polypeptide 6 OS=Homo sapiens GN=MYL6 PE=2 SV=1 - [F8VZV5_HUMAN]		15	5	0.1111	12	2	2		-	-	405400	-	566600	0		-	0.01	0.01		-	D	D	- ; D ; D		6	False					1	1			1	1	1	1					1	1
169	178	F8W180	F8W180	Myosin light polypeptide 6 OS=Homo sapiens GN=MYL6 PE=2 SV=1 - [F8W180_HUMAN]		22.1	4.93	0.0765	12	2	2		-	-	405400	-	566600	0		-	0.01	0.01		-	D	D	- ; D ; D		6	False					1	1			1	1	1	1					1	1
169	178	G8JLA2	G8JLA2	Myosin light polypeptide 6 OS=Homo sapiens GN=MYL6 PE=2 SV=1 - [G8JLA2_HUMAN]		17.1	4.55	0.0987	12	2	2		-	-	405400	-	566600	0		-	0.01	0.01		-	D	D	- ; D ; D		6	False					1	1			1	1	1	1					1	1
169	178	J3KND3	J3KND3	Myosin light polypeptide 6 OS=Homo sapiens GN=MYL6 PE=4 SV=1 - [J3KND3_HUMAN]		17	4.65	0.0987	12	2	2		-	-	405400	-	566600	0		-	0.01	0.01		-	D	D	- ; D ; D		6	False					1	1			1	1	1	1					1	1
																								-	D	D	- ; D ; D
170	180	H0YMD0	H0YMD0	Annexin (Fragment) OS=Homo sapiens GN=ANXA2 PE=2 SV=1 - [H0YMD0_HUMAN]		25.3	5.97	0.1586	6	3	3		-	-	-	-	-	2079000		-	-	100		-	-	U	- ; - ; U		6	True					3	3											3	3
170	180	P07355	P07355	Annexin A2 OS=Homo sapiens GN=ANXA2 PE=1 SV=2 - [ANXA2_HUMAN]		38.6	7.75	0.1062	6	3	3		-	-	-	-	-	2079000		-	-	100		-	-	U	- ; - ; U		6	False					3	3											3	3
170	180	P07355-2	P07355-2	Isoform 2 of Annexin A2 OS=Homo sapiens GN=ANXA2 - [ANXA2_HUMAN]		40.4	8.37	0.1008	6	3	3		-	-	-	-	-	2079000		-	-	100		-	-	U	- ; - ; U		6	False					3	3											3	3
170	180	H0YM50	H0YM50	Annexin (Fragment) OS=Homo sapiens GN=ANXA2 PE=3 SV=1 - [H0YM50_HUMAN]		28.4	5.83	0.1452	6	3	3		-	-	-	-	-	2079000		-	-	100		-	-	U	- ; - ; U		6	False					3	3											3	3
170	180	H0YMU9	H0YMU9	Annexin OS=Homo sapiens GN=ANXA2 PE=2 SV=1 - [H0YMU9_HUMAN]		25.6	5.97	0.1565	6	3	3		-	-	-	-	-	2079000		-	-	100		-	-	U	- ; - ; U		6	False					3	3											3	3
170	180	H0YN42	H0YN42	Annexin (Fragment) OS=Homo sapiens GN=ANXA2 PE=2 SV=1 - [H0YN42_HUMAN]		28.8	5.78	0.1406	6	3	3		-	-	-	-	-	2079000		-	-	100		-	-	U	- ; - ; U		6	False					3	3											3	3
																								-	-	U	- ; - ; U
171	181	J3KTJ1	J3KTJ1	Myosin regulatory light chain 12A (Fragment) OS=Homo sapiens GN=MYL12A PE=4 SV=1 - [J3KTJ1_HUMAN]		13	4.88	0.0965	5	1	1		-	-	861600	-	597300	0		-	0.01	0.01		-	D	D	- ; D ; D		6	True					1	1			1	1	1	1					1	1
171	181	P19105	P19105	Myosin regulatory light chain 12A OS=Homo sapiens GN=MYL12A PE=1 SV=2 - [ML12A_HUMAN]		19.8	4.81	0.0643	5	1	1		-	-	861600	-	597300	0		-	0.01	0.01		-	D	D	- ; D ; D		6	False					1	1			1	1	1	1					1	1
171	181	O14950	O14950	Myosin regulatory light chain 12B OS=Homo sapiens GN=MYL12B PE=1 SV=2 - [ML12B_HUMAN]		19.8	4.84	0.064	5	1	1		-	-	861600	-	597300	0		-	0.01	0.01		-	D	D	- ; D ; D		6	False					1	1			1	1	1	1					1	1
171	181	P24844	P24844	Myosin regulatory light polypeptide 9 OS=Homo sapiens GN=MYL9 PE=1 SV=4 - [MYL9_HUMAN]		19.8	4.92	0.064	5	1	1		-	-	861600	-	597300	0		-	0.01	0.01		-	D	D	- ; D ; D		6	False					1	1			1	1	1	1					1	1
171	181	J3QRS3	J3QRS3	Myosin regulatory light chain 12A OS=Homo sapiens GN=MYL12A PE=4 SV=1 - [J3QRS3_HUMAN]		20.4	4.75	0.0621	5	1	1		-	-	861600	-	597300	0		-	0.01	0.01		-	D	D	- ; D ; D		6	False					1	1			1	1	1	1					1	1
																								-	D	D	- ; D ; D
172	193	P05141	P05141	ADP/ATP translocase 2 OS=Homo sapiens GN=SLC25A5 PE=1 SV=7 - [ADT2_HUMAN]		32.8	9.69	0.1141	1	3	3		4418000	-	1242000	-	-	-		0.01	0.01	-		D	D	-	D ; D ; -		6	True							2	2	1	1									2
																								D	D	-	D ; D ; -
173	206	A1L020	A1L020	RNA-binding protein MEX3A OS=Homo sapiens GN=MEX3A PE=1 SV=1 - [MEX3A_HUMAN]		54.1	7.27	0.0885	1	3	3		1748000	-	-	-	-	-		0.01	-	-		D	-	-	D ; - ; -		6	True							3	3											3
																								D	-	-	D ; - ; -
174	208	Q92979	Q92979	Ribosomal RNA small subunit methyltransferase NEP1 OS=Homo sapiens GN=EMG1 PE=1 SV=4 - [NEP1_HUMAN]		26.7	9.17	0.127	1	3	3		1259000	-	-	-	-	-		0.01	-	-		D	-	-	D ; - ; -		6	True							3	3											3
																								D	-	-	D ; - ; -
175	218	P09661	P09661	U2 small nuclear ribonucleoprotein A' OS=Homo sapiens GN=SNRPA1 PE=1 SV=2 - [RU2A_HUMAN]		28.4	8.62	0.1686	1	3	3		1351000	-	-	-	-	-		0.01	-	-		D	-	-	D ; - ; -		6	True							3	3											3
																								D	-	-	D ; - ; -
176	223	Q00059	Q00059	Transcription factor A, mitochondrial OS=Homo sapiens GN=TFAM PE=1 SV=1 - [TFAM_HUMAN]		29.1	9.72	0.1463	1	3	3		1361000	-	-	-	-	-		0.01	-	-		D	-	-	D ; - ; -		6	True							3	3											3
																								D	-	-	D ; - ; -
177	265	J3QL05	J3QL05	Serine/arginine-rich-splicing factor 2 (Fragment) OS=Homo sapiens GN=SRSF2 PE=4 SV=1 - [J3QL05_HUMAN]		15.1	10.96	0.0615	6	1	1		1048000	-	3074000	-	1200000	-		0.01	0.01	0.01		D	D	D	D ; D ; D		6	True							1	1	1	1	1	1							1
177	265	Q01130	Q01130	Serine/arginine-rich splicing factor 2 OS=Homo sapiens GN=SRSF2 PE=1 SV=4 - [SRSF2_HUMAN]		25.5	11.85	0.0362	6	1	1		1048000	-	3074000	-	1200000	-		0.01	0.01	0.01		D	D	D	D ; D ; D		6	False							1	1	1	1	1	1							1
177	265	Q9BRL6	Q9BRL6	Serine/arginine-rich splicing factor 8 OS=Homo sapiens GN=SRSF8 PE=1 SV=1 - [SRSF8_HUMAN]		32.3	11.72	0.0284	6	1	1		1048000	-	3074000	-	1200000	-		0.01	0.01	0.01		D	D	D	D ; D ; D		6	False							1	1	1	1	1	1							1
177	265	B4DN89	B4DN89	Serine/arginine-rich-splicing factor 2 OS=Homo sapiens GN=SRSF2 PE=2 SV=1 - [B4DN89_HUMAN]		24.1	11.85	0.0383	6	1	1		1048000	-	3074000	-	1200000	-		0.01	0.01	0.01		D	D	D	D ; D ; D		6	False							1	1	1	1	1	1							1
177	265	Q9BRL6-2	Q9BRL6-2	Isoform 2 of Serine/arginine-rich splicing factor 8 OS=Homo sapiens GN=SRSF8 - [SRSF8_HUMAN]		31.4	11.68	0.0291	6	1	1		1048000	-	3074000	-	1200000	-		0.01	0.01	0.01		D	D	D	D ; D ; D		6	False							1	1	1	1	1	1							1
177	265	J3KP15	J3KP15	Serine/arginine-rich-splicing factor 2 (Fragment) OS=Homo sapiens GN=SRSF2 PE=4 SV=1 - [J3KP15_HUMAN]		15.5	11.06	0.0597	6	1	1		1048000	-	3074000	-	1200000	-		0.01	0.01	0.01		D	D	D	D ; D ; D		6	False							1	1	1	1	1	1							1
																								D	D	D	D ; D ; D
178	295	Q13283	Q13283	Ras GTPase-activating protein-binding protein 1 OS=Homo sapiens GN=G3BP1 PE=1 SV=1 - [G3BP1_HUMAN]		52.1	5.52	0.0944	1	3	3		-	-	1760000	-	2919000	-		-	0.01	0.01		-	D	D	- ; D ; D		6	True									3	2	1
																								-	D	D	- ; D ; D
179	38	P30086	P30086	Phosphatidylethanolamine-binding protein 1 OS=Homo sapiens GN=PEBP1 PE=1 SV=3 - [PEBP1_HUMAN]		21	7.53	0.1497	1	2	2		-	1690000	0	0	-	-		100	0.01	-		U	D	-	U ; D ; -		5	True	1		1	1					1	1			1		1	1
																								U	D	-	U ; D ; -
180	52	P06702	P06702	Protein S100-A9 OS=Homo sapiens GN=S100A9 PE=1 SV=1 - [S10A9_HUMAN]		13.2	6.13	0.114	1	1	1		-	75030000	-	-	-	-		100	-	-		U	-	-	U ; - ; -		5	True	1	1											2	3
																								U	-	-	U ; - ; -
181	113	F8VSC5	F8VSC5	SCY1-like protein 2 (Fragment) OS=Homo sapiens GN=SCYL2 PE=2 SV=1 - [F8VSC5_HUMAN]		77	7.05	0.0264	2	1	1		-	12540000	-	0	0	0		100	100	0.01		U	U	D	U ; U ; D		5	True	1			1		1						1	2			1		1
181	113	Q6P3W7	Q6P3W7	SCY1-like protein 2 OS=Homo sapiens GN=SCYL2 PE=1 SV=1 - [SCYL2_HUMAN]		103.6	8.22	0.0194	2	1	1		-	12540000	-	0	0	0		100	100	0.01		U	U	D	U ; U ; D		5	False	1			1		1						1	2			1		1
																								U	U	D	U ; U ; D
182	144	Q5T123	Q5T123	SH3 domain-binding glutamic acid-rich-like protein 3 OS=Homo sapiens GN=SH3BGRL3 PE=2 SV=1 - [Q5T123_HUMAN]		9.4	9.36	0.1136	2	1	1		-	-	1602000	1246000	1822000	-		-	0.777778	0.01		-	N	D	- ; N ; D		5	True			1	1					1		1	1			1	1
182	144	Q9H299	Q9H299	SH3 domain-binding glutamic acid-rich-like protein 3 OS=Homo sapiens GN=SH3BGRL3 PE=1 SV=1 - [SH3L3_HUMAN]		10.4	4.93	0.1075	2	1	1		-	-	1602000	1246000	1822000	-		-	0.777778	0.01		-	N	D	- ; N ; D		5	False			1	1					1		1	1			1	1
																								-	N	D	- ; N ; D
183	156	P62805	P62805	Histone H4 OS=Homo sapiens GN=HIST1H4A PE=1 SV=2 - [H4_HUMAN]		11.4	11.36	0.2913	1	3	3		-	-	-	-	1606000	875700		-	-	0.545268		-	-	N	- ; - ; N		5	True					1	1					2	1					1	1
																								-	-	N	- ; - ; N
184	164	P22735	P22735	Protein-glutamine gamma-glutamyltransferase K OS=Homo sapiens GN=TGM1 PE=1 SV=4 - [TGM1_HUMAN]		89.7	6.04	0.0465	1	3	3		-	-	-	-	-	1560000		-	-	100		-	-	U	- ; - ; U		5	True					3	2											3	2
																								-	-	U	- ; - ; U
185	171	Q16610-2	Q16610-2	Isoform 2 of Extracellular matrix protein 1 OS=Homo sapiens GN=ECM1 - [ECM1_HUMAN]		46.1	6.39	0.0771	3	3	3		-	-	-	-	-	1148000		-	-	100		-	-	U	- ; - ; U		5	True					3	2											3	2
185	171	Q16610	Q16610	Extracellular matrix protein 1 OS=Homo sapiens GN=ECM1 PE=1 SV=2 - [ECM1_HUMAN]		60.6	6.71	0.0593	3	3	3		-	-	-	-	-	1148000		-	-	100		-	-	U	- ; - ; U		5	False					3	2											3	2
185	171	Q16610-4	Q16610-4	Isoform 4 of Extracellular matrix protein 1 OS=Homo sapiens GN=ECM1 - [ECM1_HUMAN]		63.5	6.89	0.0564	3	3	3		-	-	-	-	-	1148000		-	-	100		-	-	U	- ; - ; U		5	False					3	2											3	2
																								-	-	U	- ; - ; U
186	201	P49411	P49411	Elongation factor Tu, mitochondrial OS=Homo sapiens GN=TUFM PE=1 SV=2 - [EFTU_HUMAN]		49.5	7.61	0.0708	1	3	3		1483000	-	-	-	-	-		0.01	-	-		D	-	-	D ; - ; -		5	True							2	3											2
																								D	-	-	D ; - ; -
187	216	P62263	P62263	40S ribosomal protein S14 OS=Homo sapiens GN=RPS14 PE=1 SV=3 - [RS14_HUMAN]		16.3	10.05	0.1589	1	2	2		2673000	-	3199000	-	-	-		0.01	0.01	-		D	D	-	D ; D ; -		5	True							1	1	2	1									1
																								D	D	-	D ; D ; -
188	236	Q8WVV9-4	Q8WVV9-4	Isoform 4 of Heterogeneous nuclear ribonucleoprotein L-like OS=Homo sapiens GN=HNRPLL - [HNRLL_HUMAN]		59.6	7.72	0.0428	3	2	1		21980000	-	-	-	-	-		0.01	-	-		D	-	-	D ; - ; -		5	True							2	2											3
188	236	Q8WVV9	Q8WVV9	Heterogeneous nuclear ribonucleoprotein L-like OS=Homo sapiens GN=HNRPLL PE=1 SV=1 - [HNRLL_HUMAN]		60	7.72	0.0424	3	2	1		21980000	-	-	-	-	-		0.01	-	-		D	-	-	D ; - ; -		5	False							2	2											3
188	236	D6W592	D6W592	Heterogeneous nuclear ribonucleoprotein L-like OS=Homo sapiens GN=HNRPLL PE=2 SV=1 - [D6W592_HUMAN]		60.1	7.85	0.0424	3	2	1		21980000	-	-	-	-	-		0.01	-	-		D	-	-	D ; - ; -		5	False							2	2											3
																								D	-	-	D ; - ; -
189	251	Q99755-2	Q99755-2	Isoform 2 of Phosphatidylinositol 4-phosphate 5-kinase type-1 alpha OS=Homo sapiens GN=PIP5K1A - [PI51A_HUMAN]		56	7.53	0.05	5	2	2		1199000	-	-	-	-	-		0.01	-	-		D	-	-	D ; - ; -		5	True							2	1											3
189	251	Q99755	Q99755	Phosphatidylinositol 4-phosphate 5-kinase type-1 alpha OS=Homo sapiens GN=PIP5K1A PE=1 SV=1 - [PI51A_HUMAN]		62.6	8.21	0.0445	5	2	2		1199000	-	-	-	-	-		0.01	-	-		D	-	-	D ; - ; -		5	False							2	1											3
189	251	A6PW57	A6PW57	Phosphatidylinositol 4-phosphate 5-kinase type-1 alpha OS=Homo sapiens GN=PIP5K1A PE=2 SV=2 - [A6PW57_HUMAN]		61.2	8.34	0.0455	5	2	2		1199000	-	-	-	-	-		0.01	-	-		D	-	-	D ; - ; -		5	False							2	1											3
189	251	Q99755-4	Q99755-4	Isoform 4 of Phosphatidylinositol 4-phosphate 5-kinase type-1 alpha OS=Homo sapiens GN=PIP5K1A - [PI51A_HUMAN]		58.1	8.07	0.0479	5	2	2		1199000	-	-	-	-	-		0.01	-	-		D	-	-	D ; - ; -		5	False							2	1											3
189	251	Q99755-3	Q99755-3	Isoform 3 of Phosphatidylinositol 4-phosphate 5-kinase type-1 alpha OS=Homo sapiens GN=PIP5K1A - [PI51A_HUMAN]		61.1	8.34	0.0455	5	2	2		1199000	-	-	-	-	-		0.01	-	-		D	-	-	D ; - ; -		5	False							2	1											3
																								D	-	-	D ; - ; -
190	273	M0QXC3	M0QXC3	Mitochondrial import inner membrane translocase subunit TIM50 (Fragment) OS=Homo sapiens GN=TIMM50 PE=4 SV=1 - [M0QXC3_HUMAN]		11.6	6.54	0.1532	9	1	1		443800	-	-	-	322000	-		0.01	-	0.01		D	-	D	D ; - ; D		5	True							1	1			1	1							1
190	273	Q3ZCQ8	Q3ZCQ8	Mitochondrial import inner membrane translocase subunit TIM50 OS=Homo sapiens GN=TIMM50 PE=1 SV=2 - [TIM50_HUMAN]		39.6	8.37	0.0482	9	1	1		443800	-	-	-	322000	-		0.01	-	0.01		D	-	D	D ; - ; D		5	False							1	1			1	1							1
190	273	Q3ZCQ8-2	Q3ZCQ8-2	Isoform 2 of Mitochondrial import inner membrane translocase subunit TIM50 OS=Homo sapiens GN=TIMM50 - [TIM50_HUMAN]		50.4	9.42	0.0373	9	1	1		443800	-	-	-	322000	-		0.01	-	0.01		D	-	D	D ; - ; D		5	False							1	1			1	1							1
190	273	M0R003	M0R003	Mitochondrial import inner membrane translocase subunit TIM50 (Fragment) OS=Homo sapiens GN=TIMM50 PE=4 SV=1 - [M0R003_HUMAN]		28.2	8.43	0.0661	9	1	1		443800	-	-	-	322000	-		0.01	-	0.01		D	-	D	D ; - ; D		5	False							1	1			1	1							1
190	273	M0R047	M0R047	Mitochondrial import inner membrane translocase subunit TIM50 (Fragment) OS=Homo sapiens GN=TIMM50 PE=4 SV=1 - [M0R047_HUMAN]		25.1	5.4	0.0749	9	1	1		443800	-	-	-	322000	-		0.01	-	0.01		D	-	D	D ; - ; D		5	False							1	1			1	1							1
190	273	M0R1Y4	M0R1Y4	Mitochondrial import inner membrane translocase subunit TIM50 (Fragment) OS=Homo sapiens GN=TIMM50 PE=4 SV=1 - [M0R1Y4_HUMAN]		28.7	9.16	0.0661	9	1	1		443800	-	-	-	322000	-		0.01	-	0.01		D	-	D	D ; - ; D		5	False							1	1			1	1							1
190	273	M0R2D2	M0R2D2	Mitochondrial import inner membrane translocase subunit TIM50 OS=Homo sapiens GN=TIMM50 PE=4 SV=1 - [M0R2D2_HUMAN]		25.5	11.18	0.0697	9	1	1		443800	-	-	-	322000	-		0.01	-	0.01		D	-	D	D ; - ; D		5	False							1	1			1	1							1
190	273	M0R2Z3	M0R2Z3	Mitochondrial import inner membrane translocase subunit TIM50 (Fragment) OS=Homo sapiens GN=TIMM50 PE=4 SV=1 - [M0R2Z3_HUMAN]		12.1	8.91	0.1466	9	1	1		443800	-	-	-	322000	-		0.01	-	0.01		D	-	D	D ; - ; D		5	False							1	1			1	1							1
190	273	M0R303	M0R303	Mitochondrial import inner membrane translocase subunit TIM50 (Fragment) OS=Homo sapiens GN=TIMM50 PE=4 SV=1 - [M0R303_HUMAN]		12.2	9.32	0.1453	9	1	1		443800	-	-	-	322000	-		0.01	-	0.01		D	-	D	D ; - ; D		5	False							1	1			1	1							1
																								D	-	D	D ; - ; D
191	26	P42704	P42704	Leucine-rich PPR motif-containing protein, mitochondrial OS=Homo sapiens GN=LRPPRC PE=1 SV=3 - [LPPRC_HUMAN]		157.8	6.13	0.0079	1	1	1		0	0	-	-	-	-		0.01	-	-		D	-	-	D ; - ; -		4	True	1	1					1	1					1	1					1
																								D	-	-	D ; - ; -
192	132	Q15427	Q15427	Splicing factor 3B subunit 4 OS=Homo sapiens GN=SF3B4 PE=1 SV=1 - [SF3B4_HUMAN]		44.4	8.56	0.033	1	1	1		-	-	-	707900	-	1353000		-	100	100		-	U	U	- ; U ; U		4	True			1	1	1	1									1	1	1	1
																								-	U	U	- ; U ; U
193	141	E9PID8	E9PID8	Cleavage stimulation factor subunit 2 OS=Homo sapiens GN=CSTF2 PE=2 SV=1 - [E9PID8_HUMAN]		46.6	8.03	0.032	5	1	1		-	-	-	0	-	0		-	100	100		-	U	U	- ; U ; U		4	True			1	1	1	1									1	1	1	1
193	141	P33240	P33240	Cleavage stimulation factor subunit 2 OS=Homo sapiens GN=CSTF2 PE=1 SV=1 - [CSTF2_HUMAN]		60.9	6.83	0.0243	5	1	1		-	-	-	0	-	0		-	100	100		-	U	U	- ; U ; U		4	False			1	1	1	1									1	1	1	1
193	141	Q9H0L4	Q9H0L4	Cleavage stimulation factor subunit 2 tau variant OS=Homo sapiens GN=CSTF2T PE=1 SV=1 - [CSTFT_HUMAN]		64.4	7.25	0.0227	5	1	1		-	-	-	0	-	0		-	100	100		-	U	U	- ; U ; U		4	False			1	1	1	1									1	1	1	1
193	141	E7EWR4	E7EWR4	Cleavage stimulation factor subunit 2 OS=Homo sapiens GN=CSTF2 PE=2 SV=1 - [E7EWR4_HUMAN]		62.9	6.87	0.0235	5	1	1		-	-	-	0	-	0		-	100	100		-	U	U	- ; U ; U		4	False			1	1	1	1									1	1	1	1
193	141	P33240-2	P33240-2	Isoform 2 of Cleavage stimulation factor subunit 2 OS=Homo sapiens GN=CSTF2 - [CSTF2_HUMAN]		59.2	6.76	0.025	5	1	1		-	-	-	0	-	0		-	100	100		-	U	U	- ; U ; U		4	False			1	1	1	1									1	1	1	1
																								-	U	U	- ; U ; U
194	142	A8MZG1	A8MZG1	Thrombospondin-1 (Fragment) OS=Homo sapiens GN=THBS1 PE=2 SV=1 - [A8MZG1_HUMAN]		10	5.41	0.0957	2	1	1		-	-	-	775500	-	689400		-	100	100		-	U	U	- ; U ; U		4	True			1	1	1	1									1	1	1	1
194	142	P07996	P07996	Thrombospondin-1 OS=Homo sapiens GN=THBS1 PE=1 SV=2 - [TSP1_HUMAN]		129.3	4.94	0.0077	2	1	1		-	-	-	775500	-	689400		-	100	100		-	U	U	- ; U ; U		4	False			1	1	1	1									1	1	1	1
																								-	U	U	- ; U ; U
195	157	O75342	O75342	Arachidonate 12-lipoxygenase, 12R-type OS=Homo sapiens GN=ALOX12B PE=1 SV=1 - [LX12B_HUMAN]		80.3	7.64	0.0314	1	2	2		-	-	-	-	-	1037000		-	-	100		-	-	U	- ; - ; U		4	True					2	2											2	2
																								-	-	U	- ; - ; U
196	158	Q6ZVX7	Q6ZVX7	F-box only protein 50 OS=Homo sapiens GN=NCCRP1 PE=1 SV=1 - [FBX50_HUMAN]		30.8	6.62	0.1527	1	3	3		-	-	-	-	0	1106000		-	-	100		-	-	U	- ; - ; U		4	True					2	1					1						2	1
																								-	-	U	- ; - ; U
197	160	P12273	P12273	Prolactin-inducible protein OS=Homo sapiens GN=PIP PE=1 SV=1 - [PIP_HUMAN]		16.6	8.05	0.0822	1	1	1		-	-	2321000	-	-	2655000		-	0.01	100		-	D	U	- ; D ; U		4	True					1	1			1	1							1	1
																								-	D	U	- ; D ; U
198	200	P26641	P26641	Elongation factor 1-gamma OS=Homo sapiens GN=EEF1G PE=1 SV=3 - [EF1G_HUMAN]		50.1	6.67	0.0549	2	3	3		999100	-	-	-	0	-		0.01	-	0.01		D	-	D	D ; - ; D		4	True							2	1			1								2
198	200	B4DTG2	B4DTG2	Elongation factor 1-gamma OS=Homo sapiens GN=EEF1G PE=2 SV=1 - [B4DTG2_HUMAN]		56.1	7.72	0.0493	2	3	3		999100	-	-	-	0	-		0.01	-	0.01		D	-	D	D ; - ; D		4	False							2	1			1								2
																								D	-	D	D ; - ; D
199	228	P30050-2	P30050-2	Isoform 2 of 60S ribosomal protein L12 OS=Homo sapiens GN=RPL12 - [RL12_HUMAN]		14.2	8.65	0.1212	2	1	1		0	-	-	-	637800	-		0.01	-	0.01		D	-	D	D ; - ; D		4	True							1	1			1	1							1
199	228	P30050	P30050	60S ribosomal protein L12 OS=Homo sapiens GN=RPL12 PE=1 SV=1 - [RL12_HUMAN]		17.8	9.42	0.097	2	1	1		0	-	-	-	637800	-		0.01	-	0.01		D	-	D	D ; - ; D		4	False							1	1			1	1							1
																								D	-	D	D ; - ; D
200	230	Q5T4L4	Q5T4L4	40S ribosomal protein S27 OS=Homo sapiens GN=RPS27 PE=2 SV=1 - [Q5T4L4_HUMAN]		7.4	7.24	0.3636	2	2	2		582100	-	651600	-	-	-		0.01	0.01	-		D	D	-	D ; D ; -		4	True							2		1	1									2
200	230	P42677	P42677	40S ribosomal protein S27 OS=Homo sapiens GN=RPS27 PE=1 SV=3 - [RS27_HUMAN]		9.5	9.45	0.2857	2	2	2		582100	-	651600	-	-	-		0.01	0.01	-		D	D	-	D ; D ; -		4	False							2		1	1									2
																								D	D	-	D ; D ; -
201	231	Q13835-2	Q13835-2	Isoform 1 of Plakophilin-1 OS=Homo sapiens GN=PKP1 - [PKP1_HUMAN]		80.4	8.97	0.0207	2	1	1		1007000	-	-	-	471100	-		0.01	-	0.01		D	-	D	D ; - ; D		4	True							1	1			1	1							1
201	231	Q13835	Q13835	Plakophilin-1 OS=Homo sapiens GN=PKP1 PE=1 SV=2 - [PKP1_HUMAN]		82.8	9.13	0.0201	2	1	1		1007000	-	-	-	471100	-		0.01	-	0.01		D	-	D	D ; - ; D		4	False							1	1			1	1							1
																								D	-	D	D ; - ; D
202	234	P11177-2	P11177-2	Isoform 2 of Pyruvate dehydrogenase E1 component subunit beta, mitochondrial OS=Homo sapiens GN=PDHB - [ODPB_HUMAN]		37.2	5.9	0.0792	3	2	2		768600	-	-	-	-	-		0.01	-	-		D	-	-	D ; - ; -		4	True							2	2											2
202	234	P11177	P11177	Pyruvate dehydrogenase E1 component subunit beta, mitochondrial OS=Homo sapiens GN=PDHB PE=1 SV=3 - [ODPB_HUMAN]		39.2	6.65	0.0752	3	2	2		768600	-	-	-	-	-		0.01	-	-		D	-	-	D ; - ; -		4	False							2	2											2
202	234	P11177-3	P11177-3	Isoform 3 of Pyruvate dehydrogenase E1 component subunit beta, mitochondrial OS=Homo sapiens GN=PDHB - [ODPB_HUMAN]		37.5	6.44	0.0792	3	2	2		768600	-	-	-	-	-		0.01	-	-		D	-	-	D ; - ; -		4	False							2	2											2
																								D	-	-	D ; - ; -
203	245	C9J9B2	C9J9B2	RNA-binding motif, single-stranded-interacting protein 3 OS=Homo sapiens GN=RBMS3 PE=2 SV=1 - [C9J9B2_HUMAN]		29.1	8.88	0.1364	8	3	1		20380000	-	-	-	-	-		0.01	-	-		D	-	-	D ; - ; -		4	True							3												4
203	245	Q6XE24	Q6XE24	RNA-binding motif, single-stranded-interacting protein 3 OS=Homo sapiens GN=RBMS3 PE=1 SV=1 - [RBMS3_HUMAN]		47.8	8.03	0.0824	8	3	1		20380000	-	-	-	-	-		0.01	-	-		D	-	-	D ; - ; -		4	False							3												4
203	245	C9JIJ9	C9JIJ9	RNA-binding motif, single-stranded-interacting protein 3 OS=Homo sapiens GN=RBMS3 PE=2 SV=1 - [C9JIJ9_HUMAN]		47.7	8.03	0.0826	8	3	1		20380000	-	-	-	-	-		0.01	-	-		D	-	-	D ; - ; -		4	False							3												4
203	245	J3QT21	J3QT21	RNA-binding motif, single-stranded-interacting protein 3 OS=Homo sapiens GN=RBMS3 PE=4 SV=1 - [J3QT21_HUMAN]		47.5	8.66	0.0829	8	3	1		20380000	-	-	-	-	-		0.01	-	-		D	-	-	D ; - ; -		4	False							3												4
203	245	Q6XE24-3	Q6XE24-3	Isoform 3 of RNA-binding motif, single-stranded-interacting protein 3 OS=Homo sapiens GN=RBMS3 - [RBMS3_HUMAN]		45.7	8.03	0.0859	8	3	1		20380000	-	-	-	-	-		0.01	-	-		D	-	-	D ; - ; -		4	False							3												4
203	245	Q6XE24-4	Q6XE24-4	Isoform 4 of RNA-binding motif, single-stranded-interacting protein 3 OS=Homo sapiens GN=RBMS3 - [RBMS3_HUMAN]		45.8	8.09	0.0857	8	3	1		20380000	-	-	-	-	-		0.01	-	-		D	-	-	D ; - ; -		4	False							3												4
203	245	Q6XE24-2	Q6XE24-2	Isoform 2 of RNA-binding motif, single-stranded-interacting protein 3 OS=Homo sapiens GN=RBMS3 - [RBMS3_HUMAN]		47.4	8.66	0.0831	8	3	1		20380000	-	-	-	-	-		0.01	-	-		D	-	-	D ; - ; -		4	False							3												4
203	245	Q6XE24-5	Q6XE24-5	Isoform 5 of RNA-binding motif, single-stranded-interacting protein 3 OS=Homo sapiens GN=RBMS3 - [RBMS3_HUMAN]		45.9	8.09	0.0855	8	3	1		20380000	-	-	-	-	-		0.01	-	-		D	-	-	D ; - ; -		4	False							3												4
																								D	-	-	D ; - ; -
204	247	E9PN17	E9PN17	ATP synthase subunit g, mitochondrial OS=Homo sapiens GN=ATP5L PE=2 SV=1 - [E9PN17_HUMAN]		8.4	10.29	0.1447	2	1	1		565900	-	762600	-	546300	-		0.01	0.01	0.01		D	D	D	D ; D ; D		4	True							1		1		1	1							1
204	247	O75964	O75964	ATP synthase subunit g, mitochondrial OS=Homo sapiens GN=ATP5L PE=1 SV=3 - [ATP5L_HUMAN]		11.4	9.64	0.1068	2	1	1		565900	-	762600	-	546300	-		0.01	0.01	0.01		D	D	D	D ; D ; D		4	False							1		1		1	1							1
																								D	D	D	D ; D ; D
205	255	Q86TN4-2	Q86TN4-2	Isoform 2 of tRNA 2'-phosphotransferase 1 OS=Homo sapiens GN=TRPT1 - [TRPT1_HUMAN]		22.4	9	0.1667	3	2	2		4438000	-	-	-	-	-		0.01	-	-		D	-	-	D ; - ; -		4	True							2	2											2
205	255	Q86TN4	Q86TN4	tRNA 2'-phosphotransferase 1 OS=Homo sapiens GN=TRPT1 PE=1 SV=2 - [TRPT1_HUMAN]		27.7	9.98	0.1344	3	2	2		4438000	-	-	-	-	-		0.01	-	-		D	-	-	D ; - ; -		4	False							2	2											2
205	255	Q86TN4-4	Q86TN4-4	Isoform 4 of tRNA 2'-phosphotransferase 1 OS=Homo sapiens GN=TRPT1 - [TRPT1_HUMAN]		27.9	9.98	0.1333	3	2	2		4438000	-	-	-	-	-		0.01	-	-		D	-	-	D ; - ; -		4	False							2	2											2
																								D	-	-	D ; - ; -
206	259	H0YEN5	H0YEN5	40S ribosomal protein S2 (Fragment) OS=Homo sapiens GN=RPS2 PE=2 SV=1 - [H0YEN5_HUMAN]		21.1	9.83	0.0564	3	1	1		1167000	-	0	-	-	-		0.01	0.01	-		D	D	-	D ; D ; -		4	True							1	1	1	1									1
206	259	P15880	P15880	40S ribosomal protein S2 OS=Homo sapiens GN=RPS2 PE=1 SV=2 - [RS2_HUMAN]		31.3	10.24	0.0375	3	1	1		1167000	-	0	-	-	-		0.01	0.01	-		D	D	-	D ; D ; -		4	False							1	1	1	1									1
206	259	E9PQD7	E9PQD7	40S ribosomal protein S2 OS=Homo sapiens GN=RPS2 PE=2 SV=1 - [E9PQD7_HUMAN]		25.2	10.24	0.0468	3	1	1		1167000	-	0	-	-	-		0.01	0.01	-		D	D	-	D ; D ; -		4	False							1	1	1	1									1
																								D	D	-	D ; D ; -
207	263	H7C2W9	H7C2W9	60S ribosomal protein L31 (Fragment) OS=Homo sapiens GN=RPL31 PE=4 SV=1 - [H7C2W9_HUMAN]		12.8	11	0.213	7	2	2		2299000	-	-	-	-	-		0.01	-	-		D	-	-	D ; - ; -		4	True							2	1											3
207	263	P62899	P62899	60S ribosomal protein L31 OS=Homo sapiens GN=RPL31 PE=1 SV=1 - [RL31_HUMAN]		14.5	10.54	0.184	7	2	2		2299000	-	-	-	-	-		0.01	-	-		D	-	-	D ; - ; -		4	False							2	1											3
207	263	P62899-3	P62899-3	Isoform 3 of 60S ribosomal protein L31 OS=Homo sapiens GN=RPL31 - [RL31_HUMAN]		14	10.8	0.1901	7	2	2		2299000	-	-	-	-	-		0.01	-	-		D	-	-	D ; - ; -		4	False							2	1											3
207	263	P62899-2	P62899-2	Isoform 2 of 60S ribosomal protein L31 OS=Homo sapiens GN=RPL31 - [RL31_HUMAN]		14.6	10.8	0.1797	7	2	2		2299000	-	-	-	-	-		0.01	-	-		D	-	-	D ; - ; -		4	False							2	1											3
207	263	B7Z4C8	B7Z4C8	60S ribosomal protein L31 OS=Homo sapiens GN=RPL31 PE=2 SV=1 - [B7Z4C8_HUMAN]		15.1	10.37	0.1769	7	2	2		2299000	-	-	-	-	-		0.01	-	-		D	-	-	D ; - ; -		4	False							2	1											3
207	263	B7Z4E3	B7Z4E3	60S ribosomal protein L31 OS=Homo sapiens GN=RPL31 PE=2 SV=1 - [B7Z4E3_HUMAN]		13.9	10.65	0.1917	7	2	2		2299000	-	-	-	-	-		0.01	-	-		D	-	-	D ; - ; -		4	False							2	1											3
207	263	C9JU56	C9JU56	60S ribosomal protein L31 (Fragment) OS=Homo sapiens GN=RPL31 PE=2 SV=1 - [C9JU56_HUMAN]		13.3	10.78	0.2	7	2	2		2299000	-	-	-	-	-		0.01	-	-		D	-	-	D ; - ; -		4	False							2	1											3
																								D	-	-	D ; - ; -
208	266	J3KTC1	J3KTC1	RNA-binding protein Musashi homolog 2 (Fragment) OS=Homo sapiens GN=MSI2 PE=4 SV=1 - [J3KTC1_HUMAN]		15.6	9.5	0.227	4	2	2		5950000	-	-	-	-	-		0.01	-	-		D	-	-	D ; - ; -		4	True							2	2											2
208	266	Q96DH6	Q96DH6	RNA-binding protein Musashi homolog 2 OS=Homo sapiens GN=MSI2 PE=1 SV=1 - [MSI2H_HUMAN]		35.2	8.48	0.0976	4	2	2		5950000	-	-	-	-	-		0.01	-	-		D	-	-	D ; - ; -		4	False							2	2											2
208	266	Q96DH6-2	Q96DH6-2	Isoform 2 of RNA-binding protein Musashi homolog 2 OS=Homo sapiens GN=MSI2 - [MSI2H_HUMAN]		28.4	8.5	0.1275	4	2	2		5950000	-	-	-	-	-		0.01	-	-		D	-	-	D ; - ; -		4	False							2	2											2
208	266	B4DHE8	B4DHE8	RNA-binding protein Musashi homolog 2 OS=Homo sapiens GN=MSI2 PE=2 SV=1 - [B4DHE8_HUMAN]		34.8	8.88	0.0988	4	2	2		5950000	-	-	-	-	-		0.01	-	-		D	-	-	D ; - ; -		4	False							2	2											2
																								D	-	-	D ; - ; -
209	270	K7EMA7	K7EMA7	60S ribosomal protein L23a OS=Homo sapiens GN=RPL23A PE=3 SV=1 - [K7EMA7_HUMAN]		7.9	9.23	0.1857	6	1	1		759800	-	-	-	529300	-		0.01	-	0.01		D	-	D	D ; - ; D		4	True							1	1			1	1							1
209	270	P62750	P62750	60S ribosomal protein L23a OS=Homo sapiens GN=RPL23A PE=1 SV=1 - [RL23A_HUMAN]		17.7	10.45	0.0833	6	1	1		759800	-	-	-	529300	-		0.01	-	0.01		D	-	D	D ; - ; D		4	False							1	1			1	1							1
209	270	A8MUS3	A8MUS3	60S ribosomal protein L23a OS=Homo sapiens GN=RPL23A PE=2 SV=1 - [A8MUS3_HUMAN]		21.9	10.48	0.067	6	1	1		759800	-	-	-	529300	-		0.01	-	0.01		D	-	D	D ; - ; D		4	False							1	1			1	1							1
209	270	H7BY10	H7BY10	60S ribosomal protein L23a (Fragment) OS=Homo sapiens GN=RPL23A PE=3 SV=1 - [H7BY10_HUMAN]		17.8	10.45	0.0823	6	1	1		759800	-	-	-	529300	-		0.01	-	0.01		D	-	D	D ; - ; D		4	False							1	1			1	1							1
209	270	K7ERT8	K7ERT8	60S ribosomal protein L23a (Fragment) OS=Homo sapiens GN=RPL23A PE=3 SV=1 - [K7ERT8_HUMAN]		19.6	10.54	0.0743	6	1	1		759800	-	-	-	529300	-		0.01	-	0.01		D	-	D	D ; - ; D		4	False							1	1			1	1							1
209	270	K7EJV9	K7EJV9	60S ribosomal protein L23a (Fragment) OS=Homo sapiens GN=RPL23A PE=3 SV=1 - [K7EJV9_HUMAN]		19.4	10.48	0.0765	6	1	1		759800	-	-	-	529300	-		0.01	-	0.01		D	-	D	D ; - ; D		4	False							1	1			1	1							1
																								D	-	D	D ; - ; D
210	299	P62857	P62857	40S ribosomal protein S28 OS=Homo sapiens GN=RPS28 PE=1 SV=1 - [RS28_HUMAN]		7.8	10.7	0.3043	1	2	2		-	-	3092000	-	945500	-		-	0.01	0.01		-	D	D	- ; D ; D		4	True									2	1	1
																								-	D	D	- ; D ; D
211	309	A8MUD9	A8MUD9	60S ribosomal protein L7 OS=Homo sapiens GN=RPL7 PE=2 SV=1 - [A8MUD9_HUMAN]		24.4	10.67	0.0529	2	1	1		-	-	0	-	744900	-		-	0.01	0.01		-	D	D	- ; D ; D		4	True									1	1	1	1
211	309	P18124	P18124	60S ribosomal protein L7 OS=Homo sapiens GN=RPL7 PE=1 SV=1 - [RL7_HUMAN]		29.2	10.65	0.0444	2	1	1		-	-	0	-	744900	-		-	0.01	0.01		-	D	D	- ; D ; D		4	False									1	1	1	1
																								-	D	D	- ; D ; D
212	319	H3BU31	H3BU31	60S ribosomal protein L4 (Fragment) OS=Homo sapiens GN=RPL4 PE=2 SV=1 - [H3BU31_HUMAN]		19	11.72	0.0643	3	1	1		-	-	2970000	-	1546000	-		-	0.01	0.01		-	D	D	- ; D ; D		4	True									1	1	1	1
212	319	P36578	P36578	60S ribosomal protein L4 OS=Homo sapiens GN=RPL4 PE=1 SV=5 - [RL4_HUMAN]		47.7	11.06	0.0258	3	1	1		-	-	2970000	-	1546000	-		-	0.01	0.01		-	D	D	- ; D ; D		4	False									1	1	1	1
212	319	H3BM89	H3BM89	60S ribosomal protein L4 OS=Homo sapiens GN=RPL4 PE=2 SV=1 - [H3BM89_HUMAN]		37.6	11.03	0.033	3	1	1		-	-	2970000	-	1546000	-		-	0.01	0.01		-	D	D	- ; D ; D		4	False									1	1	1	1
																								-	D	D	- ; D ; D
213	320	H7BY36	H7BY36	RNA-binding protein EWS (Fragment) OS=Homo sapiens GN=EWSR1 PE=4 SV=1 - [H7BY36_HUMAN]		32.2	9.82	0.0455	8	1	1		-	-	0	-	-	-		-	0.01	-		-	D	-	- ; D ; -		4	True									1	1
213	320	Q01844	Q01844	RNA-binding protein EWS OS=Homo sapiens GN=EWSR1 PE=1 SV=1 - [EWS_HUMAN]		68.4	9.33	0.0213	8	1	1		-	-	0	-	-	-		-	0.01	-		-	D	-	- ; D ; -		4	False									1	1
213	320	Q01844-5	Q01844-5	Isoform 5 of RNA-binding protein EWS OS=Homo sapiens GN=EWSR1 - [EWS_HUMAN]		68.9	9.29	0.0212	8	1	1		-	-	0	-	-	-		-	0.01	-		-	D	-	- ; D ; -		4	False									1	1
213	320	C9JGE3	C9JGE3	Ewing sarcoma breakpoint region 1, isoform CRA_e OS=Homo sapiens GN=EWSR1 PE=2 SV=1 - [C9JGE3_HUMAN]		61.2	9.13	0.024	8	1	1		-	-	0	-	-	-		-	0.01	-		-	D	-	- ; D ; -		4	False									1	1
213	320	Q01844-6	Q01844-6	Isoform 6 of RNA-binding protein EWS OS=Homo sapiens GN=EWSR1 - [EWS_HUMAN]		62.5	9.39	0.0233	8	1	1		-	-	0	-	-	-		-	0.01	-		-	D	-	- ; D ; -		4	False									1	1
213	320	Q01844-3	Q01844-3	Isoform 3 of RNA-binding protein EWS OS=Homo sapiens GN=EWSR1 - [EWS_HUMAN]		68.3	9.33	0.0214	8	1	1		-	-	0	-	-	-		-	0.01	-		-	D	-	- ; D ; -		4	False									1	1
213	320	B0QYK0	B0QYK0	RNA-binding protein EWS OS=Homo sapiens GN=EWSR1 PE=2 SV=1 - [B0QYK0_HUMAN]		64.9	9.38	0.0227	8	1	1		-	-	0	-	-	-		-	0.01	-		-	D	-	- ; D ; -		4	False									1	1
213	320	Q01844-2	Q01844-2	Isoform EWS-B of RNA-binding protein EWS OS=Homo sapiens GN=EWSR1 - [EWS_HUMAN]		61.2	9.07	0.024	8	1	1		-	-	0	-	-	-		-	0.01	-		-	D	-	- ; D ; -		4	False									1	1
																								-	D	-	- ; D ; -
214	118	M0QYQ9	M0QYQ9	Splicing factor U2AF 65 kDa subunit (Fragment) OS=Homo sapiens GN=U2AF2 PE=4 SV=1 - [M0QYQ9_HUMAN]		5.5	4.82	0.1569	1	1	1		3934000	19290000	-	-	-	1018000		4.90341	-	100		N	-	U	N ; - ; U		3	True	1				1		1						1				1		1
																								N	-	U	N ; - ; U
215	125	Q8WUT4	Q8WUT4	Leucine-rich repeat neuronal protein 4 OS=Homo sapiens GN=LRRN4 PE=1 SV=3 - [LRRN4_HUMAN]		78.8	7.2	0.027	1	1	1		1338000000	841400000	-	0	-	-		0.628849	100	-		N	U	-	N ; U ; -		3	True		1		1				1						1		1
																								N	U	-	N ; U ; -
216	191	Q04760-2	Q04760-2	Isoform 2 of Lactoylglutathione lyase OS=Homo sapiens GN=GLO1 - [LGUL_HUMAN]		19	6.05	0.0414	2	1	1		-	-	876300	-	-	1212000		-	0.01	100		-	D	U	- ; D ; U		3	True						1			1	1								1
216	191	Q04760	Q04760	Lactoylglutathione lyase OS=Homo sapiens GN=GLO1 PE=1 SV=4 - [LGUL_HUMAN]		20.8	5.31	0.038	2	1	1		-	-	876300	-	-	1212000		-	0.01	100		-	D	U	- ; D ; U		3	False						1			1	1								1
																								-	D	U	- ; D ; U
217	199	Q9UNQ2	Q9UNQ2	Probable dimethyladenosine transferase OS=Homo sapiens GN=DIMT1 PE=1 SV=1 - [DIM1_HUMAN]		35.2	9.99	0.0639	1	2	2		1259000	-	-	-	-	-		0.01	-	-		D	-	-	D ; - ; -		3	True							2	1											2
																								D	-	-	D ; - ; -
218	249	E5RIV7	E5RIV7	3'-5' exoribonuclease 1 OS=Homo sapiens GN=ERI1 PE=2 SV=1 - [E5RIV7_HUMAN]		11	4.74	0.2626	2	2	2		1684000	-	-	-	-	-		0.01	-	-		D	-	-	D ; - ; -		3	True							2	1											2
218	249	Q8IV48	Q8IV48	3'-5' exoribonuclease 1 OS=Homo sapiens GN=ERI1 PE=1 SV=3 - [ERI1_HUMAN]		40	6.7	0.0745	2	2	2		1684000	-	-	-	-	-		0.01	-	-		D	-	-	D ; - ; -		3	False							2	1											2
																								D	-	-	D ; - ; -
219	278	P83881	P83881	60S ribosomal protein L36a OS=Homo sapiens GN=RPL36A PE=1 SV=2 - [RL36A_HUMAN]		12.4	10.58	0.0849	5	1	1		1185000	-	-	-	974700	-		0.01	-	0.01		D	-	D	D ; - ; D		3	True								1			1	1
219	278	Q969Q0	Q969Q0	60S ribosomal protein L36a-like OS=Homo sapiens GN=RPL36AL PE=1 SV=3 - [RL36L_HUMAN]		12.5	10.65	0.0849	5	1	1		1185000	-	-	-	974700	-		0.01	-	0.01		D	-	D	D ; - ; D		3	False								1			1	1
219	278	J3KQN4	J3KQN4	60S ribosomal protein L36a OS=Homo sapiens GN=RPL36A PE=3 SV=1 - [J3KQN4_HUMAN]		16.4	10.43	0.0634	5	1	1		1185000	-	-	-	974700	-		0.01	-	0.01		D	-	D	D ; - ; D		3	False								1			1	1
219	278	H7BZ11	H7BZ11	Uncharacterized protein (Fragment) OS=Homo sapiens PE=3 SV=1 - [H7BZ11_HUMAN]		14.9	10.49	0.0698	5	1	1		1185000	-	-	-	974700	-		0.01	-	0.01		D	-	D	D ; - ; D		3	False								1			1	1
219	278	H0Y5B4	H0Y5B4	60S ribosomal protein L36a (Fragment) OS=Homo sapiens GN=RPL36A PE=3 SV=1 - [H0Y5B4_HUMAN]		15.3	10.55	0.0687	5	1	1		1185000	-	-	-	974700	-		0.01	-	0.01		D	-	D	D ; - ; D		3	False								1			1	1
																								D	-	D	D ; - ; D
220	282	Q8IYE0-2	Q8IYE0-2	Isoform 2 of Coiled-coil domain-containing protein 146 OS=Homo sapiens GN=CCDC146 - [CC146_HUMAN]		79	9.11	0.009	2	1	1		1644000	-	9820000	-	-	-		0.01	0.01	-		D	D	-	D ; D ; -		3	True								1	1	1
220	282	Q8IYE0	Q8IYE0	Coiled-coil domain-containing protein 146 OS=Homo sapiens GN=CCDC146 PE=2 SV=2 - [CC146_HUMAN]		112.7	8.48	0.0063	2	1	1		1644000	-	9820000	-	-	-		0.01	0.01	-		D	D	-	D ; D ; -		3	False								1	1	1
																								D	D	-	D ; D ; -
221	298	P25398	P25398	40S ribosomal protein S12 OS=Homo sapiens GN=RPS12 PE=1 SV=3 - [RS12_HUMAN]		14.5	7.21	0.0606	1	1	1		-	-	3138000	-	3457000	-		-	0.01	0.01		-	D	D	- ; D ; D		3	True									1		1	1
																								-	D	D	- ; D ; D
222	300	P07814	P07814	Bifunctional glutamate/proline--tRNA ligase OS=Homo sapiens GN=EPRS PE=1 SV=5 - [SYEP_HUMAN]		170.5	7.33	0.0073	1	1	1		-	-	951700	-	618000	-		-	0.01	0.01		-	D	D	- ; D ; D		3	True									1		1	1
																								-	D	D	- ; D ; D
223	316	G3V5L0	G3V5L0	Serine hydroxymethyltransferase, mitochondrial (Fragment) OS=Homo sapiens GN=SHMT2 PE=2 SV=1 - [G3V5L0_HUMAN]		23.9	5.9	0.0512	7	1	1		-	-	498900	-	0	-		-	0.01	0.01		-	D	D	- ; D ; D		3	True									1		1	1
223	316	P34897	P34897	Serine hydroxymethyltransferase, mitochondrial OS=Homo sapiens GN=SHMT2 PE=1 SV=3 - [GLYM_HUMAN]		56	8.53	0.0218	7	1	1		-	-	498900	-	0	-		-	0.01	0.01		-	D	D	- ; D ; D		3	False									1		1	1
223	316	P34897-3	P34897-3	Isoform 3 of Serine hydroxymethyltransferase, mitochondrial OS=Homo sapiens GN=SHMT2 - [GLYM_HUMAN]		53.4	8.15	0.0228	7	1	1		-	-	498900	-	0	-		-	0.01	0.01		-	D	D	- ; D ; D		3	False									1		1	1
223	316	P34897-2	P34897-2	Isoform 2 of Serine hydroxymethyltransferase, mitochondrial OS=Homo sapiens GN=SHMT2 - [GLYM_HUMAN]		54.8	8.53	0.0223	7	1	1		-	-	498900	-	0	-		-	0.01	0.01		-	D	D	- ; D ; D		3	False									1		1	1
223	316	B4DLV4	B4DLV4	Serine hydroxymethyltransferase OS=Homo sapiens GN=SHMT2 PE=2 SV=1 - [B4DLV4_HUMAN]		44.6	9.2	0.027	7	1	1		-	-	498900	-	0	-		-	0.01	0.01		-	D	D	- ; D ; D		3	False									1		1	1
223	316	G3V2Y4	G3V2Y4	Serine hydroxymethyltransferase (Fragment) OS=Homo sapiens GN=SHMT2 PE=2 SV=1 - [G3V2Y4_HUMAN]		25.7	9.58	0.047	7	1	1		-	-	498900	-	0	-		-	0.01	0.01		-	D	D	- ; D ; D		3	False									1		1	1
223	316	H0YIZ0	H0YIZ0	Serine hydroxymethyltransferase (Fragment) OS=Homo sapiens GN=SHMT2 PE=3 SV=1 - [H0YIZ0_HUMAN]		28.8	9.44	0.0417	7	1	1		-	-	498900	-	0	-		-	0.01	0.01		-	D	D	- ; D ; D		3	False									1		1	1
																								-	D	D	- ; D ; D
224	330	Q92928	Q92928	Putative Ras-related protein Rab-1C OS=Homo sapiens GN=RAB1C PE=5 SV=2 - [RAB1C_HUMAN]		22	5.43	0.1343	3	2	2		-	-	-	-	994000	-		-	-	0.01		-	-	D	- ; - ; D		3	True											2	1
224	330	P62820	P62820	Ras-related protein Rab-1A OS=Homo sapiens GN=RAB1A PE=1 SV=3 - [RAB1A_HUMAN]		22.7	6.21	0.1317	3	2	2		-	-	-	-	994000	-		-	-	0.01		-	-	D	- ; - ; D		3	False											2	1
224	330	Q9H0U4	Q9H0U4	Ras-related protein Rab-1B OS=Homo sapiens GN=RAB1B PE=1 SV=1 - [RAB1B_HUMAN]		22.2	5.73	0.1343	3	2	2		-	-	-	-	994000	-		-	-	0.01		-	-	D	- ; - ; D		3	False											2	1
																								-	-	D	- ; - ; D
225	53	Q6UWP8-2	Q6UWP8-2	Isoform 2 of Suprabasin OS=Homo sapiens GN=SBSN - [SBSN_HUMAN]		25.3	7.08	0.0567	2	1	1		-	0	-	-	-	-		100	-	-		U	-	-	U ; - ; -		2	True	1	1											1	1
225	53	Q6UWP8	Q6UWP8	Suprabasin OS=Homo sapiens GN=SBSN PE=2 SV=2 - [SBSN_HUMAN]		60.5	7.01	0.0237	2	1	1		-	0	-	-	-	-		100	-	-		U	-	-	U ; - ; -		2	False	1	1											1	1
																								U	-	-	U ; - ; -
226	63	Q86V81	Q86V81	THO complex subunit 4 OS=Homo sapiens GN=ALYREF PE=1 SV=3 - [THOC4_HUMAN]		26.9	11.15	0.0428	2	1	1		-	8839000	-	-	-	-		100	-	-		U	-	-	U ; - ; -		2	True	1	1											1	1
226	63	E9PB61	E9PB61	THO complex subunit 4 OS=Homo sapiens GN=ALYREF PE=2 SV=1 - [E9PB61_HUMAN]		27.5	11.05	0.0417	2	1	1		-	8839000	-	-	-	-		100	-	-		U	-	-	U ; - ; -		2	False	1	1											1	1
																								U	-	-	U ; - ; -
227	75	B4DHG0	B4DHG0	Dihydrolipoyl dehydrogenase, mitochondrial OS=Homo sapiens GN=DLD PE=2 SV=1 - [B4DHG0_HUMAN]		43.6	7.03	0.0268	3	1	1		-	0	-	-	-	-		100	-	-		U	-	-	U ; - ; -		2	True	1	1											1	1
227	75	P09622	P09622	Dihydrolipoyl dehydrogenase, mitochondrial OS=Homo sapiens GN=DLD PE=1 SV=2 - [DLDH_HUMAN]		54.1	7.85	0.0216	3	1	1		-	0	-	-	-	-		100	-	-		U	-	-	U ; - ; -		2	False	1	1											1	1
227	75	E9PEX6	E9PEX6	Dihydrolipoyl dehydrogenase, mitochondrial OS=Homo sapiens GN=DLD PE=2 SV=1 - [E9PEX6_HUMAN]		51.8	7.96	0.0226	3	1	1		-	0	-	-	-	-		100	-	-		U	-	-	U ; - ; -		2	False	1	1											1	1
																								U	-	-	U ; - ; -
228	97	D6RFF0	D6RFF0	La-related protein 7 (Fragment) OS=Homo sapiens GN=LARP7 PE=2 SV=1 - [D6RFF0_HUMAN]		34.4	9.79	0.0903	2	2	2		-	2996000	0	-	-	-		100	0.01	-		U	D	-	U ; D ; -		2	True	1								1				1
228	97	Q4G0J3	Q4G0J3	La-related protein 7 OS=Homo sapiens GN=LARP7 PE=1 SV=1 - [LARP7_HUMAN]		66.9	9.55	0.0464	2	2	2		-	2996000	0	-	-	-		100	0.01	-		U	D	-	U ; D ; -		2	False	1								1				1
																								U	D	-	U ; D ; -
229	104	H7BZ35	H7BZ35	Aspartate--tRNA ligase, cytoplasmic (Fragment) OS=Homo sapiens GN=DARS PE=2 SV=1 - [H7BZ35_HUMAN]		21.6	5.58	0.0532	3	1	1		-	1905000	-	-	-	-		100	-	-		U	-	-	U ; - ; -		2	True	1	1											1	1
229	104	P14868	P14868	Aspartate--tRNA ligase, cytoplasmic OS=Homo sapiens GN=DARS PE=1 SV=2 - [SYDC_HUMAN]		57.1	6.55	0.02	3	1	1		-	1905000	-	-	-	-		100	-	-		U	-	-	U ; - ; -		2	False	1	1											1	1
229	104	Q68CR9	Q68CR9	Aspartate--tRNA ligase, cytoplasmic OS=Homo sapiens GN=DKFZp781B11202 PE=2 SV=1 - [Q68CR9_HUMAN]		45.7	5.71	0.0249	3	1	1		-	1905000	-	-	-	-		100	-	-		U	-	-	U ; - ; -		2	False	1	1											1	1
																								U	-	-	U ; - ; -
230	116	M0R2L9	M0R2L9	40S ribosomal protein S19 (Fragment) OS=Homo sapiens GN=RPS19 PE=4 SV=1 - [M0R2L9_HUMAN]		8.2	8.88	0.1268	5	1	1		-	2990000	-	-	-	-		100	-	-		U	-	-	U ; - ; -		2	True	1	1											1	1
230	116	P39019	P39019	40S ribosomal protein S19 OS=Homo sapiens GN=RPS19 PE=1 SV=2 - [RS19_HUMAN]		16.1	10.32	0.0621	5	1	1		-	2990000	-	-	-	-		100	-	-		U	-	-	U ; - ; -		2	False	1	1											1	1
230	116	M0QXK4	M0QXK4	40S ribosomal protein S19 (Fragment) OS=Homo sapiens GN=RPS19 PE=4 SV=1 - [M0QXK4_HUMAN]		8.5	9.76	0.1184	5	1	1		-	2990000	-	-	-	-		100	-	-		U	-	-	U ; - ; -		2	False	1	1											1	1
230	116	M0QYF7	M0QYF7	40S ribosomal protein S19 (Fragment) OS=Homo sapiens GN=RPS19 PE=4 SV=1 - [M0QYF7_HUMAN]		11.6	9.35	0.09	5	1	1		-	2990000	-	-	-	-		100	-	-		U	-	-	U ; - ; -		2	False	1	1											1	1
230	116	M0R140	M0R140	40S ribosomal protein S19 (Fragment) OS=Homo sapiens GN=RPS19 PE=4 SV=1 - [M0R140_HUMAN]		11	8.69	0.0882	5	1	1		-	2990000	-	-	-	-		100	-	-		U	-	-	U ; - ; -		2	False	1	1											1	1
																								U	-	-	U ; - ; -
231	145	C9JRL4	C9JRL4	Malate dehydrogenase, cytoplasmic (Fragment) OS=Homo sapiens GN=MDH1 PE=2 SV=1 - [C9JRL4_HUMAN]		13	8.87	0.1417	6	1	1		-	-	-	359200	-	-		-	100	-		-	U	-	- ; U ; -		2	True			1	1											1	1
231	145	P40925	P40925	Malate dehydrogenase, cytoplasmic OS=Homo sapiens GN=MDH1 PE=1 SV=4 - [MDHC_HUMAN]		36.4	7.36	0.0509	6	1	1		-	-	-	359200	-	-		-	100	-		-	U	-	- ; U ; -		2	False			1	1											1	1
231	145	P40925-2	P40925-2	Isoform 2 of Malate dehydrogenase, cytoplasmic OS=Homo sapiens GN=MDH1 - [MDHC_HUMAN]		27	9.11	0.0694	6	1	1		-	-	-	359200	-	-		-	100	-		-	U	-	- ; U ; -		2	False			1	1											1	1
231	145	P40925-3	P40925-3	Isoform 3 of Malate dehydrogenase, cytoplasmic OS=Homo sapiens GN=MDH1 - [MDHC_HUMAN]		38.6	7.71	0.0483	6	1	1		-	-	-	359200	-	-		-	100	-		-	U	-	- ; U ; -		2	False			1	1											1	1
231	145	B9A041	B9A041	Malate dehydrogenase, cytoplasmic OS=Homo sapiens GN=MDH1 PE=2 SV=1 - [B9A041_HUMAN]		23	7.4	0.081	6	1	1		-	-	-	359200	-	-		-	100	-		-	U	-	- ; U ; -		1	False			1												1
231	145	C9JF79	C9JF79	Malate dehydrogenase (Fragment) OS=Homo sapiens GN=MDH1 PE=2 SV=1 - [C9JF79_HUMAN]		24.2	8.94	0.0766	6	1	1		-	-	-	359200	-	-		-	100	-		-	U	-	- ; U ; -		2	False			1	1											1	1
																								-	U	-	- ; U ; -
232	159	Q8N4E4	Q8N4E4	Phosducin-like protein 2 OS=Homo sapiens GN=PDCL2 PE=1 SV=2 - [PDCL2_HUMAN]		28.1	4.87	0.0622	1	1	1		-	-	-	-	-	7424000		-	-	100		-	-	U	- ; - ; U		2	True					1	1											1	1
																								-	-	U	- ; - ; U
233	161	P32119	P32119	Peroxiredoxin-2 OS=Homo sapiens GN=PRDX2 PE=1 SV=5 - [PRDX2_HUMAN]		21.9	5.97	0.0404	1	1	1		-	-	-	-	-	1609000		-	-	100		-	-	U	- ; - ; U		2	True					1	1											1	1
																								-	-	U	- ; - ; U
234	162	P28072	P28072	Proteasome subunit beta type-6 OS=Homo sapiens GN=PSMB6 PE=1 SV=4 - [PSB6_HUMAN]		25.3	4.92	0.046	1	1	1		-	-	-	-	-	825400		-	-	100		-	-	U	- ; - ; U		2	True					1	1											1	1
																								-	-	U	- ; - ; U
235	167	Q5T750	Q5T750	Skin-specific protein 32 OS=Homo sapiens GN=XP32 PE=1 SV=1 - [XP32_HUMAN]		26.2	7.97	0.032	1	1	1		-	-	-	-	-	9649000		-	-	100		-	-	U	- ; - ; U		2	True					1	1											1	1
																								-	-	U	- ; - ; U
236	168	Q14574-2	Q14574-2	Isoform 3B of Desmocollin-3 OS=Homo sapiens GN=DSC3 - [DSC3_HUMAN]		93.4	6.32	0.0191	2	1	1		-	-	-	-	-	0		-	-	100		-	-	U	- ; - ; U		2	True					1	1											1	1
236	168	Q14574	Q14574	Desmocollin-3 OS=Homo sapiens GN=DSC3 PE=1 SV=3 - [DSC3_HUMAN]		99.9	6.1	0.0179	2	1	1		-	-	-	-	-	0		-	-	100		-	-	U	- ; - ; U		2	False					1	1											1	1
																								-	-	U	- ; - ; U
237	172	C9J0E4	C9J0E4	Cystatin-A OS=Homo sapiens GN=CSTA PE=2 SV=1 - [C9J0E4_HUMAN]		7.1	7.24	0.1905	2	1	1		-	-	-	-	-	3119000		-	-	100		-	-	U	- ; - ; U		2	True					1	1											1	1
237	172	P01040	P01040	Cystatin-A OS=Homo sapiens GN=CSTA PE=1 SV=1 - [CYTA_HUMAN]		11	5.5	0.1224	2	1	1		-	-	-	-	-	3119000		-	-	100		-	-	U	- ; - ; U		2	False					1	1											1	1
																								-	-	U	- ; - ; U
238	174	Q5VXJ5	Q5VXJ5	Synaptonemal complex protein 1 (Fragment) OS=Homo sapiens GN=SYCP1 PE=2 SV=1 - [Q5VXJ5_HUMAN]		93.1	5.34	0.0164	2	1	1		-	-	-	-	-	5459000		-	-	100		-	-	U	- ; - ; U		2	True					1												2
238	174	Q15431	Q15431	Synaptonemal complex protein 1 OS=Homo sapiens GN=SYCP1 PE=1 SV=2 - [SYCP1_HUMAN]		114.1	5.96	0.0133	2	1	1		-	-	-	-	-	5459000		-	-	100		-	-	U	- ; - ; U		2	False					1												2
																								-	-	U	- ; - ; U
239	175	H0YLX4	H0YLX4	WD repeat-containing protein 72 OS=Homo sapiens GN=WDR72 PE=2 SV=1 - [H0YLX4_HUMAN]		123	6.76	0.0055	3	1	1		19040000	-	-	-	-	10790000		0.01	-	100		D	-	U	D ; - ; U		2	True					1		1										1		1
239	175	Q3MJ13	Q3MJ13	WD repeat-containing protein 72 OS=Homo sapiens GN=WDR72 PE=2 SV=2 - [WDR72_HUMAN]		123.3	6.67	0.0054	3	1	1		19040000	-	-	-	-	10790000		0.01	-	100		D	-	U	D ; - ; U		2	False					1		1										1		1
239	175	H0YKE0	H0YKE0	WD repeat-containing protein 72 OS=Homo sapiens GN=WDR72 PE=2 SV=1 - [H0YKE0_HUMAN]		124.5	6.81	0.0054	3	1	1		19040000	-	-	-	-	10790000		0.01	-	100		D	-	U	D ; - ; U		2	False					1		1										1		1
																								D	-	U	D ; - ; U
240	195	Q9NXV6	Q9NXV6	CDKN2A-interacting protein OS=Homo sapiens GN=CDKN2AIP PE=1 SV=3 - [CARF_HUMAN]		61.1	9.01	0.0362	1	1	1		0	-	-	-	-	-		0.01	-	-		D	-	-	D ; - ; -		2	True							1	1											1
																								D	-	-	D ; - ; -
241	197	O43143	O43143	Putative pre-mRNA-splicing factor ATP-dependent RNA helicase DHX15 OS=Homo sapiens GN=DHX15 PE=1 SV=2 - [DHX15_HUMAN]		90.9	7.46	0.0164	1	1	1		0	-	-	-	-	-		0.01	-	-		D	-	-	D ; - ; -		2	True							1	1											1
																								D	-	-	D ; - ; -
242	205	P52292	P52292	Importin subunit alpha-2 OS=Homo sapiens GN=KPNA2 PE=1 SV=1 - [IMA2_HUMAN]		57.8	5.4	0.0284	1	1	1		905000	-	-	-	-	-		0.01	-	-		D	-	-	D ; - ; -		2	True							1	1											1
																								D	-	-	D ; - ; -
243	207	P15531	P15531	Nucleoside diphosphate kinase A OS=Homo sapiens GN=NME1 PE=1 SV=1 - [NDKA_HUMAN]		17.1	6.19	0.0921	2	1	1		0	-	-	-	-	-		0.01	-	-		D	-	-	D ; - ; -		2	True							1	1											1
243	207	P15531-2	P15531-2	Isoform 2 of Nucleoside diphosphate kinase A OS=Homo sapiens GN=NME1 - [NDKA_HUMAN]		19.6	5.58	0.0791	2	1	1		0	-	-	-	-	-		0.01	-	-		D	-	-	D ; - ; -		2	False							1	1											1
																								D	-	-	D ; - ; -
244	210	P04181	P04181	Ornithine aminotransferase, mitochondrial OS=Homo sapiens GN=OAT PE=1 SV=1 - [OAT_HUMAN]		48.5	7.03	0.0319	1	1	1		1420000	-	-	-	-	-		0.01	-	-		D	-	-	D ; - ; -		2	True							1	1											1
																								D	-	-	D ; - ; -
245	211	P12004	P12004	Proliferating cell nuclear antigen OS=Homo sapiens GN=PCNA PE=1 SV=1 - [PCNA_HUMAN]		28.8	4.69	0.0498	1	1	1		0	-	-	-	-	-		0.01	-	-		D	-	-	D ; - ; -		2	True							1	1											1
																								D	-	-	D ; - ; -
246	217	P62081	P62081	40S ribosomal protein S7 OS=Homo sapiens GN=RPS7 PE=1 SV=1 - [RS7_HUMAN]		22.1	10.1	0.0567	1	1	1		3211000	-	-	-	-	-		0.01	-	-		D	-	-	D ; - ; -		2	True							1	1											1
																								D	-	-	D ; - ; -
247	219	P05109	P05109	Protein S100-A8 OS=Homo sapiens GN=S100A8 PE=1 SV=1 - [S10A8_HUMAN]		10.8	7.03	0.1183	1	1	1		0	-	-	-	-	-		0.01	-	-		D	-	-	D ; - ; -		2	True							1	1											1
																								D	-	-	D ; - ; -
248	225	B7ZB63	B7ZB63	ADP-ribosylation factor 3 OS=Homo sapiens GN=ARF3 PE=2 SV=1 - [B7ZB63_HUMAN]		16.1	7.34	0.0694	6	1	1		1669000	-	-	-	-	-		0.01	-	-		D	-	-	D ; - ; -		2	True							1	1											1
248	225	P84077	P84077	ADP-ribosylation factor 1 OS=Homo sapiens GN=ARF1 PE=1 SV=2 - [ARF1_HUMAN]		20.7	6.8	0.0552	6	1	1		1669000	-	-	-	-	-		0.01	-	-		D	-	-	D ; - ; -		2	False							1	1											1
248	225	P61204	P61204	ADP-ribosylation factor 3 OS=Homo sapiens GN=ARF3 PE=1 SV=2 - [ARF3_HUMAN]		20.6	7.43	0.0552	6	1	1		1669000	-	-	-	-	-		0.01	-	-		D	-	-	D ; - ; -		2	False							1	1											1
248	225	P84085	P84085	ADP-ribosylation factor 5 OS=Homo sapiens GN=ARF5 PE=1 SV=2 - [ARF5_HUMAN]		20.5	6.79	0.0556	6	1	1		1669000	-	-	-	-	-		0.01	-	-		D	-	-	D ; - ; -		2	False							1	1											1
248	225	C9J1Z8	C9J1Z8	ADP-ribosylation factor 5 (Fragment) OS=Homo sapiens GN=ARF5 PE=2 SV=1 - [C9J1Z8_HUMAN]		17.1	7.34	0.0667	6	1	1		1669000	-	-	-	-	-		0.01	-	-		D	-	-	D ; - ; -		2	False							1	1											1
248	225	F5H423	F5H423	ADP-ribosylation factor 3 OS=Homo sapiens GN=ARF3 PE=2 SV=1 - [F5H423_HUMAN]		23.3	8.6	0.0476	6	1	1		1669000	-	-	-	-	-		0.01	-	-		D	-	-	D ; - ; -		2	False							1	1											1
																								D	-	-	D ; - ; -
249	233	B7Z4L4	B7Z4L4	Dolichyl-diphosphooligosaccharide--protein glycosyltransferase subunit 1 OS=Homo sapiens GN=RPN1 PE=2 SV=1 - [B7Z4L4_HUMAN]		49.9	6.55	0.0276	2	1	1		884800	-	-	-	-	-		0.01	-	-		D	-	-	D ; - ; -		2	True							1	1											1
249	233	P04843	P04843	Dolichyl-diphosphooligosaccharide--protein glycosyltransferase subunit 1 OS=Homo sapiens GN=RPN1 PE=1 SV=1 - [RPN1_HUMAN]		68.5	6.38	0.0198	2	1	1		884800	-	-	-	-	-		0.01	-	-		D	-	-	D ; - ; -		2	False							1	1											1
																								D	-	-	D ; - ; -
250	239	E5RIP1	E5RIP1	40S ribosomal protein S20 OS=Homo sapiens GN=RPS20 PE=2 SV=1 - [E5RIP1_HUMAN]		5.4	9.61	0.2391	4	1	1		0	-	-	-	-	-		0.01	-	-		D	-	-	D ; - ; -		2	True							1	1											1
250	239	P60866	P60866	40S ribosomal protein S20 OS=Homo sapiens GN=RPS20 PE=1 SV=1 - [RS20_HUMAN]		13.4	9.94	0.0924	4	1	1		0	-	-	-	-	-		0.01	-	-		D	-	-	D ; - ; -		2	False							1	1											1
250	239	P60866-2	P60866-2	Isoform 2 of 40S ribosomal protein S20 OS=Homo sapiens GN=RPS20 - [RS20_HUMAN]		16	9.32	0.0775	4	1	1		0	-	-	-	-	-		0.01	-	-		D	-	-	D ; - ; -		2	False							1	1											1
250	239	E5RJX2	E5RJX2	40S ribosomal protein S20 OS=Homo sapiens GN=RPS20 PE=2 SV=1 - [E5RJX2_HUMAN]		6.8	10.35	0.1803	4	1	1		0	-	-	-	-	-		0.01	-	-		D	-	-	D ; - ; -		2	False							1	1											1
																								D	-	-	D ; - ; -
251	241	C9JI87	C9JI87	Voltage-dependent anion-selective channel protein 1 (Fragment) OS=Homo sapiens GN=VDAC1 PE=2 SV=1 - [C9JI87_HUMAN]		20.4	7.33	0.0707	2	1	1		517500	-	-	-	-	-		0.01	-	-		D	-	-	D ; - ; -		2	True							1	1											1
251	241	P21796	P21796	Voltage-dependent anion-selective channel protein 1 OS=Homo sapiens GN=VDAC1 PE=1 SV=2 - [VDAC1_HUMAN]		30.8	8.54	0.0459	2	1	1		517500	-	-	-	-	-		0.01	-	-		D	-	-	D ; - ; -		2	False							1	1											1
																								D	-	-	D ; - ; -
252	242	D6RHJ3	D6RHJ3	Calnexin (Fragment) OS=Homo sapiens GN=CANX PE=2 SV=1 - [D6RHJ3_HUMAN]		8.6	4.16	0.2025	9	1	1		1070000	-	-	-	-	-		0.01	-	-		D	-	-	D ; - ; -		2	True							1	1											1
252	242	P27824	P27824	Calnexin OS=Homo sapiens GN=CANX PE=1 SV=2 - [CALX_HUMAN]		67.5	4.6	0.027	9	1	1		1070000	-	-	-	-	-		0.01	-	-		D	-	-	D ; - ; -		2	False							1	1											1
252	242	B4DGP8	B4DGP8	Calnexin OS=Homo sapiens GN=CANX PE=2 SV=1 - [B4DGP8_HUMAN]		71.5	4.7	0.0255	9	1	1		1070000	-	-	-	-	-		0.01	-	-		D	-	-	D ; - ; -		2	False							1	1											1
252	242	D6RAU8	D6RAU8	Calnexin (Fragment) OS=Homo sapiens GN=CANX PE=2 SV=1 - [D6RAU8_HUMAN]		14.8	4.67	0.1194	9	1	1		1070000	-	-	-	-	-		0.01	-	-		D	-	-	D ; - ; -		2	False							1	1											1
252	242	D6RAQ8	D6RAQ8	Calnexin (Fragment) OS=Homo sapiens GN=CANX PE=2 SV=1 - [D6RAQ8_HUMAN]		11.9	4.28	0.1495	9	1	1		1070000	-	-	-	-	-		0.01	-	-		D	-	-	D ; - ; -		2	False							1	1											1
252	242	D6RDP7	D6RDP7	Calnexin (Fragment) OS=Homo sapiens GN=CANX PE=2 SV=1 - [D6RDP7_HUMAN]		18.6	4.72	0.0952	9	1	1		1070000	-	-	-	-	-		0.01	-	-		D	-	-	D ; - ; -		2	False							1	1											1
252	242	D6RD16	D6RD16	Calnexin OS=Homo sapiens GN=CANX PE=2 SV=1 - [D6RD16_HUMAN]		10.3	4.45	0.1667	9	1	1		1070000	-	-	-	-	-		0.01	-	-		D	-	-	D ; - ; -		2	False							1	1											1
252	242	D6RB85	D6RB85	Calnexin (Fragment) OS=Homo sapiens GN=CANX PE=2 SV=1 - [D6RB85_HUMAN]		16	4.74	0.1111	9	1	1		1070000	-	-	-	-	-		0.01	-	-		D	-	-	D ; - ; -		2	False							1	1											1
252	242	H0Y9Q7	H0Y9Q7	Calnexin (Fragment) OS=Homo sapiens GN=CANX PE=3 SV=1 - [H0Y9Q7_HUMAN]		18.8	6.92	0.0941	9	1	1		1070000	-	-	-	-	-		0.01	-	-		D	-	-	D ; - ; -		2	False							1	1											1
																								D	-	-	D ; - ; -
253	246	Q5W011	Q5W011	Splicing factor 45 (Fragment) OS=Homo sapiens GN=RBM17 PE=2 SV=1 - [Q5W011_HUMAN]		24.2	6.19	0.0425	3	1	1		0	-	-	-	-	-		0.01	-	-		D	-	-	D ; - ; -		2	True							1	1											1
253	246	Q96I25	Q96I25	Splicing factor 45 OS=Homo sapiens GN=RBM17 PE=1 SV=1 - [SPF45_HUMAN]		44.9	5.97	0.0224	3	1	1		0	-	-	-	-	-		0.01	-	-		D	-	-	D ; - ; -		2	False							1	1											1
253	246	Q5W010	Q5W010	Splicing factor 45 (Fragment) OS=Homo sapiens GN=RBM17 PE=2 SV=1 - [Q5W010_HUMAN]		25.3	5.68	0.0407	3	1	1		0	-	-	-	-	-		0.01	-	-		D	-	-	D ; - ; -		2	False							1	1											1
																								D	-	-	D ; - ; -
254	252	H3BRG4	H3BRG4	Cytochrome b-c1 complex subunit 2, mitochondrial OS=Homo sapiens GN=UQCRC2 PE=2 SV=1 - [H3BRG4_HUMAN]		44.6	9	0.0388	2	1	1		695300	-	-	-	-	-		0.01	-	-		D	-	-	D ; - ; -		2	True							1	1											1
254	252	P22695	P22695	Cytochrome b-c1 complex subunit 2, mitochondrial OS=Homo sapiens GN=UQCRC2 PE=1 SV=3 - [QCR2_HUMAN]		48.4	8.63	0.0353	2	1	1		695300	-	-	-	-	-		0.01	-	-		D	-	-	D ; - ; -		2	False							1	1											1
																								D	-	-	D ; - ; -
255	261	H0YJH7	H0YJH7	Thymopentin (Fragment) OS=Homo sapiens GN=TMPO PE=2 SV=1 - [H0YJH7_HUMAN]		26.9	9.31	0.0675	6	1	1		0	-	-	-	-	-		0.01	-	-		D	-	-	D ; - ; -		2	True							1	1											1
255	261	P42166	P42166	Lamina-associated polypeptide 2, isoform alpha OS=Homo sapiens GN=TMPO PE=1 SV=2 - [LAP2A_HUMAN]		75.4	7.66	0.0231	6	1	1		0	-	-	-	-	-		0.01	-	-		D	-	-	D ; - ; -		2	False							1	1											1
255	261	P42167	P42167	Lamina-associated polypeptide 2, isoforms beta/gamma OS=Homo sapiens GN=TMPO PE=1 SV=2 - [LAP2B_HUMAN]		50.6	9.38	0.0352	6	1	1		0	-	-	-	-	-		0.01	-	-		D	-	-	D ; - ; -		2	False							1	1											1
255	261	A2T926	A2T926	Thymopentin OS=Homo sapiens GN=TMPO PE=2 SV=1 - [A2T926_HUMAN]		27.4	8.48	0.0645	6	1	1		0	-	-	-	-	-		0.01	-	-		D	-	-	D ; - ; -		2	False							1	1											1
255	261	P42167-2	P42167-2	Isoform Gamma of Lamina-associated polypeptide 2, isoforms beta/gamma OS=Homo sapiens GN=TMPO - [LAP2B_HUMAN]		38.7	9.16	0.0464	6	1	1		0	-	-	-	-	-		0.01	-	-		D	-	-	D ; - ; -		2	False							1	1											1
255	261	G5E972	G5E972	Thymopentin OS=Homo sapiens GN=TMPO PE=2 SV=1 - [G5E972_HUMAN]		46.3	9.03	0.0386	6	1	1		0	-	-	-	-	-		0.01	-	-		D	-	-	D ; - ; -		2	False							1	1											1
																								D	-	-	D ; - ; -
256	262	H0YJH9	H0YJH9	Polyadenylate-binding protein 2 (Fragment) OS=Homo sapiens GN=PABPN1 PE=4 SV=1 - [H0YJH9_HUMAN]		11.1	11.27	0.1146	6	1	1		6052000	-	-	-	-	-		0.01	-	-		D	-	-	D ; - ; -		2	True							1	1											1
256	262	Q86U42	Q86U42	Polyadenylate-binding protein 2 OS=Homo sapiens GN=PABPN1 PE=1 SV=3 - [PABP2_HUMAN]		32.7	5.06	0.0359	6	1	1		6052000	-	-	-	-	-		0.01	-	-		D	-	-	D ; - ; -		2	False							1	1											1
256	262	B4DEH8	B4DEH8	Polyadenylate-binding protein 2 OS=Homo sapiens GN=PABPN1 PE=2 SV=1 - [B4DEH8_HUMAN]		19	9.23	0.0655	6	1	1		6052000	-	-	-	-	-		0.01	-	-		D	-	-	D ; - ; -		2	False							1	1											1
256	262	G3V4T2	G3V4T2	Polyadenylate-binding protein 2 OS=Homo sapiens GN=PABPN1 PE=2 SV=1 - [G3V4T2_HUMAN]		20.2	9.48	0.0618	6	1	1		6052000	-	-	-	-	-		0.01	-	-		D	-	-	D ; - ; -		2	False							1	1											1
256	262	Q86U42-2	Q86U42-2	Isoform 2 of Polyadenylate-binding protein 2 OS=Homo sapiens GN=PABPN1 - [PABP2_HUMAN]		31.5	4.96	0.0372	6	1	1		6052000	-	-	-	-	-		0.01	-	-		D	-	-	D ; - ; -		2	False							1	1											1
256	262	Q92843-2	Q92843-2	Isoform 3 of Bcl-2-like protein 2 OS=Homo sapiens GN=BCL2L2 - [B2CL2_HUMAN]		37.1	8.13	0.033	6	1	1		6052000	-	-	-	-	-		0.01	-	-		D	-	-	D ; - ; -		2	False							1	1											1
																								D	-	-	D ; - ; -
257	267	F8W026	F8W026	Endoplasmin (Fragment) OS=Homo sapiens GN=HSP90B1 PE=2 SV=1 - [F8W026_HUMAN]		5.6	4.89	0.2449	4	1	1		0	-	-	-	-	-		0.01	-	-		D	-	-	D ; - ; -		2	True							1	1											1
257	267	P14625	P14625	Endoplasmin OS=Homo sapiens GN=HSP90B1 PE=1 SV=1 - [ENPL_HUMAN]		92.4	4.84	0.0149	4	1	1		0	-	-	-	-	-		0.01	-	-		D	-	-	D ; - ; -		2	False							1	1											1
257	267	P08238	P08238	Heat shock protein HSP 90-beta OS=Homo sapiens GN=HSP90AB1 PE=1 SV=4 - [HS90B_HUMAN]		83.2	5.03	0.0166	4	1	1		0	-	-	-	-	-		0.01	-	-		D	-	-	D ; - ; -		2	False							1	1											1
257	267	Q5T9W8	Q5T9W8	Heat shock protein HSP 90-beta (Fragment) OS=Homo sapiens GN=HSP90AB1 PE=2 SV=1 - [Q5T9W8_HUMAN]		19.1	5.06	0.0714	4	1	1		0	-	-	-	-	-		0.01	-	-		D	-	-	D ; - ; -		2	False							1	1											1
																								D	-	-	D ; - ; -
258	269	Q9H0D6-2	Q9H0D6-2	Isoform 2 of 5'-3' exoribonuclease 2 OS=Homo sapiens GN=XRN2 - [XRN2_HUMAN]		99.9	8.02	0.0172	3	1	1		493700	-	-	-	-	-		0.01	-	-		D	-	-	D ; - ; -		2	True							1	1											1
258	269	Q9H0D6	Q9H0D6	5'-3' exoribonuclease 2 OS=Homo sapiens GN=XRN2 PE=1 SV=1 - [XRN2_HUMAN]		108.5	7.47	0.0158	3	1	1		493700	-	-	-	-	-		0.01	-	-		D	-	-	D ; - ; -		2	False							1	1											1
258	269	B4DZC3	B4DZC3	5'-3' exoribonuclease 2 OS=Homo sapiens GN=XRN2 PE=2 SV=1 - [B4DZC3_HUMAN]		102.4	7.64	0.0167	3	1	1		493700	-	-	-	-	-		0.01	-	-		D	-	-	D ; - ; -		2	False							1	1											1
																								D	-	-	D ; - ; -
259	274	M0R0Y3	M0R0Y3	RuvB-like 2 OS=Homo sapiens GN=RUVBL2 PE=4 SV=1 - [M0R0Y3_HUMAN]		38.7	7.97	0.0452	3	1	1		0	-	-	-	-	-		0.01	-	-		D	-	-	D ; - ; -		2	True							1	1											1
259	274	Q9Y230	Q9Y230	RuvB-like 2 OS=Homo sapiens GN=RUVBL2 PE=1 SV=3 - [RUVB2_HUMAN]		51.1	5.64	0.0346	3	1	1		0	-	-	-	-	-		0.01	-	-		D	-	-	D ; - ; -		2	False							1	1											1
259	274	B3KQ59	B3KQ59	RuvB-like 2 OS=Homo sapiens GN=RUVBL2 PE=2 SV=1 - [B3KQ59_HUMAN]		46.3	5.44	0.0383	3	1	1		0	-	-	-	-	-		0.01	-	-		D	-	-	D ; - ; -		2	False							1	1											1
																								D	-	-	D ; - ; -
260	290	H0YM22	H0YM22	Gliomedin (Fragment) OS=Homo sapiens GN=GLDN PE=2 SV=1 - [H0YM22_HUMAN]		16	8.48	0.103	1	1	1		907900	-	-	-	-	-		0.01	-	-		D	-	-	D ; - ; -		2	True								1
																								D	-	-	D ; - ; -
261	293	P10809	P10809	60 kDa heat shock protein, mitochondrial OS=Homo sapiens GN=HSPD1 PE=1 SV=2 - [CH60_HUMAN]		61	5.87	0.0157	1	1	1		-	-	1051000	-	-	-		-	0.01	-		-	D	-	- ; D ; -		2	True									1	1
																								-	D	-	- ; D ; -
262	297	O14654	O14654	Insulin receptor substrate 4 OS=Homo sapiens GN=IRS4 PE=1 SV=1 - [IRS4_HUMAN]		133.7	8.44	0.0072	1	1	1		-	-	0	-	-	-		-	0.01	-		-	D	-	- ; D ; -		2	True									1	1
																								-	D	-	- ; D ; -
263	304	P18621-2	P18621-2	Isoform 2 of 60S ribosomal protein L17 OS=Homo sapiens GN=RPL17 - [RL17_HUMAN]		17.1	10.1	0.0959	6	1	1		-	-	1172000	-	-	-		-	0.01	-		-	D	-	- ; D ; -		2	True									1	1
263	304	P18621	P18621	60S ribosomal protein L17 OS=Homo sapiens GN=RPL17 PE=1 SV=3 - [RL17_HUMAN]		21.4	10.17	0.0761	6	1	1		-	-	1172000	-	-	-		-	0.01	-		-	D	-	- ; D ; -		2	False									1	1
263	304	J3QL51	J3QL51	60S ribosomal protein L17 OS=Homo sapiens GN=RPL17 PE=3 SV=1 - [J3QL51_HUMAN]		26.4	10.1	0.0614	6	1	1		-	-	1172000	-	-	-		-	0.01	-		-	D	-	- ; D ; -		2	False									1	1
263	304	J3QLC8	J3QLC8	60S ribosomal protein L17 OS=Homo sapiens GN=RPL17 PE=3 SV=1 - [J3QLC8_HUMAN]		20.2	10.2	0.0805	6	1	1		-	-	1172000	-	-	-		-	0.01	-		-	D	-	- ; D ; -		2	False									1	1
263	304	J3KRX5	J3KRX5	60S ribosomal protein L17 (Fragment) OS=Homo sapiens GN=RPL17 PE=3 SV=1 - [J3KRX5_HUMAN]		20.2	10.1	0.0805	6	1	1		-	-	1172000	-	-	-		-	0.01	-		-	D	-	- ; D ; -		2	False									1	1
263	304	J3QQT2	J3QQT2	60S ribosomal protein L17 (Fragment) OS=Homo sapiens GN=RPL17 PE=3 SV=1 - [J3QQT2_HUMAN]		19.8	10.04	0.0819	6	1	1		-	-	1172000	-	-	-		-	0.01	-		-	D	-	- ; D ; -		2	False									1	1
																								-	D	-	- ; D ; -
264	305	M0QZC5	M0QZC5	40S ribosomal protein S11 OS=Homo sapiens GN=RPS11 PE=4 SV=1 - [M0QZC5_HUMAN]		14	10.32	0.0932	2	1	1		-	-	1038000	-	-	-		-	0.01	-		-	D	-	- ; D ; -		2	True									1	1
264	305	P62280	P62280	40S ribosomal protein S11 OS=Homo sapiens GN=RPS11 PE=1 SV=3 - [RS11_HUMAN]		18.4	10.3	0.0696	2	1	1		-	-	1038000	-	-	-		-	0.01	-		-	D	-	- ; D ; -		2	False									1	1
																								-	D	-	- ; D ; -
265	306	Q9Y383-3	Q9Y383-3	Isoform 3 of Putative RNA-binding protein Luc7-like 2 OS=Homo sapiens GN=LUC7L2 - [LC7L2_HUMAN]		46.2	10.05	0.0386	4	1	1		-	-	0	-	-	-		-	0.01	-		-	D	-	- ; D ; -		2	True									1	1
265	306	Q9Y383	Q9Y383	Putative RNA-binding protein Luc7-like 2 OS=Homo sapiens GN=LUC7L2 PE=1 SV=2 - [LC7L2_HUMAN]		46.5	10.01	0.0383	4	1	1		-	-	0	-	-	-		-	0.01	-		-	D	-	- ; D ; -		2	False									1	1
265	306	Q9Y383-2	Q9Y383-2	Isoform 2 of Putative RNA-binding protein Luc7-like 2 OS=Homo sapiens GN=LUC7L2 - [LC7L2_HUMAN]		46.4	10.08	0.0384	4	1	1		-	-	0	-	-	-		-	0.01	-		-	D	-	- ; D ; -		2	False									1	1
265	306	B7Z4Q3	B7Z4Q3	Putative RNA-binding protein Luc7-like 2 OS=Homo sapiens GN=LUC7L2 PE=2 SV=1 - [B7Z4Q3_HUMAN]		54.2	10.13	0.0328	4	1	1		-	-	0	-	-	-		-	0.01	-		-	D	-	- ; D ; -		2	False									1	1
																								-	D	-	- ; D ; -
266	307	P62995-3	P62995-3	Isoform 3 of Transformer-2 protein homolog beta OS=Homo sapiens GN=TRA2B - [TRA2B_HUMAN]		21.9	10.15	0.0851	2	1	1		-	-	0	-	-	-		-	0.01	-		-	D	-	- ; D ; -		2	True									1	1
266	307	P62995	P62995	Transformer-2 protein homolog beta OS=Homo sapiens GN=TRA2B PE=1 SV=1 - [TRA2B_HUMAN]		33.6	11.25	0.0556	2	1	1		-	-	0	-	-	-		-	0.01	-		-	D	-	- ; D ; -		2	False									1	1
																								-	D	-	- ; D ; -
267	308	B7Z5E2	B7Z5E2	26S protease regulatory subunit 7 OS=Homo sapiens GN=PSMC2 PE=2 SV=1 - [B7Z5E2_HUMAN]		33.3	8.41	0.0439	2	1	1		-	-	815200	-	-	-		-	0.01	-		-	D	-	- ; D ; -		2	True									1	1
267	308	P35998	P35998	26S protease regulatory subunit 7 OS=Homo sapiens GN=PSMC2 PE=1 SV=3 - [PRS7_HUMAN]		48.6	5.95	0.03	2	1	1		-	-	815200	-	-	-		-	0.01	-		-	D	-	- ; D ; -		2	False									1	1
																								-	D	-	- ; D ; -
268	311	E7EX53	E7EX53	Ribosomal protein L15 (Fragment) OS=Homo sapiens GN=RPL15 PE=2 SV=1 - [E7EX53_HUMAN]		15.7	11	0.0677	4	1	1		-	-	984700	-	606600	-		-	0.01	0.01		-	D	D	- ; D ; D		2	True									1		1
268	311	P61313	P61313	60S ribosomal protein L15 OS=Homo sapiens GN=RPL15 PE=1 SV=2 - [RL15_HUMAN]		24.1	11.62	0.0441	4	1	1		-	-	984700	-	606600	-		-	0.01	0.01		-	D	D	- ; D ; D		2	False									1		1
268	311	P61313-2	P61313-2	Isoform 2 of 60S ribosomal protein L15 OS=Homo sapiens GN=RPL15 - [RL15_HUMAN]		16.7	11.53	0.0621	4	1	1		-	-	984700	-	606600	-		-	0.01	0.01		-	D	D	- ; D ; D		2	False									1		1
268	311	E7EQV9	E7EQV9	Ribosomal protein L15 (Fragment) OS=Homo sapiens GN=RPL15 PE=2 SV=1 - [E7EQV9_HUMAN]		20.5	11.28	0.0517	4	1	1		-	-	984700	-	606600	-		-	0.01	0.01		-	D	D	- ; D ; D		2	False									1		1
																								-	D	D	- ; D ; D
269	314	E9PET8	E9PET8	Kinesin heavy chain isoform 5C OS=Homo sapiens GN=KIF5C PE=4 SV=2 - [E9PET8_HUMAN]		98.9	6.14	0.0186	2	1	1		-	-	0	-	-	-		-	0.01	-		-	D	-	- ; D ; -		2	True									1	1
269	314	O60282	O60282	Kinesin heavy chain isoform 5C OS=Homo sapiens GN=KIF5C PE=1 SV=1 - [KIF5C_HUMAN]		109.4	6.19	0.0167	2	1	1		-	-	0	-	-	-		-	0.01	-		-	D	-	- ; D ; -		2	False									1	1
																								-	D	-	- ; D ; -
270	315	F5H1S9	F5H1S9	tRNA pseudouridine synthase OS=Homo sapiens GN=PUS1 PE=2 SV=1 - [F5H1S9_HUMAN]		41.7	7.53	0.0294	4	1	1		-	-	0	-	-	-		-	0.01	-		-	D	-	- ; D ; -		2	True									1	1
270	315	Q9Y606	Q9Y606	tRNA pseudouridine synthase A, mitochondrial OS=Homo sapiens GN=PUS1 PE=1 SV=3 - [TRUA_HUMAN]		47.4	8.41	0.0258	4	1	1		-	-	0	-	-	-		-	0.01	-		-	D	-	- ; D ; -		2	False									1	1
270	315	Q9Y606-2	Q9Y606-2	Isoform 2 of tRNA pseudouridine synthase A, mitochondrial OS=Homo sapiens GN=PUS1 - [TRUA_HUMAN]		44.3	7.71	0.0276	4	1	1		-	-	0	-	-	-		-	0.01	-		-	D	-	- ; D ; -		2	False									1	1
270	315	G8JLB3	G8JLB3	tRNA pseudouridine synthase (Fragment) OS=Homo sapiens GN=PUS1 PE=2 SV=1 - [G8JLB3_HUMAN]		42.9	8.47	0.0286	4	1	1		-	-	0	-	-	-		-	0.01	-		-	D	-	- ; D ; -		2	False									1	1
																								-	D	-	- ; D ; -
271	321	F8VUA6	F8VUA6	60S ribosomal protein L18 (Fragment) OS=Homo sapiens GN=RPL18 PE=2 SV=1 - [F8VUA6_HUMAN]		14.5	11.75	0.1	7	1	1		-	-	1635000	-	-	-		-	0.01	-		-	D	-	- ; D ; -		2	True									1	1
271	321	Q07020	Q07020	60S ribosomal protein L18 OS=Homo sapiens GN=RPL18 PE=1 SV=2 - [RL18_HUMAN]		21.6	11.72	0.0691	7	1	1		-	-	1635000	-	-	-		-	0.01	-		-	D	-	- ; D ; -		2	False									1	1
271	321	G3V203	G3V203	60S ribosomal protein L18 OS=Homo sapiens GN=RPL18 PE=2 SV=1 - [G3V203_HUMAN]		18.7	11.59	0.0793	7	1	1		-	-	1635000	-	-	-		-	0.01	-		-	D	-	- ; D ; -		2	False									1	1
271	321	F8VWC5	F8VWC5	60S ribosomal protein L18 OS=Homo sapiens GN=RPL18 PE=2 SV=1 - [F8VWC5_HUMAN]		18.1	11.84	0.0818	7	1	1		-	-	1635000	-	-	-		-	0.01	-		-	D	-	- ; D ; -		2	False									1	1
271	321	F8VYV2	F8VYV2	60S ribosomal protein L18 OS=Homo sapiens GN=RPL18 PE=2 SV=1 - [F8VYV2_HUMAN]		15.6	11.78	0.0977	7	1	1		-	-	1635000	-	-	-		-	0.01	-		-	D	-	- ; D ; -		2	False									1	1
271	321	H0YHA7	H0YHA7	60S ribosomal protein L18 (Fragment) OS=Homo sapiens GN=RPL18 PE=3 SV=1 - [H0YHA7_HUMAN]		19	11.78	0.0778	7	1	1		-	-	1635000	-	-	-		-	0.01	-		-	D	-	- ; D ; -		2	False									1	1
271	321	J3QQ67	J3QQ67	60S ribosomal protein L18 (Fragment) OS=Homo sapiens GN=RPL18 PE=3 SV=1 - [J3QQ67_HUMAN]		21.8	11.72	0.0684	7	1	1		-	-	1635000	-	-	-		-	0.01	-		-	D	-	- ; D ; -		2	False									1	1
																								-	D	-	- ; D ; -
272	323	J3QSB4	J3QSB4	60S ribosomal protein L13 (Fragment) OS=Homo sapiens GN=RPL13 PE=3 SV=1 - [J3QSB4_HUMAN]		14.7	12.12	0.0873	2	1	1		-	-	4053000	-	-	-		-	0.01	-		-	D	-	- ; D ; -		2	True									1	1
272	323	P26373	P26373	60S ribosomal protein L13 OS=Homo sapiens GN=RPL13 PE=1 SV=4 - [RL13_HUMAN]		24.2	11.65	0.0521	2	1	1		-	-	4053000	-	-	-		-	0.01	-		-	D	-	- ; D ; -		2	False									1	1
																								-	D	-	- ; D ; -
273	324	K7EMV3	K7EMV3	Histone H3 OS=Homo sapiens GN=H3F3B PE=3 SV=1 - [K7EMV3_HUMAN]		10.3	11.82	0.0761	10	1	1		-	-	1204000	-	1518000	-		-	0.01	0.01		-	D	D	- ; D ; D		2	True									1		1
273	324	Q16695	Q16695	Histone H3.1t OS=Homo sapiens GN=HIST3H3 PE=1 SV=3 - [H31T_HUMAN]		15.5	11.12	0.0515	10	1	1		-	-	1204000	-	1518000	-		-	0.01	0.01		-	D	D	- ; D ; D		2	False									1		1
273	324	P68431	P68431	Histone H3.1 OS=Homo sapiens GN=HIST1H3A PE=1 SV=2 - [H31_HUMAN]		15.4	11.12	0.0515	10	1	1		-	-	1204000	-	1518000	-		-	0.01	0.01		-	D	D	- ; D ; D		2	False									1		1
273	324	Q71DI3	Q71DI3	Histone H3.2 OS=Homo sapiens GN=HIST2H3A PE=1 SV=3 - [H32_HUMAN]		15.4	11.27	0.0515	10	1	1		-	-	1204000	-	1518000	-		-	0.01	0.01		-	D	D	- ; D ; D		2	False									1		1
273	324	P84243	P84243	Histone H3.3 OS=Homo sapiens GN=H3F3A PE=1 SV=2 - [H33_HUMAN]		15.3	11.27	0.0515	10	1	1		-	-	1204000	-	1518000	-		-	0.01	0.01		-	D	D	- ; D ; D		2	False									1		1
273	324	Q6NXT2	Q6NXT2	Histone H3.3C OS=Homo sapiens GN=H3F3C PE=1 SV=3 - [H3C_HUMAN]		15.2	11.11	0.0519	10	1	1		-	-	1204000	-	1518000	-		-	0.01	0.01		-	D	D	- ; D ; D		2	False									1		1
273	324	B4DEB1	B4DEB1	Histone H3 OS=Homo sapiens GN=H3F3A PE=2 SV=1 - [B4DEB1_HUMAN]		14	11.34	0.0569	10	1	1		-	-	1204000	-	1518000	-		-	0.01	0.01		-	D	D	- ; D ; D		2	False									1		1
273	324	K7EK07	K7EK07	Histone H3 (Fragment) OS=Homo sapiens GN=H3F3B PE=3 SV=1 - [K7EK07_HUMAN]		14.9	11.3	0.053	10	1	1		-	-	1204000	-	1518000	-		-	0.01	0.01		-	D	D	- ; D ; D		2	False									1		1
273	324	K7ES00	K7ES00	Histone H3.3 (Fragment) OS=Homo sapiens GN=H3F3B PE=4 SV=1 - [K7ES00_HUMAN]		16.6	11.84	0.0464	10	1	1		-	-	1204000	-	1518000	-		-	0.01	0.01		-	D	D	- ; D ; D		2	False									1		1
273	324	K7EP01	K7EP01	Histone H3.3 OS=Homo sapiens GN=H3F3B PE=4 SV=1 - [K7EP01_HUMAN]		12.8	11.49	0.0619	10	1	1		-	-	1204000	-	1518000	-		-	0.01	0.01		-	D	D	- ; D ; D		2	False									1		1
																								-	D	D	- ; D ; D
274	326	P16949	P16949	Stathmin OS=Homo sapiens GN=STMN1 PE=1 SV=3 - [STMN1_HUMAN]		17.3	5.97	0.0671	2	1	1		-	-	720100	-	674100	-		-	0.01	0.01		-	D	D	- ; D ; D		2	True										1	1
274	326	P16949-2	P16949-2	Isoform 2 of Stathmin OS=Homo sapiens GN=STMN1 - [STMN1_HUMAN]		19.8	7.02	0.0575	2	1	1		-	-	720100	-	674100	-		-	0.01	0.01		-	D	D	- ; D ; D		2	False										1	1
																								-	D	D	- ; D ; D
275	328	O00623	O00623	Peroxisome assembly protein 12 OS=Homo sapiens GN=PEX12 PE=1 SV=1 - [PEX12_HUMAN]		40.8	9.11	0.0557	1	1	1		-	-	-	-	10780000	-		-	-	0.01		-	-	D	- ; - ; D		2	True											1
																								-	-	D	- ; - ; D
276	333	Q8NC51-4	Q8NC51-4	Isoform 4 of Plasminogen activator inhibitor 1 RNA-binding protein OS=Homo sapiens GN=SERBP1 - [PAIRB_HUMAN]		42.4	8.44	0.0413	4	1	1		-	-	-	-	0	-		-	-	0.01		-	-	D	- ; - ; D		2	True											1	1
276	333	Q8NC51	Q8NC51	Plasminogen activator inhibitor 1 RNA-binding protein OS=Homo sapiens GN=SERBP1 PE=1 SV=2 - [PAIRB_HUMAN]		44.9	8.65	0.0392	4	1	1		-	-	-	-	0	-		-	-	0.01		-	-	D	- ; - ; D		2	False											1	1
276	333	Q8NC51-2	Q8NC51-2	Isoform 2 of Plasminogen activator inhibitor 1 RNA-binding protein OS=Homo sapiens GN=SERBP1 - [PAIRB_HUMAN]		44.2	8.66	0.0398	4	1	1		-	-	-	-	0	-		-	-	0.01		-	-	D	- ; - ; D		2	False											1	1
276	333	Q8NC51-3	Q8NC51-3	Isoform 3 of Plasminogen activator inhibitor 1 RNA-binding protein OS=Homo sapiens GN=SERBP1 - [PAIRB_HUMAN]		43.1	8.44	0.0407	4	1	1		-	-	-	-	0	-		-	-	0.01		-	-	D	- ; - ; D		2	False											1	1
																								-	-	D	- ; - ; D
277	336	Q7Z4K8-4	Q7Z4K8-4	Isoform 4 of Tripartite motif-containing protein 46 OS=Homo sapiens GN=TRIM46 - [TRI46_HUMAN]		54.7	8.47	0.0161	8	1	1		-	-	-	-	1461000	-		-	-	0.01		-	-	D	- ; - ; D		2	True											1	1
277	336	Q7Z4K8	Q7Z4K8	Tripartite motif-containing protein 46 OS=Homo sapiens GN=TRIM46 PE=2 SV=2 - [TRI46_HUMAN]		83.4	7.72	0.0105	8	1	1		-	-	-	-	1461000	-		-	-	0.01		-	-	D	- ; - ; D		2	False											1	1
277	336	Q5VT61	Q5VT61	Tripartite motif-containing 46, isoform CRA_c OS=Homo sapiens GN=TRIM46 PE=2 SV=1 - [Q5VT61_HUMAN]		71.8	8.03	0.0124	8	1	1		-	-	-	-	1461000	-		-	-	0.01		-	-	D	- ; - ; D		2	False											1	1
277	336	B7Z975	B7Z975	Tripartite motif-containing protein 46 OS=Homo sapiens GN=TRIM46 PE=2 SV=1 - [B7Z975_HUMAN]		55.3	8.84	0.0158	8	1	1		-	-	-	-	1461000	-		-	-	0.01		-	-	D	- ; - ; D		2	False											1	1
277	336	Q7Z4K8-5	Q7Z4K8-5	Isoform 5 of Tripartite motif-containing protein 46 OS=Homo sapiens GN=TRIM46 - [TRI46_HUMAN]		80.9	7.94	0.0109	8	1	1		-	-	-	-	1461000	-		-	-	0.01		-	-	D	- ; - ; D		2	False											1	1
277	336	Q7Z4K8-3	Q7Z4K8-3	Isoform 3 of Tripartite motif-containing protein 46 OS=Homo sapiens GN=TRIM46 - [TRI46_HUMAN]		57.4	8.69	0.0153	8	1	1		-	-	-	-	1461000	-		-	-	0.01		-	-	D	- ; - ; D		2	False											1	1
277	336	Q7Z4K8-2	Q7Z4K8-2	Isoform 2 of Tripartite motif-containing protein 46 OS=Homo sapiens GN=TRIM46 - [TRI46_HUMAN]		61.7	8.37	0.0145	8	1	1		-	-	-	-	1461000	-		-	-	0.01		-	-	D	- ; - ; D		2	False											1	1
277	336	F5GYK0	F5GYK0	Tripartite motif-containing protein 46 OS=Homo sapiens GN=TRIM46 PE=2 SV=1 - [F5GYK0_HUMAN]		69.5	7.37	0.0126	8	1	1		-	-	-	-	1461000	-		-	-	0.01		-	-	D	- ; - ; D		2	False											1	1
																								-	-	D	- ; - ; D
278	337	H7C5K7	H7C5K7	TCDD-inducible poly [ADP-ribose] polymerase (Fragment) OS=Homo sapiens GN=TIPARP PE=4 SV=1 - [H7C5K7_HUMAN]		42.4	9.1	0.0222	4	1	1		-	-	-	-	7563000	-		-	-	0.01		-	-	D	- ; - ; D		2	True											1	1
278	337	Q7Z3E1	Q7Z3E1	TCDD-inducible poly [ADP-ribose] polymerase OS=Homo sapiens GN=TIPARP PE=2 SV=1 - [PARPT_HUMAN]		76.2	6.65	0.0122	4	1	1		-	-	-	-	7563000	-		-	-	0.01		-	-	D	- ; - ; D		2	False											1	1
278	337	G5E9W1	G5E9W1	TCDD-inducible poly [ADP-ribose] polymerase (Fragment) OS=Homo sapiens GN=TIPARP PE=2 SV=1 - [G5E9W1_HUMAN]		75.9	6.65	0.0122	4	1	1		-	-	-	-	7563000	-		-	-	0.01		-	-	D	- ; - ; D		2	False											1	1
278	337	C9JXM5	C9JXM5	TCDD-inducible poly [ADP-ribose] polymerase (Fragment) OS=Homo sapiens GN=TIPARP PE=2 SV=1 - [C9JXM5_HUMAN]		58.7	5.77	0.0158	4	1	1		-	-	-	-	7563000	-		-	-	0.01		-	-	D	- ; - ; D		2	False											1	1
																								-	-	D	- ; - ; D
279	338	Q9Y265-2	Q9Y265-2	Isoform 2 of RuvB-like 1 OS=Homo sapiens GN=RUVBL1 - [RUVB1_HUMAN]		42.1	6.38	0.0337	2	1	1		-	-	-	-	0	-		-	-	0.01		-	-	D	- ; - ; D		2	True											1	1
279	338	Q9Y265	Q9Y265	RuvB-like 1 OS=Homo sapiens GN=RUVBL1 PE=1 SV=1 - [RUVB1_HUMAN]		50.2	6.42	0.0285	2	1	1		-	-	-	-	0	-		-	-	0.01		-	-	D	- ; - ; D		2	False											1	1
																								-	-	D	- ; - ; D
280	340	O75054	O75054	Immunoglobulin superfamily member 3 OS=Homo sapiens GN=IGSF3 PE=2 SV=3 - [IGSF3_HUMAN]		135.1	6.07	0.0101	3	1	1		-	-	-	-	0	-		-	-	0.01		-	-	D	- ; - ; D		2	True												1
280	340	A6NJZ6	A6NJZ6	Immunoglobulin superfamily member 3 OS=Homo sapiens GN=IGSF3 PE=2 SV=1 - [A6NJZ6_HUMAN]		137.4	6.09	0.0099	3	1	1		-	-	-	-	0	-		-	-	0.01		-	-	D	- ; - ; D		2	False												1
280	340	O75054-2	O75054-2	Isoform 2 of Immunoglobulin superfamily member 3 OS=Homo sapiens GN=IGSF3 - [IGSF3_HUMAN]		137.4	6.18	0.0099	3	1	1		-	-	-	-	0	-		-	-	0.01		-	-	D	- ; - ; D		2	False												1
																								-	-	D	- ; - ; D
281	13	O00418	O00418	Eukaryotic elongation factor 2 kinase OS=Homo sapiens GN=EEF2K PE=1 SV=2 - [EF2K_HUMAN]		82.1	5.33	0.011	1	1	1		-	5625000	-	-	-	-		100	-	-		U	-	-	U ; - ; -		1	True	1												1
																								U	-	-	U ; - ; -
282	94	Q5SYZ4	Q5SYZ4	Cellular retinoic acid-binding protein 2 (Fragment) OS=Homo sapiens GN=CRABP2 PE=2 SV=1 - [Q5SYZ4_HUMAN]		9.2	5.45	0.1341	2	1	1		-	34760000	-	-	-	-		100	-	-		U	-	-	U ; - ; -		1	True	1												1
282	94	P29373	P29373	Cellular retinoic acid-binding protein 2 OS=Homo sapiens GN=CRABP2 PE=1 SV=2 - [RABP2_HUMAN]		15.7	5.4	0.0797	2	1	1		-	34760000	-	-	-	-		100	-	-		U	-	-	U ; - ; -		1	False	1												1
																								U	-	-	U ; - ; -
283	98	B4DUV6	B4DUV6	cDNA FLJ51319, highly similar to tRNA (adenine-N(1)-)-methyltransferase non-catalytic subunit TRM6 OS=Homo sapiens GN=TRMT6 PE=2 SV=1 - [B4DUV6_HUMAN]		36.4	6.2	0.0306	2	1	1		-	1837000	-	-	-	-		100	-	-		U	-	-	U ; - ; -		1	True	1												1
283	98	Q9UJA5	Q9UJA5	tRNA (adenine(58)-N(1))-methyltransferase non-catalytic subunit TRM6 OS=Homo sapiens GN=TRMT6 PE=1 SV=1 - [TRM6_HUMAN]		55.8	7.55	0.0201	2	1	1		-	1837000	-	-	-	-		100	-	-		U	-	-	U ; - ; -		1	False	1												1
																								U	-	-	U ; - ; -
284	110	H0YEX5	H0YEX5	Splicing factor 3B subunit 2 (Fragment) OS=Homo sapiens GN=SF3B2 PE=4 SV=1 - [H0YEX5_HUMAN]		35	4.81	0.0317	3	1	1		-	1719000	-	-	-	-		100	-	-		U	-	-	U ; - ; -		1	True	1												1
284	110	Q13435	Q13435	Splicing factor 3B subunit 2 OS=Homo sapiens GN=SF3B2 PE=1 SV=2 - [SF3B2_HUMAN]		100.2	5.67	0.0112	3	1	1		-	1719000	-	-	-	-		100	-	-		U	-	-	U ; - ; -		1	False	1												1
284	110	E9PPJ0	E9PPJ0	Splicing factor 3B subunit 2 OS=Homo sapiens GN=SF3B2 PE=2 SV=1 - [E9PPJ0_HUMAN]		98.1	5.62	0.0114	3	1	1		-	1719000	-	-	-	-		100	-	-		U	-	-	U ; - ; -		1	False	1												1
																								U	-	-	U ; - ; -
285	129	Q9NYQ8	Q9NYQ8	Protocadherin Fat 2 OS=Homo sapiens GN=FAT2 PE=1 SV=2 - [FAT2_HUMAN]		479	5.16	0.0018	1	1	1		-	-	-	1394000	-	-		-	100	-		-	U	-	- ; U ; -		1	True			1												1
																								-	U	-	- ; U ; -
286	130	Q86YZ3	Q86YZ3	Hornerin OS=Homo sapiens GN=HRNR PE=1 SV=2 - [HORN_HUMAN]		282.2	10.04	0.0168	1	1	1		-	-	-	719900	-	-		-	100	-		-	U	-	- ; U ; -		1	True			1												1
																								-	U	-	- ; U ; -
287	149	Q7Z7B0-3	Q7Z7B0-3	Isoform 3 of Filamin-A-interacting protein 1 OS=Homo sapiens GN=FILIP1 - [FLIP1_HUMAN]		109.2	8.07	0.0197	3	1	1		-	-	-	0	-	-		-	100	-		-	U	-	- ; U ; -		1	True			1												1
287	149	Q7Z7B0	Q7Z7B0	Filamin-A-interacting protein 1 OS=Homo sapiens GN=FILIP1 PE=2 SV=1 - [FLIP1_HUMAN]		138	8.32	0.0157	3	1	1		-	-	-	0	-	-		-	100	-		-	U	-	- ; U ; -		1	False			1												1
287	149	Q7Z7B0-2	Q7Z7B0-2	Isoform 2 of Filamin-A-interacting protein 1 OS=Homo sapiens GN=FILIP1 - [FLIP1_HUMAN]		134.8	7.97	0.0161	3	1	1		-	-	-	0	-	-		-	100	-		-	U	-	- ; U ; -		1	False			1												1
																								-	U	-	- ; U ; -
288	152	Q5STZ7	Q5STZ7	ATP-binding cassette sub-family F member 1 OS=Homo sapiens GN=ABCF1 PE=4 SV=2 - [Q5STZ7_HUMAN]		27.2	5.68	0.084	4	1	1		-	-	-	0	-	-		-	100	-		-	U	-	- ; U ; -		1	True				1												1
288	152	Q8NE71	Q8NE71	ATP-binding cassette sub-family F member 1 OS=Homo sapiens GN=ABCF1 PE=1 SV=2 - [ABCF1_HUMAN]		95.9	6.8	0.0237	4	1	1		-	-	-	0	-	-		-	100	-		-	U	-	- ; U ; -		1	False				1												1
288	152	Q8NE71-2	Q8NE71-2	Isoform 2 of ATP-binding cassette sub-family F member 1 OS=Homo sapiens GN=ABCF1 - [ABCF1_HUMAN]		91.6	7.68	0.0248	4	1	1		-	-	-	0	-	-		-	100	-		-	U	-	- ; U ; -		1	False				1												1
288	152	H0YGW7	H0YGW7	ATP-binding cassette sub-family F member 1 (Fragment) OS=Homo sapiens GN=ABCF1 PE=3 SV=1 - [H0YGW7_HUMAN]		67.6	8.19	0.0336	4	1	1		-	-	-	0	-	-		-	100	-		-	U	-	- ; U ; -		1	False				1												1
																								-	U	-	- ; U ; -
289	153	Q9P225-2	Q9P225-2	Isoform 2 of Dynein heavy chain 2, axonemal OS=Homo sapiens GN=DNAH2 - [DYH2_HUMAN]		481.7	6.43	0.0048	2	1	1		-	-	-	17250000	-	-		-	100	-		-	U	-	- ; U ; -		1	True				1												1
289	153	Q9P225	Q9P225	Dynein heavy chain 2, axonemal OS=Homo sapiens GN=DNAH2 PE=2 SV=3 - [DYH2_HUMAN]		507.4	6.37	0.0045	2	1	1		-	-	-	17250000	-	-		-	100	-		-	U	-	- ; U ; -		1	False				1												1
																								-	U	-	- ; U ; -
290	163	Q8TF72	Q8TF72	Protein Shroom3 OS=Homo sapiens GN=SHROOM3 PE=1 SV=2 - [SHRM3_HUMAN]		216.7	7.8	0.0045	1	1	1		-	-	-	-	-	198600000		-	-	100		-	-	U	- ; - ; U		1	True					1												1
																								-	-	U	- ; - ; U
291	170	Q5JXJ2	Q5JXJ2	Proteasome subunit alpha type-7 OS=Homo sapiens GN=PSMA7 PE=2 SV=1 - [Q5JXJ2_HUMAN]		16.1	8.02	0.094	7	1	1		-	-	-	-	-	571800		-	-	100		-	-	U	- ; - ; U		1	True					1												1
291	170	Q8TAA3	Q8TAA3	Proteasome subunit alpha type-7-like OS=Homo sapiens GN=PSMA8 PE=1 SV=3 - [PSA7L_HUMAN]		28.5	8.98	0.0547	7	1	1		-	-	-	-	-	571800		-	-	100		-	-	U	- ; - ; U		1	False					1												1
291	170	O14818	O14818	Proteasome subunit alpha type-7 OS=Homo sapiens GN=PSMA7 PE=1 SV=1 - [PSA7_HUMAN]		27.9	8.46	0.0565	7	1	1		-	-	-	-	-	571800		-	-	100		-	-	U	- ; - ; U		1	False					1												1
291	170	O14818-2	O14818-2	Isoform 2 of Proteasome subunit alpha type-7 OS=Homo sapiens GN=PSMA7 - [PSA7_HUMAN]		20.2	8.51	0.0787	7	1	1		-	-	-	-	-	571800		-	-	100		-	-	U	- ; - ; U		1	False					1												1
291	170	Q8TAA3-5	Q8TAA3-5	Isoform 3 of Proteasome subunit alpha type-7-like OS=Homo sapiens GN=PSMA8 - [PSA7L_HUMAN]		27.8	8.98	0.056	7	1	1		-	-	-	-	-	571800		-	-	100		-	-	U	- ; - ; U		1	False					1												1
291	170	Q8TAA3-2	Q8TAA3-2	Isoform 2 of Proteasome subunit alpha type-7-like OS=Homo sapiens GN=PSMA8 - [PSA7L_HUMAN]		23.7	9.11	0.066	7	1	1		-	-	-	-	-	571800		-	-	100		-	-	U	- ; - ; U		1	False					1												1
291	170	H0Y586	H0Y586	Proteasome subunit alpha type-7 (Fragment) OS=Homo sapiens GN=PSMA7 PE=4 SV=1 - [H0Y586_HUMAN]		21.2	8.87	0.0749	7	1	1		-	-	-	-	-	571800		-	-	100		-	-	U	- ; - ; U		1	False					1												1
																								-	-	U	- ; - ; U
292	173	B4E124	B4E124	Ankyrin repeat and LEM domain-containing protein 1 OS=Homo sapiens GN=ANKLE1 PE=2 SV=1 - [B4E124_HUMAN]		46.6	6.07	0.0251	6	1	1		-	-	-	-	-	991600		-	-	100		-	-	U	- ; - ; U		1	True					1												1
292	173	Q8NAG6	Q8NAG6	Ankyrin repeat and LEM domain-containing protein 1 OS=Homo sapiens GN=ANKLE1 PE=2 SV=2 - [ANKL1_HUMAN]		66.8	6.43	0.0179	6	1	1		-	-	-	-	-	991600		-	-	100		-	-	U	- ; - ; U		1	False					1												1
292	173	M0QX15	M0QX15	Ankyrin repeat and LEM domain-containing protein 1 OS=Homo sapiens GN=ANKLE1 PE=4 SV=1 - [M0QX15_HUMAN]		62.5	6.62	0.019	6	1	1		-	-	-	-	-	991600		-	-	100		-	-	U	- ; - ; U		1	False					1												1
292	173	M0R002	M0R002	Ankyrin repeat and LEM domain-containing protein 1 OS=Homo sapiens GN=ANKLE1 PE=4 SV=1 - [M0R002_HUMAN]		64.2	6.28	0.0184	6	1	1		-	-	-	-	-	991600		-	-	100		-	-	U	- ; - ; U		1	False					1												1
292	173	J3KPY6	J3KPY6	Ankyrin repeat and LEM domain-containing protein 1 OS=Homo sapiens GN=ANKLE1 PE=4 SV=1 - [J3KPY6_HUMAN]		66.1	7.2	0.018	6	1	1		-	-	-	-	-	991600		-	-	100		-	-	U	- ; - ; U		1	False					1												1
292	173	Q8NAG6-1	Q8NAG6-1	Isoform 2 of Ankyrin repeat and LEM domain-containing protein 1 OS=Homo sapiens GN=ANKLE1 - [ANKL1_HUMAN]		62.2	6.77	0.0191	6	1	1		-	-	-	-	-	991600		-	-	100		-	-	U	- ; - ; U		1	False					1												1
																								-	-	U	- ; - ; U
293	176	H3BMF6	H3BMF6	Ubiquitin carboxyl-terminal hydrolase 7 OS=Homo sapiens GN=USP7 PE=2 SV=1 - [H3BMF6_HUMAN]		10.4	4.5	0.1209	8	1	1		-	-	-	-	-	0		-	-	100		-	-	U	- ; - ; U		1	True					1												1
293	176	Q93009	Q93009	Ubiquitin carboxyl-terminal hydrolase 7 OS=Homo sapiens GN=USP7 PE=1 SV=2 - [UBP7_HUMAN]		128.2	5.55	0.01	8	1	1		-	-	-	-	-	0		-	-	100		-	-	U	- ; - ; U		1	False					1												1
293	176	B7Z815	B7Z815	Ubiquitin carboxyl-terminal hydrolase OS=Homo sapiens GN=USP7 PE=2 SV=1 - [B7Z815_HUMAN]		126.2	5.71	0.0101	8	1	1		-	-	-	-	-	0		-	-	100		-	-	U	- ; - ; U		1	False					1												1
293	176	F5H2X1	F5H2X1	Ubiquitin carboxyl-terminal hydrolase OS=Homo sapiens GN=USP7 PE=2 SV=1 - [F5H2X1_HUMAN]		58.5	6.06	0.0216	8	1	1		-	-	-	-	-	0		-	-	100		-	-	U	- ; - ; U		1	False					1												1
293	176	H3BQD1	H3BQD1	Ubiquitin carboxyl-terminal hydrolase 7 (Fragment) OS=Homo sapiens GN=USP7 PE=2 SV=1 - [H3BQD1_HUMAN]		18.4	6.1	0.0692	8	1	1		-	-	-	-	-	0		-	-	100		-	-	U	- ; - ; U		1	False					1												1
293	176	H3BRA2	H3BRA2	Ubiquitin carboxyl-terminal hydrolase 7 (Fragment) OS=Homo sapiens GN=USP7 PE=2 SV=1 - [H3BRA2_HUMAN]		15.4	5.83	0.0846	8	1	1		-	-	-	-	-	0		-	-	100		-	-	U	- ; - ; U		1	False					1												1
293	176	H3BTM1	H3BTM1	Ubiquitin carboxyl-terminal hydrolase 7 (Fragment) OS=Homo sapiens GN=USP7 PE=2 SV=1 - [H3BTM1_HUMAN]		14.1	6.92	0.0932	8	1	1		-	-	-	-	-	0		-	-	100		-	-	U	- ; - ; U		1	False					1												1
293	176	H3BUV0	H3BUV0	Ubiquitin carboxyl-terminal hydrolase 7 (Fragment) OS=Homo sapiens GN=USP7 PE=2 SV=1 - [H3BUV0_HUMAN]		13	7.42	0.1009	8	1	1		-	-	-	-	-	0		-	-	100		-	-	U	- ; - ; U		1	False					1												1
																								-	-	U	- ; - ; U
294	177	Q93073-2	Q93073-2	Isoform 2 of Selenocysteine insertion sequence-binding protein 2-like OS=Homo sapiens GN=SECISBP2L - [SBP2L_HUMAN]		116.5	5.72	0.0095	2	1	1		-	-	-	-	-	0		-	-	100		-	-	U	- ; - ; U		1	True					1												1
294	177	Q93073	Q93073	Selenocysteine insertion sequence-binding protein 2-like OS=Homo sapiens GN=SECISBP2L PE=2 SV=3 - [SBP2L_HUMAN]		121.7	6.04	0.0091	2	1	1		-	-	-	-	-	0		-	-	100		-	-	U	- ; - ; U		1	False					1												1
																								-	-	U	- ; - ; U
295	179	G8JLK9	G8JLK9	Exocyst complex component 2 OS=Homo sapiens GN=EXOC2 PE=2 SV=1 - [G8JLK9_HUMAN]		58.6	6.15	0.027	2	1	1		-	-	-	-	-	15580000		-	-	100		-	-	U	- ; - ; U		1	True					1												1
295	179	Q96KP1	Q96KP1	Exocyst complex component 2 OS=Homo sapiens GN=EXOC2 PE=1 SV=1 - [EXOC2_HUMAN]		104	6.9	0.0152	2	1	1		-	-	-	-	-	15580000		-	-	100		-	-	U	- ; - ; U		1	False					1												1
																								-	-	U	- ; - ; U
296	182	Q8IZ13	Q8IZ13	Transposon-derived Buster3 transposase-like protein OS=Homo sapiens GN=C5orf54 PE=2 SV=1 - [CE054_HUMAN]		68.3	6.42	0.0101	1	1	1		-	-	-	-	-	49840000		-	-	100		-	-	U	- ; - ; U		1	True						1												1
																								-	-	U	- ; - ; U
297	183	Q9Y4Z2	Q9Y4Z2	Neurogenin-3 OS=Homo sapiens GN=NEUROG3 PE=1 SV=2 - [NGN3_HUMAN]		23.1	9.5	0.0654	1	1	1		-	-	-	-	-	979900		-	-	100		-	-	U	- ; - ; U		1	True						1												1
																								-	-	U	- ; - ; U
298	184	P34096	P34096	Ribonuclease 4 OS=Homo sapiens GN=RNASE4 PE=1 SV=3 - [RNAS4_HUMAN]		16.8	9.03	0.0748	1	1	1		-	-	-	-	-	1017000		-	-	100		-	-	U	- ; - ; U		1	True						1												1
																								-	-	U	- ; - ; U
299	185	Q6ZQQ6	Q6ZQQ6	WD repeat-containing protein 87 OS=Homo sapiens GN=WDR87 PE=1 SV=3 - [WDR87_HUMAN]		333	7.28	0.007	3	1	1		-	-	-	-	-	8405000		-	-	100		-	-	U	- ; - ; U		1	True						1												1
299	185	E7ESW6	E7ESW6	WD repeat-containing protein 87 OS=Homo sapiens GN=WDR87 PE=2 SV=1 - [E7ESW6_HUMAN]		337.6	7.28	0.0069	3	1	1		-	-	-	-	-	8405000		-	-	100		-	-	U	- ; - ; U		1	False						1												1
299	185	Q6ZQQ6-2	Q6ZQQ6-2	Isoform 2 of WD repeat-containing protein 87 OS=Homo sapiens GN=WDR87 - [WDR87_HUMAN]		337.6	7.28	0.0069	3	1	1		-	-	-	-	-	8405000		-	-	100		-	-	U	- ; - ; U		1	False						1												1
																								-	-	U	- ; - ; U
300	186	E7EM93	E7EM93	Peroxisomal NADH pyrophosphatase NUDT12 OS=Homo sapiens GN=NUDT12 PE=2 SV=1 - [E7EM93_HUMAN]		50	6.79	0.0405	2	1	1		-	-	-	-	-	75820		-	-	100		-	-	U	- ; - ; U		1	True						1												1
300	186	Q9BQG2	Q9BQG2	Peroxisomal NADH pyrophosphatase NUDT12 OS=Homo sapiens GN=NUDT12 PE=1 SV=1 - [NUD12_HUMAN]		52	6.83	0.039	2	1	1		-	-	-	-	-	75820		-	-	100		-	-	U	- ; - ; U		1	False						1												1
																								-	-	U	- ; - ; U
301	187	B4DN00	B4DN00	Pyruvate carboxylase, mitochondrial OS=Homo sapiens GN=PC PE=2 SV=1 - [B4DN00_HUMAN]		57.9	9.04	0.0227	2	1	1		-	-	-	-	-	0		-	-	100		-	-	U	- ; - ; U		1	True						1												1
301	187	P11498	P11498	Pyruvate carboxylase, mitochondrial OS=Homo sapiens GN=PC PE=1 SV=2 - [PYC_HUMAN]		129.6	6.84	0.0102	2	1	1		-	-	-	-	-	0		-	-	100		-	-	U	- ; - ; U		1	False						1												1
																								-	-	U	- ; - ; U
302	188	C9JXV0	C9JXV0	Tumor suppressor p53-binding protein 1 (Fragment) OS=Homo sapiens GN=TP53BP1 PE=2 SV=1 - [C9JXV0_HUMAN]		111.6	4.3	0.0106	5	1	1		-	-	-	-	-	710000		-	-	100		-	-	U	- ; - ; U		1	True						1												1
302	188	Q12888	Q12888	Tumor suppressor p53-binding protein 1 OS=Homo sapiens GN=TP53BP1 PE=1 SV=2 - [TP53B_HUMAN]		213.4	4.7	0.0056	5	1	1		-	-	-	-	-	710000		-	-	100		-	-	U	- ; - ; U		1	False						1												1
302	188	Q12888-2	Q12888-2	Isoform 2 of Tumor suppressor p53-binding protein 1 OS=Homo sapiens GN=TP53BP1 - [TP53B_HUMAN]		214	4.7	0.0056	5	1	1		-	-	-	-	-	710000		-	-	100		-	-	U	- ; - ; U		1	False						1												1
302	188	F8VY86	F8VY86	Tumor suppressor p53-binding protein 1 OS=Homo sapiens GN=TP53BP1 PE=2 SV=1 - [F8VY86_HUMAN]		213.9	4.7	0.0056	5	1	1		-	-	-	-	-	710000		-	-	100		-	-	U	- ; - ; U		1	False						1												1
302	188	A6NNK5	A6NNK5	Tumor suppressor p53-binding protein 1 OS=Homo sapiens GN=TP53BP1 PE=2 SV=2 - [A6NNK5_HUMAN]		208.9	4.67	0.0057	5	1	1		-	-	-	-	-	710000		-	-	100		-	-	U	- ; - ; U		1	False						1												1
																								-	-	U	- ; - ; U
303	189	Q8WZ42-6	Q8WZ42-6	Isoform 6 of Titin OS=Homo sapiens GN=TTN - [TITIN_HUMAN]		631.2	5.73	0.0025	12	1	1		-	-	-	-	-	5018000		-	-	100		-	-	U	- ; - ; U		1	True						1												1
303	189	Q8WZ42-9	Q8WZ42-9	Isoform 9 of Titin OS=Homo sapiens GN=TTN - [TITIN_HUMAN]		3012.1	6.71	0.0005	12	1	1		-	-	-	-	-	5018000		-	-	100		-	-	U	- ; - ; U		1	False						1												1
303	189	Q8WZ42-11	Q8WZ42-11	Isoform 11 of Titin OS=Homo sapiens GN=TTN - [TITIN_HUMAN]		3711.3	6.52	0.0004	12	1	1		-	-	-	-	-	5018000		-	-	100		-	-	U	- ; - ; U		1	False						1												1
303	189	Q8WZ42	Q8WZ42	Titin OS=Homo sapiens GN=TTN PE=1 SV=4 - [TITIN_HUMAN]		3813.7	6.35	0.0004	12	1	1		-	-	-	-	-	5018000		-	-	100		-	-	U	- ; - ; U		1	False						1												1
303	189	Q8WZ42-3	Q8WZ42-3	Isoform 3 of Titin OS=Homo sapiens GN=TTN - [TITIN_HUMAN]		2991.1	6.74	0.0005	12	1	1		-	-	-	-	-	5018000		-	-	100		-	-	U	- ; - ; U		1	False						1												1
303	189	Q8WZ42-10	Q8WZ42-10	Isoform 10 of Titin OS=Homo sapiens GN=TTN - [TITIN_HUMAN]		3004.9	6.76	0.0005	12	1	1		-	-	-	-	-	5018000		-	-	100		-	-	U	- ; - ; U		1	False						1												1
303	189	Q8WZ42-12	Q8WZ42-12	Isoform 12 of Titin OS=Homo sapiens GN=TTN - [TITIN_HUMAN]		3992.1	6.39	0.0004	12	1	1		-	-	-	-	-	5018000		-	-	100		-	-	U	- ; - ; U		1	False						1												1
303	189	Q8WZ42-7	Q8WZ42-7	Isoform 7 of Titin OS=Homo sapiens GN=TTN - [TITIN_HUMAN]		3732.3	6.51	0.0004	12	1	1		-	-	-	-	-	5018000		-	-	100		-	-	U	- ; - ; U		1	False						1												1
303	189	Q8WZ42-2	Q8WZ42-2	Isoform 2 of Titin OS=Homo sapiens GN=TTN - [TITIN_HUMAN]		3803.3	6.34	0.0004	12	1	1		-	-	-	-	-	5018000		-	-	100		-	-	U	- ; - ; U		1	False						1												1
303	189	Q8WZ42-8	Q8WZ42-8	Isoform 8 of Titin OS=Homo sapiens GN=TTN - [TITIN_HUMAN]		3827.5	6.35	0.0004	12	1	1		-	-	-	-	-	5018000		-	-	100		-	-	U	- ; - ; U		1	False						1												1
303	189	Q8WZ42-4	Q8WZ42-4	Isoform 4 of Titin OS=Homo sapiens GN=TTN - [TITIN_HUMAN]		3713.7	6.52	0.0004	12	1	1		-	-	-	-	-	5018000		-	-	100		-	-	U	- ; - ; U		1	False						1												1
303	189	Q8WZ42-5	Q8WZ42-5	Isoform 5 of Titin OS=Homo sapiens GN=TTN - [TITIN_HUMAN]		3650.8	6.46	0.0004	12	1	1		-	-	-	-	-	5018000		-	-	100		-	-	U	- ; - ; U		1	False						1												1
																								-	-	U	- ; - ; U
304	190	H0YJM8	H0YJM8	Proteasome subunit beta type-5 (Fragment) OS=Homo sapiens GN=PSMB5 PE=3 SV=1 - [H0YJM8_HUMAN]		12.8	9.57	0.0847	3	1	1		-	-	-	-	-	0		-	-	100		-	-	U	- ; - ; U		1	True						1												1
304	190	P28074	P28074	Proteasome subunit beta type-5 OS=Homo sapiens GN=PSMB5 PE=1 SV=3 - [PSB5_HUMAN]		28.5	6.92	0.038	3	1	1		-	-	-	-	-	0		-	-	100		-	-	U	- ; - ; U		1	False						1												1
304	190	P28074-2	P28074-2	Isoform 2 of Proteasome subunit beta type-5 OS=Homo sapiens GN=PSMB5 - [PSB5_HUMAN]		21.8	9.03	0.0493	3	1	1		-	-	-	-	-	0		-	-	100		-	-	U	- ; - ; U		1	False						1												1
																								-	-	U	- ; - ; U
305	192	Q96RW7-3	Q96RW7-3	Isoform 3 of Hemicentin-1 OS=Homo sapiens GN=HMCN1 - [HMCN1_HUMAN]		59.7	7.02	0.0252	3	1	1		-	-	-	-	-	718000		-	-	100		-	-	U	- ; - ; U		1	True						1												1
305	192	Q96RW7	Q96RW7	Hemicentin-1 OS=Homo sapiens GN=HMCN1 PE=1 SV=2 - [HMCN1_HUMAN]		613	6.49	0.0025	3	1	1		-	-	-	-	-	718000		-	-	100		-	-	U	- ; - ; U		1	False						1												1
305	192	Q96RW7-2	Q96RW7-2	Isoform 2 of Hemicentin-1 OS=Homo sapiens GN=HMCN1 - [HMCN1_HUMAN]		599.7	6.4	0.0025	3	1	1		-	-	-	-	-	718000		-	-	100		-	-	U	- ; - ; U		1	False						1												1
																								-	-	U	- ; - ; U
306	237	F6TQG2	F6TQG2	Probable global transcription activator SNF2L1 (Fragment) OS=Homo sapiens GN=SMARCA1 PE=2 SV=1 - [F6TQG2_HUMAN]		117.2	7.77	0.0388	3	1	1		0	-	-	-	-	-		0.01	-	-		D	-	-	D ; - ; -		1	True							1												1
306	237	P28370	P28370	Probable global transcription activator SNF2L1 OS=Homo sapiens GN=SMARCA1 PE=1 SV=2 - [SMCA1_HUMAN]		122.5	8.09	0.037	3	1	1		0	-	-	-	-	-		0.01	-	-		D	-	-	D ; - ; -		1	False							1												1
306	237	P28370-2	P28370-2	Isoform 2 of Probable global transcription activator SNF2L1 OS=Homo sapiens GN=SMARCA1 - [SMCA1_HUMAN]		121.1	8.18	0.0374	3	1	1		0	-	-	-	-	-		0.01	-	-		D	-	-	D ; - ; -		1	False							1												1
																								D	-	-	D ; - ; -
307	240	C9JPM4	C9JPM4	ADP-ribosylation factor 4 (Fragment) OS=Homo sapiens GN=ARF4 PE=2 SV=1 - [C9JPM4_HUMAN]		14.5	8.12	0.0787	3	1	1		524700	-	-	-	-	-		0.01	-	-		D	-	-	D ; - ; -		1	True							1												1
307	240	P18085	P18085	ADP-ribosylation factor 4 OS=Homo sapiens GN=ARF4 PE=1 SV=3 - [ARF4_HUMAN]		20.5	7.14	0.0556	3	1	1		524700	-	-	-	-	-		0.01	-	-		D	-	-	D ; - ; -		1	False							1												1
307	240	C9JAK5	C9JAK5	ADP-ribosylation factor 4 OS=Homo sapiens GN=ARF4 PE=2 SV=1 - [C9JAK5_HUMAN]		17.7	6.15	0.0654	3	1	1		524700	-	-	-	-	-		0.01	-	-		D	-	-	D ; - ; -		1	False							1												1
																								D	-	-	D ; - ; -
308	243	Q9UPV9-3	Q9UPV9-3	Isoform 3 of Trafficking kinesin-binding protein 1 OS=Homo sapiens GN=TRAK1 - [TRAK1_HUMAN]		63.6	5.19	0.0126	5	1	1		29380000	-	-	-	-	-		0.01	-	-		D	-	-	D ; - ; -		1	True							1												1
308	243	Q9UPV9	Q9UPV9	Trafficking kinesin-binding protein 1 OS=Homo sapiens GN=TRAK1 PE=1 SV=1 - [TRAK1_HUMAN]		106	5.85	0.0073	5	1	1		29380000	-	-	-	-	-		0.01	-	-		D	-	-	D ; - ; -		1	False							1												1
308	243	C9JC32	C9JC32	Trafficking kinesin-binding protein 1 OS=Homo sapiens GN=TRAK1 PE=2 SV=1 - [C9JC32_HUMAN]		99.6	5.81	0.0078	5	1	1		29380000	-	-	-	-	-		0.01	-	-		D	-	-	D ; - ; -		1	False							1												1
308	243	Q9UPV9-2	Q9UPV9-2	Isoform 2 of Trafficking kinesin-binding protein 1 OS=Homo sapiens GN=TRAK1 - [TRAK1_HUMAN]		77.5	4.83	0.0102	5	1	1		29380000	-	-	-	-	-		0.01	-	-		D	-	-	D ; - ; -		1	False							1												1
308	243	J3KNT7	J3KNT7	Trafficking kinesin-binding protein 1 OS=Homo sapiens GN=TRAK1 PE=4 SV=1 - [J3KNT7_HUMAN]		77.2	4.86	0.0102	5	1	1		29380000	-	-	-	-	-		0.01	-	-		D	-	-	D ; - ; -		1	False							1												1
																								D	-	-	D ; - ; -
309	244	D6RCQ0	D6RCQ0	Eukaryotic translation elongation factor 1 epsilon-1 (Fragment) OS=Homo sapiens GN=EEF1E1 PE=2 SV=1 - [D6RCQ0_HUMAN]		10.4	8.75	0.117	6	1	1		0	-	-	-	-	-		0.01	-	-		D	-	-	D ; - ; -		1	True							1												1
309	244	O43324	O43324	Eukaryotic translation elongation factor 1 epsilon-1 OS=Homo sapiens GN=EEF1E1 PE=1 SV=1 - [MCA3_HUMAN]		19.8	8.54	0.0632	6	1	1		0	-	-	-	-	-		0.01	-	-		D	-	-	D ; - ; -		1	False							1												1
309	244	D6RBD7	D6RBD7	Eukaryotic translation elongation factor 1 epsilon-1 OS=Homo sapiens GN=EEF1E1 PE=2 SV=1 - [D6RBD7_HUMAN]		16.7	8.12	0.0733	6	1	1		0	-	-	-	-	-		0.01	-	-		D	-	-	D ; - ; -		1	False							1												1
309	244	C9J1V9	C9J1V9	HCG2043275 OS=Homo sapiens GN=hCG_2043275 PE=4 SV=2 - [C9J1V9_HUMAN]		17	7.55	0.0728	6	1	1		0	-	-	-	-	-		0.01	-	-		D	-	-	D ; - ; -		1	False							1												1
309	244	O43324-2	O43324-2	Isoform 2 of Eukaryotic translation elongation factor 1 epsilon-1 OS=Homo sapiens GN=EEF1E1 - [MCA3_HUMAN]		15.5	8.34	0.0791	6	1	1		0	-	-	-	-	-		0.01	-	-		D	-	-	D ; - ; -		1	False							1												1
309	244	H0YAL7	H0YAL7	Eukaryotic translation elongation factor 1 epsilon-1 (Fragment) OS=Homo sapiens GN=EEF1E1 PE=4 SV=1 - [H0YAL7_HUMAN]		15.3	8.4	0.0809	6	1	1		0	-	-	-	-	-		0.01	-	-		D	-	-	D ; - ; -		1	False							1												1
																								D	-	-	D ; - ; -
310	258	H0YBJ5	H0YBJ5	La-related protein 1 (Fragment) OS=Homo sapiens GN=LARP1 PE=4 SV=1 - [H0YBJ5_HUMAN]		6.4	4.44	0.1343	3	1	1		1416000	-	-	-	-	-		0.01	-	-		D	-	-	D ; - ; -		1	True							1												1
310	258	Q6PKG0	Q6PKG0	La-related protein 1 OS=Homo sapiens GN=LARP1 PE=1 SV=2 - [LARP1_HUMAN]		123.4	8.82	0.0082	3	1	1		1416000	-	-	-	-	-		0.01	-	-		D	-	-	D ; - ; -		1	False							1												1
310	258	H0YBM7	H0YBM7	La-related protein 1 (Fragment) OS=Homo sapiens GN=LARP1 PE=4 SV=1 - [H0YBM7_HUMAN]		17.6	9.36	0.0539	3	1	1		1416000	-	-	-	-	-		0.01	-	-		D	-	-	D ; - ; -		1	False							1												1
																								D	-	-	D ; - ; -
311	271	K7ES31	K7ES31	Eukaryotic translation initiation factor 3 subunit K OS=Homo sapiens GN=EIF3K PE=4 SV=1 - [K7ES31_HUMAN]		15.9	6.74	0.0803	5	1	1		496500	-	-	-	-	-		0.01	-	-		D	-	-	D ; - ; -		1	True							1												1
311	271	Q9UBQ5	Q9UBQ5	Eukaryotic translation initiation factor 3 subunit K OS=Homo sapiens GN=EIF3K PE=1 SV=1 - [EIF3K_HUMAN]		25	4.93	0.0505	5	1	1		496500	-	-	-	-	-		0.01	-	-		D	-	-	D ; - ; -		1	False							1												1
311	271	B7ZAM9	B7ZAM9	Eukaryotic translation initiation factor 3 subunit K OS=Homo sapiens GN=EIF3K PE=2 SV=1 - [B7ZAM9_HUMAN]		24.5	4.87	0.0521	5	1	1		496500	-	-	-	-	-		0.01	-	-		D	-	-	D ; - ; -		1	False							1												1
311	271	K7ERF1	K7ERF1	Eukaryotic translation initiation factor 3 subunit K OS=Homo sapiens GN=EIF3K PE=4 SV=1 - [K7ERF1_HUMAN]		22.1	4.94	0.0573	5	1	1		496500	-	-	-	-	-		0.01	-	-		D	-	-	D ; - ; -		1	False							1												1
311	271	K7EMQ9	K7EMQ9	Eukaryotic translation initiation factor 3 subunit K (Fragment) OS=Homo sapiens GN=EIF3K PE=4 SV=1 - [K7EMQ9_HUMAN]		16.3	6.89	0.0786	5	1	1		496500	-	-	-	-	-		0.01	-	-		D	-	-	D ; - ; -		1	False							1												1
																								D	-	-	D ; - ; -
312	275	P67870	P67870	Casein kinase II subunit beta OS=Homo sapiens GN=CSNK2B PE=1 SV=1 - [CSK2B_HUMAN]		24.9	5.55	0.0651	3	1	1		890200	-	-	-	-	-		0.01	-	-		D	-	-	D ; - ; -		1	True								1
312	275	Q5SRQ6	Q5SRQ6	Casein kinase 2, beta polypeptide, isoform CRA_d OS=Homo sapiens GN=CSNK2B PE=4 SV=2 - [Q5SRQ6_HUMAN]		26.9	5.96	0.0598	3	1	1		890200	-	-	-	-	-		0.01	-	-		D	-	-	D ; - ; -		1	False								1
312	275	Q5SRQ3	Q5SRQ3	Uncharacterized protein OS=Homo sapiens PE=4 SV=1 - [Q5SRQ3_HUMAN]		26.7	6.09	0.0614	3	1	1		890200	-	-	-	-	-		0.01	-	-		D	-	-	D ; - ; -		1	False								1
																								D	-	-	D ; - ; -
313	276	Q9H501	Q9H501	ESF1 homolog OS=Homo sapiens GN=ESF1 PE=1 SV=1 - [ESF1_HUMAN]		98.7	5.11	0.0129	1	1	1		0	-	-	-	-	-		0.01	-	-		D	-	-	D ; - ; -		1	True								1
																								D	-	-	D ; - ; -
314	277	Q9GZK7	Q9GZK7	Olfactory receptor 11A1 OS=Homo sapiens GN=OR11A1 PE=2 SV=1 - [O11A1_HUMAN]		35.2	7.87	0.0222	1	1	1		2591000	-	-	-	-	-		0.01	-	-		D	-	-	D ; - ; -		1	True								1
																								D	-	-	D ; - ; -
315	279	Q8IVG5	Q8IVG5	Sterile alpha motif domain-containing protein 9-like OS=Homo sapiens GN=SAMD9L PE=1 SV=2 - [SAM9L_HUMAN]		184.4	8.02	0.0126	1	1	1		0	-	-	-	-	-		0.01	-	-		D	-	-	D ; - ; -		1	True								1
																								D	-	-	D ; - ; -
316	280	Q9UH65	Q9UH65	Switch-associated protein 70 OS=Homo sapiens GN=SWAP70 PE=1 SV=1 - [SWP70_HUMAN]		69	5.87	0.0479	1	1	1		4176000	-	-	-	-	-		0.01	-	-		D	-	-	D ; - ; -		1	True								1
																								D	-	-	D ; - ; -
317	281	Q01082-3	Q01082-3	Isoform 2 of Spectrin beta chain, non-erythrocytic 1 OS=Homo sapiens GN=SPTBN1 - [SPTB2_HUMAN]		251.2	5.53	0.007	3	1	1		0	-	-	-	-	-		0.01	-	-		D	-	-	D ; - ; -		1	True								1
317	281	Q01082	Q01082	Spectrin beta chain, non-erythrocytic 1 OS=Homo sapiens GN=SPTBN1 PE=1 SV=2 - [SPTB2_HUMAN]		274.4	5.57	0.0063	3	1	1		0	-	-	-	-	-		0.01	-	-		D	-	-	D ; - ; -		1	False								1
317	281	Q01082-2	Q01082-2	Isoform Short of Spectrin beta chain, non-erythrocytic 1 OS=Homo sapiens GN=SPTBN1 - [SPTB2_HUMAN]		252.9	5.45	0.0069	3	1	1		0	-	-	-	-	-		0.01	-	-		D	-	-	D ; - ; -		1	False								1
																								D	-	-	D ; - ; -
318	283	B3KWU8	B3KWU8	Probable RNA-binding protein 46 OS=Homo sapiens GN=RBM46 PE=2 SV=1 - [B3KWU8_HUMAN]		53.2	7.2	0.0426	3	1	1		4894000	-	-	-	-	-		0.01	-	-		D	-	-	D ; - ; -		1	True								1
318	283	Q8TBY0	Q8TBY0	Probable RNA-binding protein 46 OS=Homo sapiens GN=RBM46 PE=2 SV=1 - [RBM46_HUMAN]		60	7.66	0.0375	3	1	1		4894000	-	-	-	-	-		0.01	-	-		D	-	-	D ; - ; -		1	False								1
318	283	B4DZ27	B4DZ27	Probable RNA-binding protein 46 OS=Homo sapiens GN=RBM46 PE=2 SV=1 - [B4DZ27_HUMAN]		55.2	7.65	0.0412	3	1	1		4894000	-	-	-	-	-		0.01	-	-		D	-	-	D ; - ; -		1	False								1
																								D	-	-	D ; - ; -
319	284	E9PNZ4	E9PNZ4	Microtubule-actin cross-linking factor 1, isoforms 1/2/3/5 (Fragment) OS=Homo sapiens GN=MACF1 PE=2 SV=1 - [E9PNZ4_HUMAN]		230.9	5.29	0.0054	10	1	1		5818000	-	-	-	-	-		0.01	-	-		D	-	-	D ; - ; -		1	True								1
319	284	Q9UPN3-2	Q9UPN3-2	Isoform 2 of Microtubule-actin cross-linking factor 1, isoforms 1/2/3/5 OS=Homo sapiens GN=MACF1 - [MACF1_HUMAN]		620	5.38	0.002	10	1	1		5818000	-	-	-	-	-		0.01	-	-		D	-	-	D ; - ; -		1	False								1
319	284	Q9UPN3	Q9UPN3	Microtubule-actin cross-linking factor 1, isoforms 1/2/3/5 OS=Homo sapiens GN=MACF1 PE=1 SV=4 - [MACF1_HUMAN]		837.8	5.39	0.0015	10	1	1		5818000	-	-	-	-	-		0.01	-	-		D	-	-	D ; - ; -		1	False								1
319	284	Q9UPN3-4	Q9UPN3-4	Isoform 5 of Microtubule-actin cross-linking factor 1, isoforms 1/2/3/5 OS=Homo sapiens GN=MACF1 - [MACF1_HUMAN]		605.8	5.39	0.0021	10	1	1		5818000	-	-	-	-	-		0.01	-	-		D	-	-	D ; - ; -		1	False								1
319	284	F5GZL7	F5GZL7	Microtubule-actin cross-linking factor 1, isoforms 1/2/3/5 OS=Homo sapiens GN=MACF1 PE=2 SV=1 - [F5GZL7_HUMAN]		605.8	5.39	0.0021	10	1	1		5818000	-	-	-	-	-		0.01	-	-		D	-	-	D ; - ; -		1	False								1
319	284	F8W8Q1	F8W8Q1	Microtubule-actin cross-linking factor 1, isoforms 1/2/3/5 OS=Homo sapiens GN=MACF1 PE=2 SV=1 - [F8W8Q1_HUMAN]		620	5.39	0.002	10	1	1		5818000	-	-	-	-	-		0.01	-	-		D	-	-	D ; - ; -		1	False								1
319	284	H0Y390	H0Y390	Microtubule-actin cross-linking factor 1, isoforms 1/2/3/5 (Fragment) OS=Homo sapiens GN=MACF1 PE=4 SV=1 - [H0Y390_HUMAN]		505.4	5.33	0.0025	10	1	1		5818000	-	-	-	-	-		0.01	-	-		D	-	-	D ; - ; -		1	False								1
319	284	H3BPE1	H3BPE1	Microtubule-actin cross-linking factor 1, isoforms 1/2/3/5 OS=Homo sapiens GN=MACF1 PE=2 SV=1 - [H3BPE1_HUMAN]		856.3	5.39	0.0015	10	1	1		5818000	-	-	-	-	-		0.01	-	-		D	-	-	D ; - ; -		1	False								1
319	284	H3BQK9	H3BQK9	Microtubule-actin cross-linking factor 1, isoforms 1/2/3/5 OS=Homo sapiens GN=MACF1 PE=2 SV=1 - [H3BQK9_HUMAN]		860.5	5.38	0.0014	10	1	1		5818000	-	-	-	-	-		0.01	-	-		D	-	-	D ; - ; -		1	False								1
319	284	Q9UPN3-3	Q9UPN3-3	Isoform 3 of Microtubule-actin cross-linking factor 1, isoforms 1/2/3/5 OS=Homo sapiens GN=MACF1 - [MACF1_HUMAN]		613.8	5.36	0.002	10	1	1		5818000	-	-	-	-	-		0.01	-	-		D	-	-	D ; - ; -		1	False								1
																								D	-	-	D ; - ; -
320	285	B7Z9S7	B7Z9S7	Apoptosis-inducing factor 3 OS=Homo sapiens GN=AIFM3 PE=2 SV=1 - [B7Z9S7_HUMAN]		64.4	9.83	0.0154	4	1	1		0	-	-	-	-	-		0.01	-	-		D	-	-	D ; - ; -		1	True								1
320	285	Q96NN9	Q96NN9	Apoptosis-inducing factor 3 OS=Homo sapiens GN=AIFM3 PE=1 SV=1 - [AIFM3_HUMAN]		66.7	9.07	0.0149	4	1	1		0	-	-	-	-	-		0.01	-	-		D	-	-	D ; - ; -		1	False								1
320	285	Q96NN9-2	Q96NN9-2	Isoform 2 of Apoptosis-inducing factor 3 OS=Homo sapiens GN=AIFM3 - [AIFM3_HUMAN]		66.4	9.03	0.0149	4	1	1		0	-	-	-	-	-		0.01	-	-		D	-	-	D ; - ; -		1	False								1
320	285	Q96NN9-3	Q96NN9-3	Isoform 3 of Apoptosis-inducing factor 3 OS=Homo sapiens GN=AIFM3 - [AIFM3_HUMAN]		65.9	9.03	0.0151	4	1	1		0	-	-	-	-	-		0.01	-	-		D	-	-	D ; - ; -		1	False								1
																								D	-	-	D ; - ; -
321	286	E9PAT1	E9PAT1	Protein phosphatase 1 regulatory subunit 14D OS=Homo sapiens GN=PPP1R14D PE=2 SV=1 - [E9PAT1_HUMAN]		22.4	10.36	0.08	1	1	1		0	-	-	-	-	-		0.01	-	-		D	-	-	D ; - ; -		1	True								1
																								D	-	-	D ; - ; -
322	287	J3KNB3	J3KNB3	Dual adapter for phosphotyrosine and 3-phosphotyrosine and 3-phosphoinositide OS=Homo sapiens GN=DAPP1 PE=4 SV=1 - [J3KNB3_HUMAN]		30.2	6.93	0.0266	3	1	1		16180000	-	-	-	-	-		0.01	-	-		D	-	-	D ; - ; -		1	True								1
322	287	Q9UN19	Q9UN19	Dual adapter for phosphotyrosine and 3-phosphotyrosine and 3-phosphoinositide OS=Homo sapiens GN=DAPP1 PE=1 SV=1 - [DAPP1_HUMAN]		32.2	7.8	0.025	3	1	1		16180000	-	-	-	-	-		0.01	-	-		D	-	-	D ; - ; -		1	False								1
322	287	Q9UN19-2	Q9UN19-2	Isoform 2 of Dual adapter for phosphotyrosine and 3-phosphotyrosine and 3-phosphoinositide OS=Homo sapiens GN=DAPP1 - [DAPP1_HUMAN]		32	6.79	0.025	3	1	1		16180000	-	-	-	-	-		0.01	-	-		D	-	-	D ; - ; -		1	False								1
																								D	-	-	D ; - ; -
323	288	H0YEC6	H0YEC6	Serine-protein kinase ATM (Fragment) OS=Homo sapiens GN=ATM PE=4 SV=1 - [H0YEC6_HUMAN]		8.9	5.19	0.3117	1	1	1		0	-	-	-	-	-		0.01	-	-		D	-	-	D ; - ; -		1	True								1
																								D	-	-	D ; - ; -
324	289	H0YK49	H0YK49	Electron transfer flavoprotein subunit alpha, mitochondrial OS=Homo sapiens GN=ETFA PE=2 SV=1 - [H0YK49_HUMAN]		24.1	8.66	0.083	6	1	1		0	-	-	-	-	-		0.01	-	-		D	-	-	D ; - ; -		1	True								1
324	289	P13804	P13804	Electron transfer flavoprotein subunit alpha, mitochondrial OS=Homo sapiens GN=ETFA PE=1 SV=1 - [ETFA_HUMAN]		35.1	8.38	0.0571	6	1	1		0	-	-	-	-	-		0.01	-	-		D	-	-	D ; - ; -		1	False								1
324	289	P13804-2	P13804-2	Isoform 2 of Electron transfer flavoprotein subunit alpha, mitochondrial OS=Homo sapiens GN=ETFA - [ETFA_HUMAN]		30	8.57	0.0669	6	1	1		0	-	-	-	-	-		0.01	-	-		D	-	-	D ; - ; -		1	False								1
324	289	H0YL12	H0YL12	Electron transfer flavoprotein subunit alpha, mitochondrial (Fragment) OS=Homo sapiens GN=ETFA PE=4 SV=1 - [H0YL12_HUMAN]		25	6.54	0.0792	6	1	1		0	-	-	-	-	-		0.01	-	-		D	-	-	D ; - ; -		1	False								1
324	289	H0YLU7	H0YLU7	Electron transfer flavoprotein subunit alpha, mitochondrial (Fragment) OS=Homo sapiens GN=ETFA PE=2 SV=1 - [H0YLU7_HUMAN]		31.7	7.99	0.0627	6	1	1		0	-	-	-	-	-		0.01	-	-		D	-	-	D ; - ; -		1	False								1
324	289	H0YNX6	H0YNX6	Electron transfer flavoprotein subunit alpha, mitochondrial (Fragment) OS=Homo sapiens GN=ETFA PE=4 SV=1 - [H0YNX6_HUMAN]		26.9	8.07	0.0748	6	1	1		0	-	-	-	-	-		0.01	-	-		D	-	-	D ; - ; -		1	False								1
																								D	-	-	D ; - ; -
325	291	Q9Y6V0-3	Q9Y6V0-3	Isoform 3 of Protein piccolo OS=Homo sapiens GN=PCLO - [PCLO_HUMAN]		39	9.66	0.0225	5	1	1		9440000	-	-	-	-	-		0.01	-	-		D	-	-	D ; - ; -		1	True								1
325	291	Q9Y6V0	Q9Y6V0	Protein piccolo OS=Homo sapiens GN=PCLO PE=1 SV=4 - [PCLO_HUMAN]		552.9	6.51	0.0016	5	1	1		9440000	-	-	-	-	-		0.01	-	-		D	-	-	D ; - ; -		1	False								1
325	291	Q9Y6V0-6	Q9Y6V0-6	Isoform 6 of Protein piccolo OS=Homo sapiens GN=PCLO - [PCLO_HUMAN]		537.6	6.32	0.0016	5	1	1		9440000	-	-	-	-	-		0.01	-	-		D	-	-	D ; - ; -		1	False								1
325	291	Q9Y6V0-5	Q9Y6V0-5	Isoform 5 of Protein piccolo OS=Homo sapiens GN=PCLO - [PCLO_HUMAN]		560.4	6.47	0.0016	5	1	1		9440000	-	-	-	-	-		0.01	-	-		D	-	-	D ; - ; -		1	False								1
325	291	Q9Y6V0-2	Q9Y6V0-2	Isoform 2 of Protein piccolo OS=Homo sapiens GN=PCLO - [PCLO_HUMAN]		530.5	6.27	0.0016	5	1	1		9440000	-	-	-	-	-		0.01	-	-		D	-	-	D ; - ; -		1	False								1
																								D	-	-	D ; - ; -
326	292	Q8NCS7-3	Q8NCS7-3	Isoform 3 of Choline transporter-like protein 5 OS=Homo sapiens GN=SLC44A5 - [CTL5_HUMAN]		76.9	8.41	0.0237	3	1	1		0	-	-	-	-	-		0.01	-	-		D	-	-	D ; - ; -		1	True								1
326	292	Q8NCS7	Q8NCS7	Choline transporter-like protein 5 OS=Homo sapiens GN=SLC44A5 PE=2 SV=2 - [CTL5_HUMAN]		81.6	8.1	0.0223	3	1	1		0	-	-	-	-	-		0.01	-	-		D	-	-	D ; - ; -		1	False								1
326	292	Q8NCS7-2	Q8NCS7-2	Isoform 2 of Choline transporter-like protein 5 OS=Homo sapiens GN=SLC44A5 - [CTL5_HUMAN]		81.5	7.97	0.0223	3	1	1		0	-	-	-	-	-		0.01	-	-		D	-	-	D ; - ; -		1	False								1
																								D	-	-	D ; - ; -
327	296	Q8IVU1	Q8IVU1	Immunoglobulin superfamily DCC subclass member 3 OS=Homo sapiens GN=IGDCC3 PE=2 SV=2 - [IGDC3_HUMAN]		86.7	7.64	0.0172	1	1	1		-	-	13630000	-	-	-		-	0.01	-		-	D	-	- ; D ; -		1	True									1
																								-	D	-	- ; D ; -
328	310	Q8N573-7	Q8N573-7	Isoform 7 of Oxidation resistance protein 1 OS=Homo sapiens GN=OXR1 - [OXR1_HUMAN]		24.5	6.54	0.0324	2	1	1		-	-	47890000	-	-	-		-	0.01	-		-	D	-	- ; D ; -		1	True									1
328	310	Q8N573-4	Q8N573-4	Isoform 4 of Oxidation resistance protein 1 OS=Homo sapiens GN=OXR1 - [OXR1_HUMAN]		27.7	6.89	0.0288	2	1	1		-	-	47890000	-	-	-		-	0.01	-		-	D	-	- ; D ; -		1	False									1
																								-	D	-	- ; D ; -
329	312	B7ZM02	B7ZM02	FSD2 protein OS=Homo sapiens GN=FSD2 PE=2 SV=1 - [B7ZM02_HUMAN]		80.2	4.88	0.0099	2	1	1		-	-	0	-	-	-		-	0.01	-		-	D	-	- ; D ; -		1	True									1
329	312	A1L4K1	A1L4K1	Fibronectin type III and SPRY domain-containing protein 2 OS=Homo sapiens GN=FSD2 PE=2 SV=1 - [FSD2_HUMAN]		85.3	4.89	0.0093	2	1	1		-	-	0	-	-	-		-	0.01	-		-	D	-	- ; D ; -		1	False									1
																								-	D	-	- ; D ; -
330	313	C9JXB8	C9JXB8	60S ribosomal protein L24 OS=Homo sapiens GN=RPL24 PE=2 SV=1 - [C9JXB8_HUMAN]		14.4	11.31	0.1074	3	1	1		-	-	0	-	-	-		-	0.01	-		-	D	-	- ; D ; -		1	True									1
330	313	P83731	P83731	60S ribosomal protein L24 OS=Homo sapiens GN=RPL24 PE=1 SV=1 - [RL24_HUMAN]		17.8	11.25	0.0828	3	1	1		-	-	0	-	-	-		-	0.01	-		-	D	-	- ; D ; -		1	False									1
330	313	C9JNW5	C9JNW5	60S ribosomal protein L24 OS=Homo sapiens GN=RPL24 PE=2 SV=1 - [C9JNW5_HUMAN]		17.5	10.78	0.0867	3	1	1		-	-	0	-	-	-		-	0.01	-		-	D	-	- ; D ; -		1	False									1
																								-	D	-	- ; D ; -
331	317	H0Y4S1	H0Y4S1	DnaJ homolog subfamily B member 5 (Fragment) OS=Homo sapiens GN=DNAJB5 PE=4 SV=1 - [H0Y4S1_HUMAN]		10.5	12.22	0.0737	1	1	1		-	-	885700	-	-	-		-	0.01	-		-	D	-	- ; D ; -		1	True									1
																								-	D	-	- ; D ; -
332	318	H0YBK9	H0YBK9	DENN domain-containing protein 3 (Fragment) OS=Homo sapiens GN=DENND3 PE=4 SV=1 - [H0YBK9_HUMAN]		18.9	8.73	0.0353	7	1	1		-	-	23110000	-	-	-		-	0.01	-		-	D	-	- ; D ; -		1	True									1
332	318	A2RUS2	A2RUS2	DENN domain-containing protein 3 OS=Homo sapiens GN=DENND3 PE=1 SV=2 - [DEND3_HUMAN]		135.8	7.06	0.005	7	1	1		-	-	23110000	-	-	-		-	0.01	-		-	D	-	- ; D ; -		1	False									1
332	318	B3KRG7	B3KRG7	DENN domain-containing protein 3 OS=Homo sapiens GN=DENND3 PE=2 SV=1 - [B3KRG7_HUMAN]		27.6	6.13	0.0242	7	1	1		-	-	23110000	-	-	-		-	0.01	-		-	D	-	- ; D ; -		1	False									1
332	318	E9PF32	E9PF32	DENN domain-containing protein 3 OS=Homo sapiens GN=DENND3 PE=2 SV=1 - [E9PF32_HUMAN]		144.2	7.08	0.0047	7	1	1		-	-	23110000	-	-	-		-	0.01	-		-	D	-	- ; D ; -		1	False									1
332	318	A2RUS2-2	A2RUS2-2	Isoform 2 of DENN domain-containing protein 3 OS=Homo sapiens GN=DENND3 - [DEND3_HUMAN]		129.7	6.87	0.0052	7	1	1		-	-	23110000	-	-	-		-	0.01	-		-	D	-	- ; D ; -		1	False									1
332	318	A2RUS2-3	A2RUS2-3	Isoform 3 of DENN domain-containing protein 3 OS=Homo sapiens GN=DENND3 - [DEND3_HUMAN]		29.5	8	0.0226	7	1	1		-	-	23110000	-	-	-		-	0.01	-		-	D	-	- ; D ; -		1	False									1
332	318	H0YAY3	H0YAY3	DENN domain-containing protein 3 (Fragment) OS=Homo sapiens GN=DENND3 PE=4 SV=1 - [H0YAY3_HUMAN]		135.9	6.98	0.005	7	1	1		-	-	23110000	-	-	-		-	0.01	-		-	D	-	- ; D ; -		1	False									1
																								-	D	-	- ; D ; -
333	325	Q92616	Q92616	Translational activator GCN1 OS=Homo sapiens GN=GCN1L1 PE=1 SV=6 - [GCN1L_HUMAN]		292.6	7.47	0.0026	1	1	1		-	-	983100	-	-	-		-	0.01	-		-	D	-	- ; D ; -		1	True										1
																								-	D	-	- ; D ; -
334	327	Q9UHD2	Q9UHD2	Serine/threonine-protein kinase TBK1 OS=Homo sapiens GN=TBK1 PE=1 SV=1 - [TBK1_HUMAN]		83.6	6.79	0.0233	1	1	1		-	-	328700000	-	-	-		-	0.01	-		-	D	-	- ; D ; -		1	True										1
																								-	D	-	- ; D ; -
335	329	Q8WVV4	Q8WVV4	Protein POF1B OS=Homo sapiens GN=POF1B PE=1 SV=3 - [POF1B_HUMAN]		68	6.32	0.017	2	1	1		-	-	-	-	0	-		-	-	0.01		-	-	D	- ; - ; D		1	True											1
335	329	Q8WVV4-1	Q8WVV4-1	Isoform 1 of Protein POF1B OS=Homo sapiens GN=POF1B - [POF1B_HUMAN]		68.7	6.35	0.0168	2	1	1		-	-	-	-	0	-		-	-	0.01		-	-	D	- ; - ; D		1	False											1
																								-	-	D	- ; - ; D
336	331	A8MQC5	A8MQC5	Histone H2A OS=Homo sapiens GN=H2AFV PE=2 SV=3 - [A8MQC5_HUMAN]		6.9	11.06	0.1364	19	1	1		-	-	-	-	2910000	-		-	-	0.01		-	-	D	- ; - ; D		1	True											1
336	331	Q96QV6	Q96QV6	Histone H2A type 1-A OS=Homo sapiens GN=HIST1H2AA PE=1 SV=3 - [H2A1A_HUMAN]		14.2	10.86	0.0687	19	1	1		-	-	-	-	2910000	-		-	-	0.01		-	-	D	- ; - ; D		1	False											1
336	331	P04908	P04908	Histone H2A type 1-B/E OS=Homo sapiens GN=HIST1H2AB PE=1 SV=2 - [H2A1B_HUMAN]		14.1	11.05	0.0692	19	1	1		-	-	-	-	2910000	-		-	-	0.01		-	-	D	- ; - ; D		1	False											1
336	331	Q93077	Q93077	Histone H2A type 1-C OS=Homo sapiens GN=HIST1H2AC PE=1 SV=3 - [H2A1C_HUMAN]		14.1	11.05	0.0692	19	1	1		-	-	-	-	2910000	-		-	-	0.01		-	-	D	- ; - ; D		1	False											1
336	331	P20671	P20671	Histone H2A type 1-D OS=Homo sapiens GN=HIST1H2AD PE=1 SV=2 - [H2A1D_HUMAN]		14.1	10.9	0.0692	19	1	1		-	-	-	-	2910000	-		-	-	0.01		-	-	D	- ; - ; D		1	False											1
336	331	Q96KK5	Q96KK5	Histone H2A type 1-H OS=Homo sapiens GN=HIST1H2AH PE=1 SV=3 - [H2A1H_HUMAN]		13.9	10.89	0.0703	19	1	1		-	-	-	-	2910000	-		-	-	0.01		-	-	D	- ; - ; D		1	False											1
336	331	Q99878	Q99878	Histone H2A type 1-J OS=Homo sapiens GN=HIST1H2AJ PE=1 SV=3 - [H2A1J_HUMAN]		13.9	10.89	0.0703	19	1	1		-	-	-	-	2910000	-		-	-	0.01		-	-	D	- ; - ; D		1	False											1
336	331	P0C0S8	P0C0S8	Histone H2A type 1 OS=Homo sapiens GN=HIST1H2AG PE=1 SV=2 - [H2A1_HUMAN]		14.1	10.9	0.0692	19	1	1		-	-	-	-	2910000	-		-	-	0.01		-	-	D	- ; - ; D		1	False											1
336	331	Q6FI13	Q6FI13	Histone H2A type 2-A OS=Homo sapiens GN=HIST2H2AA3 PE=1 SV=3 - [H2A2A_HUMAN]		14.1	10.9	0.0692	19	1	1		-	-	-	-	2910000	-		-	-	0.01		-	-	D	- ; - ; D		1	False											1
336	331	Q8IUE6	Q8IUE6	Histone H2A type 2-B OS=Homo sapiens GN=HIST2H2AB PE=1 SV=3 - [H2A2B_HUMAN]		14	10.89	0.0692	19	1	1		-	-	-	-	2910000	-		-	-	0.01		-	-	D	- ; - ; D		1	False											1
336	331	Q16777	Q16777	Histone H2A type 2-C OS=Homo sapiens GN=HIST2H2AC PE=1 SV=4 - [H2A2C_HUMAN]		14	10.9	0.0698	19	1	1		-	-	-	-	2910000	-		-	-	0.01		-	-	D	- ; - ; D		1	False											1
336	331	Q7L7L0	Q7L7L0	Histone H2A type 3 OS=Homo sapiens GN=HIST3H2A PE=1 SV=3 - [H2A3_HUMAN]		14.1	11.05	0.0692	19	1	1		-	-	-	-	2910000	-		-	-	0.01		-	-	D	- ; - ; D		1	False											1
336	331	Q9BTM1	Q9BTM1	Histone H2A.J OS=Homo sapiens GN=H2AFJ PE=1 SV=1 - [H2AJ_HUMAN]		14	10.9	0.0698	19	1	1		-	-	-	-	2910000	-		-	-	0.01		-	-	D	- ; - ; D		1	False											1
336	331	Q71UI9	Q71UI9	Histone H2A.V OS=Homo sapiens GN=H2AFV PE=1 SV=3 - [H2AV_HUMAN]		13.5	10.58	0.0703	19	1	1		-	-	-	-	2910000	-		-	-	0.01		-	-	D	- ; - ; D		1	False											1
336	331	P16104	P16104	Histone H2A.x OS=Homo sapiens GN=H2AFX PE=1 SV=2 - [H2AX_HUMAN]		15.1	10.74	0.0629	19	1	1		-	-	-	-	2910000	-		-	-	0.01		-	-	D	- ; - ; D		1	False											1
336	331	P0C0S5	P0C0S5	Histone H2A.Z OS=Homo sapiens GN=H2AFZ PE=1 SV=2 - [H2AZ_HUMAN]		13.5	10.58	0.0703	19	1	1		-	-	-	-	2910000	-		-	-	0.01		-	-	D	- ; - ; D		1	False											1
336	331	Q9BTM1-2	Q9BTM1-2	Isoform 2 of Histone H2A.J OS=Homo sapiens GN=H2AFJ - [H2AJ_HUMAN]		16.1	10.23	0.0596	19	1	1		-	-	-	-	2910000	-		-	-	0.01		-	-	D	- ; - ; D		1	False											1
336	331	Q71UI9-2	Q71UI9-2	Isoform 2 of Histone H2A.V OS=Homo sapiens GN=H2AFV - [H2AV_HUMAN]		12.1	10.46	0.0789	19	1	1		-	-	-	-	2910000	-		-	-	0.01		-	-	D	- ; - ; D		1	False											1
336	331	C9J0D1	C9J0D1	Histone H2A OS=Homo sapiens GN=H2AFV PE=2 SV=1 - [C9J0D1_HUMAN]		13.2	9.99	0.0738	19	1	1		-	-	-	-	2910000	-		-	-	0.01		-	-	D	- ; - ; D		1	False											1
																								-	-	D	- ; - ; D
337	332	B4DQH4	B4DQH4	T-complex protein 1 subunit theta OS=Homo sapiens GN=CCT8 PE=2 SV=1 - [B4DQH4_HUMAN]		51.6	5.24	0.0211	3	1	1		-	-	-	-	360300	-		-	-	0.01		-	-	D	- ; - ; D		1	True											1
337	332	P50990	P50990	T-complex protein 1 subunit theta OS=Homo sapiens GN=CCT8 PE=1 SV=4 - [TCPQ_HUMAN]		59.6	5.6	0.0182	3	1	1		-	-	-	-	360300	-		-	-	0.01		-	-	D	- ; - ; D		1	False											1
337	332	B4DEM7	B4DEM7	T-complex protein 1 subunit theta OS=Homo sapiens GN=CCT8 PE=2 SV=1 - [B4DEM7_HUMAN]		57.6	5.39	0.0189	3	1	1		-	-	-	-	360300	-		-	-	0.01		-	-	D	- ; - ; D		1	False											1
																								-	-	D	- ; - ; D
338	334	B8ZZQ6	B8ZZQ6	Thymosin alpha-1 OS=Homo sapiens GN=PTMA PE=2 SV=1 - [B8ZZQ6_HUMAN]		11.8	3.81	0.0935	6	1	1		-	-	-	-	1320000	-		-	-	0.01		-	-	D	- ; - ; D		1	True											1
338	334	P06454	P06454	Prothymosin alpha OS=Homo sapiens GN=PTMA PE=1 SV=2 - [PTMA_HUMAN]		12.2	3.78	0.0901	6	1	1		-	-	-	-	1320000	-		-	-	0.01		-	-	D	- ; - ; D		1	False											1
338	334	P06454-2	P06454-2	Isoform 2 of Prothymosin alpha OS=Homo sapiens GN=PTMA - [PTMA_HUMAN]		12.1	3.79	0.0909	6	1	1		-	-	-	-	1320000	-		-	-	0.01		-	-	D	- ; - ; D		1	False											1
338	334	B8ZZA1	B8ZZA1	Thymosin alpha-1 OS=Homo sapiens GN=PTMA PE=2 SV=1 - [B8ZZA1_HUMAN]		14.2	3.81	0.0763	6	1	1		-	-	-	-	1320000	-		-	-	0.01		-	-	D	- ; - ; D		1	False											1
338	334	B8ZZW7	B8ZZW7	Thymosin alpha-1 OS=Homo sapiens GN=PTMA PE=2 SV=1 - [B8ZZW7_HUMAN]		14.7	4.09	0.0735	6	1	1		-	-	-	-	1320000	-		-	-	0.01		-	-	D	- ; - ; D		1	False											1
338	334	H7C2N1	H7C2N1	Thymosin alpha-1 (Fragment) OS=Homo sapiens GN=PTMA PE=4 SV=1 - [H7C2N1_HUMAN]		15.8	4.23	0.0676	6	1	1		-	-	-	-	1320000	-		-	-	0.01		-	-	D	- ; - ; D		1	False											1
																								-	-	D	- ; - ; D
339	335	B4DM58	B4DM58	Dihydrofolate reductase OS=Homo sapiens GN=DHFR PE=2 SV=1 - [B4DM58_HUMAN]		14.5	9.72	0.0775	3	1	1		-	-	-	-	0	-		-	-	0.01		-	-	D	- ; - ; D		1	True											1
339	335	P00374	P00374	Dihydrofolate reductase OS=Homo sapiens GN=DHFR PE=1 SV=2 - [DYR_HUMAN]		21.4	7.42	0.0535	3	1	1		-	-	-	-	0	-		-	-	0.01		-	-	D	- ; - ; D		1	False											1
339	335	B4DDD2	B4DDD2	Dihydrofolate reductase OS=Homo sapiens GN=DHFR PE=2 SV=1 - [B4DDD2_HUMAN]		15.7	6.34	0.0741	3	1	1		-	-	-	-	0	-		-	-	0.01		-	-	D	- ; - ; D		1	False											1
																								-	-	D	- ; - ; D
340	339	P51161	P51161	Gastrotropin OS=Homo sapiens GN=FABP6 PE=1 SV=2 - [FABP6_HUMAN]		14.4	6.8	0.1016	2	1	1		-	-	-	-	6209000	-		-	-	0.01		-	-	D	- ; - ; D		1	True												1
340	339	P51161-2	P51161-2	Isoform 2 of Gastrotropin OS=Homo sapiens GN=FABP6 - [FABP6_HUMAN]		19.9	9.26	0.0734	2	1	1		-	-	-	-	6209000	-		-	-	0.01		-	-	D	- ; - ; D		1	False												1
																								-	-	D	- ; - ; D
341	341	Q96DA0	Q96DA0	Zymogen granule protein 16 homolog B OS=Homo sapiens GN=ZG16B PE=1 SV=3 - [ZG16B_HUMAN]		22.7	7.39	0.0481	1	1	1		-	-	-	-	2439000	-		-	-	0.01		-	-	D	- ; - ; D		1	True												1
																								-	-	D	- ; - ; D
342	342	E9PKN0	E9PKN0	Pre-mRNA cleavage complex 2 protein Pcf11 (Fragment) OS=Homo sapiens GN=PCF11 PE=2 SV=1 - [E9PKN0_HUMAN]		88.9	9.85	0.0217	3	1	1		-	-	-	-	0	-		-	-	0.01		-	-	D	- ; - ; D		1	True												1
342	342	O94913	O94913	Pre-mRNA cleavage complex 2 protein Pcf11 OS=Homo sapiens GN=PCF11 PE=1 SV=3 - [PCF11_HUMAN]		172.9	8.48	0.0109	3	1	1		-	-	-	-	0	-		-	-	0.01		-	-	D	- ; - ; D		1	False												1
342	342	E9PQ01	E9PQ01	Pre-mRNA cleavage complex 2 protein Pcf11 (Fragment) OS=Homo sapiens GN=PCF11 PE=2 SV=1 - [E9PQ01_HUMAN]		112.2	9.77	0.017	3	1	1		-	-	-	-	0	-		-	-	0.01		-	-	D	- ; - ; D		1	False												1
																								-	-	D	- ; - ; D
343	343	Q53TS8-4	Q53TS8-4	Isoform 4 of Amyotrophic lateral sclerosis 2 chromosomal region candidate gene 11 protein OS=Homo sapiens GN=ALS2CR11 - [AL2SA_HUMAN]		208.9	7.62	0.0088	1	1	1		-	-	-	-	20000000	-		-	-	0.01		-	-	D	- ; - ; D		1	True												1
																								-	-	D	- ; - ; D
[truncated: 32 more columns]

## Sheet: report+peptides
						Identification details							Relative quantification details							5	fold change threshold							Peptide areas
Prot Group	Prot Group Orig	Accession	Accession	Description		MW [kDa]	calc. pI	Sum(Coverage)	Sum(# Proteins)	Sum(# Peptides)	Sum(# Unique Peptides)		Protein areas							Fold changes (U/R)				Up/Down regulation				# Protein Groups	Protein Groups Accessions		Peptide areas							Sum(# PSMs)	Is Master Protein	# Peptides A(3,5)	# Peptides A(8,10)	# Peptides B(3,5)	# Peptides B(8,10)	# Peptides C(3,5)	# Peptides C(8,10)	# Peptides D(3,5)	# Peptides D(8,10)	# Peptides E(3,5)	# Peptides E(8,10)
													CE-R-1	CE-U-1	CE-R-2	CE-U-2	CE-R-3	CE-U-3		CE-1	CE-2	CE-3		CE-1	CE-2	CE-3					CE-R-1	CE-U-1	CE-R-2	CE-U-2	CE-R-3	CE-U-3
1	91	E9PFH8	E9PFH8	Lupus La protein OS=Homo sapiens GN=SSB PE=2 SV=1 - [E9PFH8_HUMAN]		41.8	5.96	0.7008	2	42	42		545800000	962500000	629500000	36960000	334000000	129300000		1.76347	0.0587133	0.387126		N	D	N												980	True	25	25	20	19	26	27	39	33	33	34
1	91	P05455	P05455	Lupus La protein OS=Homo sapiens GN=SSB PE=1 SV=2 - [LA_HUMAN]		46.8	7.12	0.6201	2	42	42		545800000	962500000	629500000	36960000	334000000	129300000		1.76347	0.0587133	0.387126		N	D	N												980	False	25	25	20	19	26	27	39	33	33	34
																								N	D	N
				Sequence		# PSMs	# Proteins	# Protein Groups	Protein Groups Accessions															N	D	N
				AELMEISEDK		26	2	1	E9PFH8															N	D	N		1	E9PFH8		5.0172e+07	2.49583e+07	1.69331e+07	705262	2.94559e+07	2.80024e+06
				AELMEISEDKTK		31	2	1	E9PFH8															N	D	N		1	E9PFH8		5.19477e+07	3.32202e+07	8.96352e+06	-	5.94243e+07	2.29194e+07
				AKDANNGNLQLR		29	2	1	E9PFH8															N	D	N		1	E9PFH8		8.25224e+06	3.42859e+07	4.33071e+07	-	6.78622e+06	1.98651e+06
				AREETDKEEPASK		12	2	1	E9PFH8															N	D	N		1	E9PFH8		1.16418e+06	-	3.59667e+06	-	1.29889e+06	0
				DANNGNLQLR		46	2	1	E9PFH8															N	D	N		1	E9PFH8		1.55337e+08	4.1973e+08	1.38809e+08	1.94683e+07	127370948	4.06626e+07
				DDYFAK		6	2	1	E9PFH8															N	D	N		1	E9PFH8		1.65518e+07	-	44515103	-	3.19924e+07	-
				EDLHILFSNHGEIK		52	2	1	E9PFH8															N	D	N		1	E9PFH8		6.05742e+07	1.78214e+08	1.50034e+07	4.43036e+06	7.92924e+06	7.66943e+06
				EQIKLDEGWVPLEIMIK		12	2	1	E9PFH8															N	D	N		1	E9PFH8		1.05106e+07	-	766887	-	4.53825e+06	-
				ETDLLILFK		7	2	1	E9PFH8															N	D	N		1	E9PFH8		1.34376e+08	-	4.65803e+07	-	6.76701e+07	1.55912e+07
				ETDLLILFKDDYFAK		14	2	1	E9PFH8															N	D	N		1	E9PFH8		2.07999e+07	-	3236589	0	7.7358e+06	-
				EVTWEVLEGEVEK		17	2	1	E9PFH8															N	D	N		1	E9PFH8		2.03734e+08	1.74467e+07	6.63241e+07	-	8.46938e+07	2.23155e+07
				EVTWEVLEGEVEKEALK		3	2	1	E9PFH8															N	D	N		1	E9PFH8		-	-	-	-	2.56603e+06	-
				EWLEDKGQVLNIQMR		2	2	1	E9PFH8															N	D	N		1	E9PFH8		2.23621e+06	-	-	-	-	-
				FSGDLDDQTCR		16	2	1	E9PFH8															N	D	N		1	E9PFH8		8.2082e+07	2.90831e+08	8.41424e+07	5.49687e+06	1.00995e+08	1.10215e+07
				FVETPGQK		3	2	1	E9PFH8															N	D	N		1	E9PFH8		2.37433e+08	-	5.68324e+08	-	4.60077e+08	-
				GFPTDATLDDIK		12	2	1	E9PFH8															N	D	N		1	E9PFH8		6.06502e+07	63631176	2.94048e+07	3.58342e+06	3.00278e+07	8.51013e+06
				GFPTDATLDDIKEWLEDK		10	2	1	E9PFH8															N	D	N		1	E9PFH8		7.53639e+07	4.81959e+07	2.01607e+07	-	1.87256e+07	5.84294e+06
				GFPTDATLDDIKEWLEDKGQVLNIQMR		9	2	1	E9PFH8															N	D	N		1	E9PFH8		2.19163e+07	6.57595e+06	-	-	-	-
				GQVLNIQMR		27	2	1	E9PFH8															N	D	N		1	E9PFH8		2.06622e+08	196085780	5.56996e+07	9.03541e+06	6.39398e+07	2.14337e+07
				GSIFVVFDSIESAK		18	2	1	E9PFH8															N	D	N		1	E9PFH8		5.14812e+08	-	2.05325e+08	38564957	2.34494e+08	7.34593e+07
				GSIFVVFDSIESAKK		18	2	1	E9PFH8															N	D	N		1	E9PFH8		4.54303e+07	-	2.01681e+07	2.33331e+06	1.78752e+07	6.7846e+06
				ICHQIEYYFGDFNLPR		34	2	1	E9PFH8															N	D	N		1	E9PFH8		1.18995e+08	1.38424e+08	3.82735e+07	3.53359e+06	2.71691e+07	6.62251e+06
				IGCLLK		2	2	1	E9PFH8															N	D	N		1	E9PFH8		6.37796e+07	-	-	-	1.58813e+07	-
				IIEDQQESLNK		22	2	1	E9PFH8															N	D	N		1	E9PFH8		5.98824e+08	2.177e+09	1.04334e+09	-	3.07285e+08	2.36208e+08
				IIEDQQESLNKWK		2	2	1	E9PFH8															N	D	N		1	E9PFH8		-	3.38487e+06	-	-	-	-
				KFVETPGQK		14	2	1	E9PFH8															N	D	N		1	E9PFH8		2.00793e+07	-	4.31348e+07	-	5.52292e+07	2.54309e+07
				KIIEDQQESLNK		20	2	1	E9PFH8															N	D	N		1	E9PFH8		13036991	5.64354e+07	3.29749e+07	3.00887e+06	1.91969e+07	5.19778e+06
				LDEGWVPLEIMIK		24	2	1	E9PFH8															N	D	N		1	E9PFH8		253864034	55974652	6.83101e+07	1.27309e+07	7.00269e+07	2.12717e+07
				LEEDAEMK		1	2	1	E9PFH8															N	D	N		1	E9PFH8		-	-	-	-	-	5.6376e+06
				LTTDFNVIVEALSK		26	2	1	E9PFH8															N	D	N		1	E9PFH8		523705025	1.09803e+07	2.7691e+08	4.6438e+07	2.3299e+08	78380017
				MAALEAK		4	2	1	E9PFH8															N	D	N		1	E9PFH8		854477	-	5.2196e+07	-	3.9457e+07	-
				NKEVTWEVLEGEVEK		22	2	1	E9PFH8															N	D	N		1	E9PFH8		1.74585e+07	1.50518e+07	1.44367e+07	-	5.94892e+06	-
				NKEVTWEVLEGEVEKEALK		1	2	1	E9PFH8															N	D	N		1	E9PFH8		744450	-	-	-	-	-
				QKLEEDAEMK		13	2	1	E9PFH8															N	D	N		1	E9PFH8		1.18918e+07	-	4.70341e+07	-	3.17542e+07	-
				RSPSKPLPEVTDEYK		22	2	1	E9PFH8															N	D	N		1	E9PFH8		1.8018e+07	3.31245e+07	1.11485e+07	900956	3.39525e+06	3.69935e+06
				RSPSKPLPEVTDEYKNDVK		110	2	1	E9PFH8															N	D	N		1	E9PFH8		46467787	1.30177e+08	9851619	5.66752e+06	2.53625e+06	1.18407e+07
				SKAELMEISEDK		38	2	1	E9PFH8															N	D	N		1	E9PFH8		7.29133e+07	5.75132e+07	3.32725e+07	4.59723e+06	2.89719e+07	8.7341e+06
				SKAELMEISEDKTK		95	2	1	E9PFH8															N	D	N		1	E9PFH8		3.68446e+07	1.9751e+08	8.63652e+07	2.58838e+07	5.01194e+07	4.10748e+07
				SPSKPLPEVTDEYK		28	2	1	E9PFH8															N	D	N		1	E9PFH8		3.12864e+07	4.24063e+07	2.25207e+07	2.44432e+06	2.30925e+07	5.79435e+06
				SPSKPLPEVTDEYKNDVK		84	2	1	E9PFH8															N	D	N		1	E9PFH8		7.73456e+07	131911797	6.90279e+07	1.36481e+07	4.72717e+07	32335247
				YKETDLLILFK		46	2	1	E9PFH8															N	D	N		1	E9PFH8		2.91033e+08	4.59092e+07	1.43203e+08	2.10401e+07	1.03313e+08	3.69703e+07
				YKETDLLILFKDDYFAK		2	2	1	E9PFH8															N	D	N		1	E9PFH8		3.38987e+07	-	-	-	-	-
																								N	D	N
2	66	P67809	P67809	Nuclease-sensitive element-binding protein 1 OS=Homo sapiens GN=YBX1 PE=1 SV=3 - [YBOX1_HUMAN]		35.9	9.88	0.5648	1	19	13		786700000	226700000	1229000000	8523000	864100000	7167000		0.288166	0.00693491	0.00829418		N	D	D												870	True	10	9	5	5	5	5	18	17	18	17
																								N	D	D
				Sequence		# PSMs	# Proteins	# Protein Groups	Protein Groups Accessions															N	D	D
				AADPPAENSSAPEAEQGGAE		19	1	1	P67809															N	D	D		1	P67809		7.63036e+07	44640370	3.39366e+08	-	2.07143e+08	-
				EDGNEEDKENQGDETQGQQPPQR		29	1	1	P67809															N	D	D		1	P67809		2.55961e+06	2708128	2.90543e+08	-	9.38824e+07	-
				EDGNEEDKENQGDETQGQQPPQRR		17	1	1	P67809															N	D	D		1	P67809		-	-	2.04036e+07	-	4.82107e+06	-
				EDVFVHQTAIK		38	4	3	P16989;P67809;P16989-2															N	D	D		3	P16989;P67809;P16989-2		260990919	8.5662e+07	9.47051e+07	-	1.42331e+08	-
				EDVFVHQTAIKK		6	3	3	P16989;P67809;P16989-2															N	D	D		3	P16989;P67809;P16989-2		13699818	-	-	-	5.09827e+06	-
				FPPYYMR		7	1	1	P67809															N	D	D		1	P67809		1.50025e+07	-	1.86922e+07	-	2.13917e+07	-
				GAEAANVTGPGGVPVQGSK		56	1	1	P67809															N	D	D		1	P67809		1.16656e+09	3.98203e+08	1.93956e+09	1.38971e+07	1.55416e+09	1.22867e+07
				NDTKEDVFVHQTAIK		143	4	3	P16989;P67809;P16989-2															N	D	D		3	P16989;P67809;P16989-2		214929724	1.28559e+08	5.58531e+08	3.01428e+06	1.96134e+08	2.51544e+06
				NDTKEDVFVHQTAIKK		72	4	3	P16989;P67809;P16989-2															N	D	D		3	P16989;P67809;P16989-2		3.17928e+07	6.89004e+07	4630918	-	1.09951e+07	-
				NEGSESAPEGQAQQR		24	1	1	P67809															N	D	D		1	P67809		2.04868e+06	4217439	4.32732e+07	-	1.46643e+07	0
				NGYGFINR		56	4	3	P16989;P67809;P16989-2															N	D	D		3	P16989;P67809;P16989-2		5.5705e+08	1.53247e+08	4.37331e+08	3.67371e+06	2.99411e+08	2.74247e+06
				NYQQNYQNSESGEK		53	1	1	P67809															N	D	D		1	P67809		2.39633e+06	-	8.45843e+07	-	5.76362e+07	-
				NYQQNYQNSESGEKNEGSESAPEGQAQQR		102	1	1	P67809															N	D	D		1	P67809		1.46323e+07	1.24536e+07	2.19133e+08	0	9.71623e+07	-
				RFPPYYMR		8	1	1	P67809															N	D	D		1	P67809		0	-	1.68171e+06	-	0	-
				RPENPKPQDGK		6	1	1	P67809															N	D	D		1	P67809		816100	-	538713	-	1.23359e+06	-
				RPQYSNPPVQGEVMEGADNQGAGEQGRPVR		188	1	1	P67809															N	D	D		1	P67809		1.57505e+07	5.09025e+07	7.90871e+07	-	2.13525e+07	-
				RRPENPKPQDGK		4	1	1	P67809															N	D	D		1	P67809		387656	-	6.83985e+06	-	2.66421e+06	-
				SVGDGETVEFDVVEGEK		30	4	3	P16989;P67809;P16989-2															N	D	D		3	P16989;P67809;P16989-2		6.36624e+08	-	1.18844e+09	7.99746e+06	7.3886e+08	6.47074e+06
				SVGDGETVEFDVVEGEKGAEAANVTGPGGVPVQGSK		12	1	1	P67809															N	D	D		1	P67809		3.14666e+07	-	2.65056e+07	-	2.05938e+07	-
																								N	D	D
3	44	Q92900	Q92900	Regulator of nonsense transcripts 1 OS=Homo sapiens GN=UPF1 PE=1 SV=2 - [RENT1_HUMAN]		124.3	6.61	0.6342	1	57	57		49440000	84260000	55550000	1648000	28710000	6025000		1.70429	0.029667	0.209857		N	D	N												594	True	31	31	7	7	16	14	49	49	43	39
																								N	D	N
				Sequence		# PSMs	# Proteins	# Protein Groups	Protein Groups Accessions															N	D	N
				ADSVVVLLCR		8	2	1	Q92900															N	D	N		1	Q92900		1.79076e+07	-	8.91224e+06	-	5.72023e+06	-
				AGAKPDQIGIITPYEGQR		29	2	1	Q92900															N	D	N		1	Q92900		2.14791e+07	2.00145e+07	1.24027e+07	1.0111e+06	1.03564e+07	1.92525e+06
				AGLSQSLFER		10	2	1	Q92900															N	D	N		1	Q92900		3.8098e+07	13752387	1.94542e+07	-	1.73332e+07	2.81284e+06
				ANEHQGIGFLNDPR		8	2	1	Q92900															N	D	N		1	Q92900		1.23115e+07	9.22136e+06	2.81114e+06	-	2.771e+06	-
				AYQHGGVTGLSQY		7	2	1	Q92900															N	D	N		1	Q92900		2.48439e+07	2.11432e+07	0	-	6.77403e+06	-
				CFLSWLVK		1	2	1	Q92900															N	D	N		1	Q92900		-	-	-	-	0	-
				DETGELSSADEK		8	2	1	Q92900															N	D	N		1	Q92900		1.38014e+06	9.80855e+06	4.55724e+06	-	5118091	-
				DETGELSSADEKR		17	2	1	Q92900															N	D	N		1	Q92900		572321	0	1.64646e+06	-	4.83101e+06	0
				DFIILSCVR		2	1	1	Q92900															N	D	N		1	Q92900		1.02492e+06	-	-	-	-	-
				DGPLGETVLECYNCGCR		16	2	1	Q92900															N	D	N		1	Q92900		1.87962e+07	4.63953e+06	6.7223e+06	-	4.17711e+06	-
				DINWDSSQWQPLIQDR		10	2	1	Q92900															N	D	N		1	Q92900		1.36514e+07	-	5.42832e+06	-	5.25715e+06	-
				DLPIHACSYCGIHDPACVVYCNTSK		10	2	1	Q92900															N	D	N		1	Q92900		1.6051e+07	1.62029e+07	-	-	-	-
				EAIDSPVSFLALHNQIR		12	2	1	Q92900															N	D	N		1	Q92900		2.07535e+07	9.01511e+06	7.94615e+06	-	6.58616e+06	0
				EAIIPGSVYDR		6	2	1	Q92900															N	D	N		1	Q92900		51144497	3.84597e+07	3.15454e+07	-	2.39385e+07	-
				EKDFIILSCVR		6	2	1	Q92900															N	D	N		1	Q92900		8.09763e+06	-	3.05288e+06	-	2.30417e+06	-
				ELLMNADVICCTCVGAGDPR		9	2	1	Q92900															N	D	N		1	Q92900		4146862	-	-	-	0	-
				ENPSATLEDLEKPGVDEEPQHVLLR		4	2	1	Q92900															N	D	N		1	Q92900		8.94276e+06	-	2916927	-	-	-
				ESLMQFSKPR		2	1	1	Q92900															N	D	N		1	Q92900		1.47009e+06	-	-	-	-	-
				ESQTQDNITVR		13	2	1	Q92900															N	D	N		1	Q92900		1.84516e+07	6.9648e+07	3.55447e+07	2.71153e+06	3.31526e+07	5.95496e+06
				FMTTAMYDAR		18	2	1	Q92900															N	D	N		1	Q92900		1.82094e+07	9333868	4.85974e+06	-	5055606	-
				FTAQGLPDLNHSQVYAVK		22	2	1	Q92900															N	D	N		1	Q92900		2.54688e+07	2.15352e+07	6.75452e+06	-	7.27567e+06	-
				GFDFQWPQPDKPMFFYVTQGQEEIASSGTSYLNR		6	1	1	Q92900															N	D	N		1	Q92900		1.04148e+07	-	-	-	-	-
				GNTSGSHIVNHLVR		7	2	1	Q92900															N	D	N		1	Q92900		1.18604e+07	4.15938e+07	-	-	0	-
				IAYFTLPK		9	2	1	Q92900															N	D	N		1	Q92900		2.11196e+07	3.3351e+06	9.79099e+06	-	8.5611e+06	1.77237e+06
				IPSEQEQLR		13	2	1	Q92900															N	D	N		1	Q92900		4.94402e+07	1.41529e+08	9.06131e+07	-	2.81286e+07	9.30802e+06
				KLVNTINPGAR		18	2	1	Q92900															N	D	N		1	Q92900		4.18467e+06	-	8.58856e+06	-	2.14334e+06	-
				LEELWK		6	2	1	Q92900															N	D	N		1	Q92900		6.98679e+06	5.98347e+06	2.72337e+06	-	1.99012e+06	-
				LKESQTQDNITVR		18	2	1	Q92900															N	D	N		1	Q92900		7.10644e+06	2.09475e+07	1.79639e+07	1.09282e+06	9.88252e+06	2.48738e+06
				LLGHEVEDVIIK		23	2	1	Q92900															N	D	N		1	Q92900		2.30927e+07	2.42519e+07	5.91919e+06	560646	7.13379e+06	1.21884e+06
				LMQGDEICLR		17	2	1	Q92900															N	D	N		1	Q92900		1.20579e+07	1.01267e+07	2.26935e+06	-	3.56815e+06	0
				LNVAITR		20	8	1	Q92900															N	D	N		1	Q92900		5.36807e+06	4.12939e+06	2.53766e+06	-	2.19957e+06	488554
				LQQLKDETGELSSADEK		7	2	1	Q92900															N	D	N		1	Q92900		1.27986e+06	-	1.12573e+06	-	-	-
				LQQLKDETGELSSADEKR		10	2	1	Q92900															N	D	N		1	Q92900		5.53154e+06	6.46294e+06	5.37628e+06	-	-	-
				LVNTINPGAR		8	2	1	Q92900															N	D	N		1	Q92900		15695864	1.56039e+07	9.15184e+06	-	8.21524e+06	-
				LVVLGIRPIR		1	2	1	Q92900															N	D	N		1	Q92900		-	-	-	-	1.53558e+06	-
				LYQEVEIASVDAFQGR		24	2	1	Q92900															N	D	N		1	Q92900		1.6389e+07	4.40645e+06	1.04492e+07	463919	8.08071e+06	1249074
				MHPALSAFPSNIFYEGSLQNGVTAADR		19	2	1	Q92900															N	D	N		1	Q92900		35227936	-	1.49819e+07	-	3.14249e+06	-
				NMDSMPELQK		12	2	1	Q92900															N	D	N		1	Q92900		3.43767e+06	8.60995e+06	2.05297e+06	-	1.61947e+07	-
				NVFLLGFIPAK		10	2	1	Q92900															N	D	N		1	Q92900		3.65391e+07	7.27496e+06	1.48117e+07	-	1.41714e+07	2.61984e+06
				QITAQQINK		1	2	1	Q92900															N	D	N		1	Q92900		-	-	3.87077e+07	-	-	-
				QPCASQSSLK		1	2	1	Q92900															N	D	N		1	Q92900		-	-	-	-	0	-
				RFTAQGLPDLNHSQVYAVK		2	2	1	Q92900															N	D	N		1	Q92900		-	-	1.52881e+06	-	-	-
				SILIDESTQATEPECMVPVVLGAK		13	2	1	Q92900															N	D	N		1	Q92900		2.38157e+06	-	2.04198e+06	-	1.54495e+06	-
				SQIDVALSQDSTYQGER		22	2	1	Q92900															N	D	N		1	Q92900		3.73378e+07	1.32622e+07	2.35126e+07	1.13852e+06	1.52563e+07	1.85047e+06
				SSVGAPVEVTHNFQVDFVWK		3	1	1	Q92900															N	D	N		1	Q92900		2.46707e+07	-	-	-	-	-
				SYLVQYMQFSGSLHTK		5	1	1	Q92900															N	D	N		1	Q92900		5.44562e+06	-	-	-	-	-
				TDSGNEDLVIIWLR		2	1	1	Q92900															N	D	N		1	Q92900		3.54691e+06	-	-	-	-	-
				TFAVDETSVSGYIYHK		13	2	1	Q92900															N	D	N		1	Q92900		1.79952e+07	1.88631e+07	7.77244e+06	-	3.44727e+06	-
				TSQLLAELNFEEDEEDTYYTK		11	2	1	Q92900															N	D	N		1	Q92900		6.33415e+06	-	3.61275e+06	-	2.77011e+06	-
				TVLQRPLSLIQGPPGTGK		19	2	1	Q92900															N	D	N		1	Q92900		2.07679e+07	2.54833e+07	8.7944e+06	-	0	-
				TVTSATIVYHLAR		14	2	1	Q92900															N	D	N		1	Q92900		1.85418e+07	1.82695e+07	8.75044e+06	-	6.48909e+06	662387
				VLVEGPLNNLR		13	2	1	Q92900															N	D	N		1	Q92900		47723755	3.25723e+07	3.73292e+07	-	2.48468e+07	-
				VPDNYGDEIAIELR		10	2	1	Q92900															N	D	N		1	Q92900		41630468	-	2.47519e+07	0	2.01979e+07	2.31865e+06
				WDLGLNK		2	2	1	Q92900															N	D	N		1	Q92900		-	-	3.08355e+06	-	-	-
				YEDAYQYQNIFGPLVK		16	2	1	Q92900															N	D	N		1	Q92900		4.7483e+07	2.30389e+07	2.59875e+07	-	1.77529e+07	-
				YGVIIVGNPK		6	2	1	Q92900															N	D	N		1	Q92900		-	1.55582e+07	1.15659e+07	-	9.0633e+06	-
				YKGDLAPLWK		5	2	1	Q92900															N	D	N		1	Q92900		1300703	1.19332e+07	-	-	2.16794e+06	-
																								N	D	N
4	6	P16989	P16989	DNA-binding protein A OS=Homo sapiens GN=CSDA PE=1 SV=4 - [DBPA_HUMAN]		40.1	9.77	0.5591	1	18	5		589600000	151500000	776800000	6646000	468300000	4218000		0.256954	0.00855561	0.00900705		N	D	D												589	True	8	8	4	4	4	4	18	17	15	15
																								N	D	D
				Sequence		# PSMs	# Proteins	# Protein Groups	Protein Groups Accessions															N	D	D
				AGEAPTENPAPPTQQSSAE		10	2	2	P16989;P16989-2															N	D	D		2	P16989;P16989-2		1.00687e+08	4.84141e+07	2.59026e+08	-	1.93122e+08	-
				DGVPEGAQLQGPVHR		29	3	2	P16989;P16989-2															N	D	D		2	P16989;P16989-2		1.83191e+08	6.5322e+07	1.30228e+08	-	6.26824e+07	-
				EDVFVHQTAIK		38	4	3	P16989;P67809;P16989-2															N	D	D		3	P16989;P67809;P16989-2		260990919	8.5662e+07	9.47051e+07	-	1.42331e+08	-
				EDVFVHQTAIKK		6	3	3	P16989;P67809;P16989-2															N	D	D		3	P16989;P67809;P16989-2		13699818	-	-	-	5.09827e+06	-
				ENQQATSGPNQPSVR		15	3	2	P16989;P16989-2															N	D	D		2	P16989;P16989-2		2.63768e+06	-	1.3054e+07	-	6.35456e+06	-
				FPPYHVGQTFDR		30	2	1	P16989															N	D	D		1	P16989		9.46531e+06	-	2.65061e+06	-	3.62037e+06	-
				GAEAANVTGPDGVPVEGSR		32	3	2	P16989;P16989-2															N	D	D		2	P16989;P16989-2		575014877	1.72809e+08	5.83312e+08	8.26763e+06	3.66605e+08	3.44138e+06
				IQAGEIGEMK		16	2	1	P16989															N	D	D		1	P16989		1.15951e+08	4.05211e+07	2.40216e+08	-	1.16576e+08	-
				IQAGEIGEMKDGVPEGAQLQGPVHR		44	2	1	P16989															N	D	D		1	P16989		2.57886e+07	-	1.02075e+07	-	3.52086e+06	-
				NAGEIGEMK		7	1	1	P16989-2															N	D	D		1	P16989-2		27982162	-	3.41585e+06	-	3.88128e+07	-
				NAGEIGEMKDGVPEGAQLQGPVHR		22	1	1	P16989-2															N	D	D		1	P16989-2		7.59831e+06	-	3.58707e+06	-	5434093	-
				NDTKEDVFVHQTAIK		143	4	3	P16989;P67809;P16989-2															N	D	D		3	P16989;P67809;P16989-2		214929724	1.28559e+08	5.58531e+08	3.01428e+06	1.96134e+08	2.51544e+06
				NDTKEDVFVHQTAIKK		72	4	3	P16989;P67809;P16989-2															N	D	D		3	P16989;P67809;P16989-2		3.17928e+07	6.89004e+07	4630918	-	1.09951e+07	-
				NGYGFINR		56	4	3	P16989;P67809;P16989-2															N	D	D		3	P16989;P67809;P16989-2		5.5705e+08	1.53247e+08	4.37331e+08	3.67371e+06	2.99411e+08	2.74247e+06
				NYAGEEEEEGSGSSEGFDPPATDR		8	2	1	P16989															N	D	D		1	P16989		6.54197e+06	-	9.84214e+06	-	6.35013e+06	-
				RFPPYHVGQTFDR		41	2	1	P16989															N	D	D		1	P16989		0	2.67979e+06	898347	-	694647	-
				SPVGSGAPQAAAPAPAAHVAGNPGGDAAPAATGTAAAASLATAAGSEDAEK		1	2	2	P16989;P16989-2															N	D	D		2	P16989;P16989-2		8.36861e+06	-	-	-	-	-
				SPVGSGAPQAAAPAPAAHVAGNPGGDAAPAATGTAAAASLATAAGSEDAEKK		6	3	2	P16989;P16989-2															N	D	D		2	P16989;P16989-2		4.61889e+07	-	3.49488e+06	-	-	-
																								N	D	D
5	119	P02769-B6E	P02769-B6E	Serum albumin (B6E) OS=Bos taurus GN=ALB PE=1 SV=4 - [ALBU_BOVIN]		69.2	6.18	0.6343	1	37	33		88390000	87230000	86350000	101200000	94210000	86220000		0.986876	1.17197	0.915189		N	N	N												464	True	12	16	18	21	15	17	28	33	15	18
																								N	N	N
				Sequence		# PSMs	# Proteins	# Protein Groups	Protein Groups Accessions															N	N	N
				AEFVEVTK		14	1	1	P02769-cRAP-B6E															N	N	N		1	P02769-B6E		5.81323e+07	3.48082e+07	5.76388e+07	6.46063e+07	7.1539e+07	6.6376e+07
				DAFLGSFLYEYSR		8	1	1	P02769-cRAP-B6E															N	N	N		1	P02769-B6E		2.66555e+07	-	4.11728e+06	1.85496e+06	3.11285e+06	-
				DAIPENLPPLTADFAEDK		1	1	1	P02769-cRAP-B6E															N	N	N		1	P02769-B6E		-	-	-	592037	-	-
				DDPHACYSTVFDK		4	1	1	P02769-cRAP-B6E															N	N	N		1	P02769-B6E		5.47462e+06	3.57182e+06	-	-	-	-
				DDSPDLPK		3	1	1	P02769-cRAP-B6E															N	N	N		1	P02769-B6E		-	-	-	5.06747e+06	6.88319e+06	4.1798e+06
				DLGEEHFK		2	1	1	P02769-cRAP-B6E															N	N	N		1	P02769-B6E		1.36439e+07	-	-	-	-	-
				EACFAVEGPK		2	1	1	P02769-cRAP-B6E															N	N	N		1	P02769-B6E		1.53984e+06	-	-	-	-	-
				ETYGDMADCCEK		4	1	1	P02769-cRAP-B6E															N	N	N		1	P02769-B6E		1.25792e+06	6.60219e+06	-	-	-	-
				EYEATLEECCAK		10	1	1	P02769-cRAP-B6E															N	N	N		1	P02769-B6E		1.00091e+07	3.24518e+06	0	-	997336	-
				FKDLGEEHFK		22	1	1	P02769-cRAP-B6E															N	N	N		1	P02769-B6E		7.03185e+06	2.68033e+07	5.6056e+06	1.98364e+07	6.89575e+06	1.15846e+07
				GLVLIAFSQYLQQCPFDEHVK		2	1	1	P02769-cRAP-B6E															N	N	N		1	P02769-B6E		4.68463e+06	-	-	-	-	-
				HLVDEPQNLIK		34	1	1	P02769-cRAP-B6E															N	N	N		1	P02769-B6E		7.66789e+07	9.05155e+07	6.67694e+07	9.02078e+07	6.70522e+07	8.34564e+07
				HPYFYAPELLYYANK		1	1	1	P02769-cRAP-B6E															N	N	N		1	P02769-B6E		2.96356e+06	-	-	-	-	-
				KQTALVELLK		32	1	1	P02769-cRAP-B6E															N	N	N		1	P02769-B6E		2.62286e+07	3.08124e+07	2.40554e+07	3.58676e+07	2.13823e+07	2.74027e+07
				KVPQVSTPTLVEVSR		116	7	2	H0YA55;P02769-cRAP-B6E															N	N	N		2	H0YA55;P02769-B6E		6.52222e+07	7.82951e+07	5.02123e+07	7.29634e+07	5.36501e+07	6.44525e+07
				LFTFHADICTLPDTEK		5	1	1	P02769-cRAP-B6E															N	N	N		1	P02769-B6E		8.5158e+06	4.62692e+06	-	-	-	-
				LGEYGFQNALIVR		27	1	1	P02769-cRAP-B6E															N	N	N		1	P02769-B6E		6.09109e+07	3.98994e+06	4.49743e+07	3.88613e+07	4.56196e+07	41130162
				LKECCDKPLLEK		6	1	1	P02769-cRAP-B6E															N	N	N		1	P02769-B6E		1.33968e+07	-	-	-	-	-
				LKPDPNTLCDEFK		15	1	1	P02769-cRAP-B6E															N	N	N		1	P02769-B6E		1.39888e+07	1.22758e+07	1.36495e+07	1.72142e+07	1.40555e+07	1.47028e+07
				LKPDPNTLCDEFKADEK		13	1	1	P02769-cRAP-B6E															N	N	N		1	P02769-B6E		8.65675e+06	8.85147e+06	9.32064e+06	3.94061e+07	3.13163e+07	8.22042e+06
				LKPDPNTLCDEFKADEKK		1	1	1	P02769-cRAP-B6E															N	N	N		1	P02769-B6E		-	-	-	4.20335e+06	-	-
				LSQKFPK		16	1	1	P02769-cRAP-B6E															N	N	N		1	P02769-B6E		-	-	5094468	1.47772e+07	1.51758e+06	1.0345e+07
				LVNELTEFAK		25	1	1	P02769-cRAP-B6E															N	N	N		1	P02769-B6E		1.2327e+08	9.28904e+07	1.19386e+08	1.21132e+08	1.23205e+08	1.08823e+08
				LVTDLTK		4	3	2	H0YA55;P02769-cRAP-B6E															N	N	N		2	H0YA55;P02769-B6E		23982155	-	-	-	-	-
				LVVSTQTALA		10	1	1	P02769-cRAP-B6E															N	N	N		1	P02769-B6E		2.77538e+07	-	1.8688e+07	2.04174e+07	2.31251e+07	2.0419e+07
				MPCTEDYLSLILNR		2	1	1	P02769-cRAP-B6E															N	N	N		1	P02769-B6E		7.47901e+06	-	-	-	-	-
				NECFLSHKDDSPDLPK		18	1	1	P02769-cRAP-B6E															N	N	N		1	P02769-B6E		4.34793e+06	-	3.18185e+06	5.79683e+06	4.18867e+06	4.41102e+06
				QTALVELLK		3	1	1	P02769-cRAP-B6E															N	N	N		1	P02769-B6E		3.31009e+06	-	-	1.05469e+06	921135	-
				RHPEYAVSVLLR		17	1	1	P02769-cRAP-B6E															N	N	N		1	P02769-B6E		2.95464e+06	1.98033e+07	-	4.40091e+06	694760	2.69099e+06
				RPCFSALTPDETYVPK		3	1	1	P02769-cRAP-B6E															N	N	N		1	P02769-B6E		6.56883e+06	-	-	-	-	-
				SHCIAEVEK		1	1	1	P02769-cRAP-B6E															N	N	N		1	P02769-B6E		3.37187e+06	-	-	-	-	-
				SLHTLFGDELCK		7	1	1	P02769-cRAP-B6E															N	N	N		1	P02769-B6E		8.3606e+06	7.25541e+06	-	-	-	-
				TVMENFVAFVDK		10	1	1	P02769-cRAP-B6E															N	N	N		1	P02769-B6E		2.12296e+07	-	-	-	1.96356e+06	0
				VPQVSTPTLVEVSR		16	3	2	H0YA55;P02769-cRAP-B6E															N	N	N		2	H0YA55;P02769-B6E		5.73392e+06	-	2.56263e+06	2.16094e+06	2.63033e+06	-
				YICDNQDTISSK		43	1	1	P02769-cRAP-B6E															N	N	N		1	P02769-B6E		2.49231e+07	6.99964e+07	7.28872e+07	9.22409e+07	8.7876e+07	6.30822e+07
				YLYEIAR		21	3	2	H0YA55;P02769-cRAP-B6E															N	N	N		2	H0YA55;P02769-B6E		3.92968e+07	2.82047e+07	2.89997e+07	3.93301e+07	3.2342e+07	3.49228e+07
				YNGVFQECCQAEDK		28	1	1	P02769-cRAP-B6E															N	N	N		1	P02769-B6E		6.84072e+06	-	4.49058e+06	3.87079e+06	9465160	4.45334e+06
																								N	N	N
6	136	P16989-2	P16989-2	Isoform 2 of DNA-binding protein A OS=Homo sapiens GN=CSDA - [DBPA_HUMAN]		31.9	9.66	0.5611	1	15	2		589600000	-	776800000	6646000	468300000	4218000		0.01	0.00855561	0.00900705		D	D	D												456	True			4	4	4	4	15	14	12	11
																								D	D	D
				Sequence		# PSMs	# Proteins	# Protein Groups	Protein Groups Accessions															D	D	D
				AGEAPTENPAPPTQQSSAE		10	2	2	P16989;P16989-2															D	D	D		2	P16989;P16989-2		1.00687e+08	4.84141e+07	2.59026e+08	-	1.93122e+08	-
				DGVPEGAQLQGPVHR		29	3	2	P16989;P16989-2															D	D	D		2	P16989;P16989-2		1.83191e+08	6.5322e+07	1.30228e+08	-	6.26824e+07	-
				EDVFVHQTAIK		38	4	3	P16989;P67809;P16989-2															D	D	D		3	P16989;P67809;P16989-2		260990919	8.5662e+07	9.47051e+07	-	1.42331e+08	-
				EDVFVHQTAIKK		6	3	3	P16989;P67809;P16989-2															D	D	D		3	P16989;P67809;P16989-2		13699818	-	-	-	5.09827e+06	-
				ENQQATSGPNQPSVR		15	3	2	P16989;P16989-2															D	D	D		2	P16989;P16989-2		2.63768e+06	-	1.3054e+07	-	6.35456e+06	-
				GAEAANVTGPDGVPVEGSR		32	3	2	P16989;P16989-2															D	D	D		2	P16989;P16989-2		575014877	1.72809e+08	5.83312e+08	8.26763e+06	3.66605e+08	3.44138e+06
				NAGEIGEMK		7	1	1	P16989-2															D	D	D		1	P16989-2		27982162	-	3.41585e+06	-	3.88128e+07	-
				NAGEIGEMKDGVPEGAQLQGPVHR		22	1	1	P16989-2															D	D	D		1	P16989-2		7.59831e+06	-	3.58707e+06	-	5434093	-
				NDTKEDVFVHQTAIK		143	4	3	P16989;P67809;P16989-2															D	D	D		3	P16989;P67809;P16989-2		214929724	1.28559e+08	5.58531e+08	3.01428e+06	1.96134e+08	2.51544e+06
				NDTKEDVFVHQTAIKK		72	4	3	P16989;P67809;P16989-2															D	D	D		3	P16989;P67809;P16989-2		3.17928e+07	6.89004e+07	4630918	-	1.09951e+07	-
				NGYGFINR		56	4	3	P16989;P67809;P16989-2															D	D	D		3	P16989;P67809;P16989-2		5.5705e+08	1.53247e+08	4.37331e+08	3.67371e+06	2.99411e+08	2.74247e+06
				SPVGSGAPQAAAPAPAAHVAGNPGGDAAPAATGTAAAASLATAAGSEDAEK		1	2	2	P16989;P16989-2															D	D	D		2	P16989;P16989-2		8.36861e+06	-	-	-	-	-
				SPVGSGAPQAAAPAPAAHVAGNPGGDAAPAATGTAAAASLATAAGSEDAEKK		6	3	2	P16989;P16989-2															D	D	D		2	P16989;P16989-2		4.61889e+07	-	3.49488e+06	-	-	-
				SVGDGETVEFDVVEGEK		30	4	3	P16989;P67809;P16989-2															D	D	D		3	P16989;P67809;P16989-2		6.36624e+08	-	1.18844e+09	7.99746e+06	7.3886e+08	6.47074e+06
				SVGDGETVEFDVVEGEKGAEAANVTGPDGVPVEGSR		12	3	2	P16989;P16989-2															D	D	D		2	P16989;P16989-2		1.64723e+07	-	5.94258e+06	-	5.38216e+06	-
																								D	D	D
7	36	P19338	P19338	Nucleolin OS=Homo sapiens GN=NCL PE=1 SV=3 - [NUCL_HUMAN]		76.6	4.7	0.4113	1	36	36		730500000	142600000	93000000	7072000	66190000	17750000		0.195209	0.076043	0.268167		D	D	N												400	True	17	15	10	9	13	12	36	28	23	19
																								D	D	N
				Sequence		# PSMs	# Proteins	# Protein Groups	Protein Groups Accessions															D	D	N
				AIRLELQGPR		5	1	1	P19338															D	D	N		1	P19338		6.33022e+06	8.74378e+06	-	-	-	-
				ALELTGLK		12	1	1	P19338															D	D	N		1	P19338		2.46836e+08	8.5147e+07	3.57363e+07	2.52017e+06	2.18726e+07	6.87115e+06
				ALVATPGK		1	1	1	P19338															D	D	N		1	P19338		9.14571e+07	-	-	-	-	-
				ATFIKVPQNQNGK		5	1	1	P19338															D	D	N		1	P19338		1.71577e+07	5.13978e+06	-	-	-	-
				EAMEDGEIDGNK		26	1	1	P19338															D	D	N		1	P19338		4.81437e+07	7.68329e+07	2.66601e+07	1.83596e+06	2.0396e+07	-
				EAMEDGEIDGNKVTLDWAKPK		24	1	1	P19338															D	D	N		1	P19338		3.87368e+07	1.51651e+07	3.07313e+06	-	2.29722e+06	-
				ESFDGSVR		2	1	1	P19338															D	D	N		1	P19338		1.14261e+08	-	6.98945e+07	-	-	-
				EVFEDAAEIR		20	1	1	P19338															D	D	N		1	P19338		7.03821e+08	169526835	9.35511e+07	7.06614e+06	6.08976e+07	1.76155e+07
				FGYVDFESAEDLEK		8	1	1	P19338															D	D	N		1	P19338		2.04931e+08	8.82778e+06	4.01915e+07	-	2.23106e+07	-
				GFGFVDFNSEEDAK		12	1	1	P19338															D	D	N		1	P19338		7.99227e+08	9.85769e+06	112359446	-	8.01995e+07	-
				GIAYIEFK		13	1	1	P19338															D	D	N		1	P19338		2.72947e+08	7.5223e+07	3.47417e+07	-	1.97376e+07	8.22987e+06
				GLSEDTTEETLK		14	1	1	P19338															D	D	N		1	P19338		190546316	1.18669e+08	4.4499e+07	4.89393e+06	3.33706e+07	1.12551e+07
				GLSEDTTEETLKESFDGSVR		22	1	1	P19338															D	D	N		1	P19338		1.59279e+08	4.68779e+07	2.85517e+07	2.01993e+06	1.57554e+07	6.04844e+06
				GYAFIEFASFEDAK		16	1	1	P19338															D	D	N		1	P19338		6.88318e+08	-	6.64851e+07	7.30206e+06	5.74791e+07	1.83156e+07
				IVTDRETGSSK		2	1	1	P19338															D	D	N		1	P19338		823056	-	-	-	-	-
				KFGYVDFESAEDLEK		28	1	1	P19338															D	D	N		1	P19338		9.26383e+07	3.29503e+07	1.77088e+07	1.04893e+06	9.88431e+06	3.44351e+06
				KGAAIPAK		1	1	1	P19338															D	D	N		1	P19338		6.79161e+06	-	-	-	-	-
				KQKVEGTEPTTAFNLFVGNLNFNK		3	1	1	P19338															D	D	N		1	P19338		4.70942e+06	-	-	-	-	-
				LELQGPR		8	1	1	P19338															D	D	N		1	P19338		2.17754e+08	1.17458e+08	4.51735e+07	-	2.83448e+07	-
				NDLAVVDVR		20	1	1	P19338															D	D	N		1	P19338		3.02663e+08	2.05754e+07	7.24711e+07	5.45079e+06	3.83757e+07	1.47059e+07
				NLPYKVTQDELKEVFEDAAEIR		4	1	1	P19338															D	D	N		1	P19338		3.33438e+06	-	-	-	-	-
				NSTWSGESK		1	1	1	P19338															D	D	N		1	P19338		3.67022e+06	-	-	-	-	-
				QGTEIDGR		1	1	1	P19338															D	D	N		1	P19338		2.37146e+07	-	-	-	-	-
				QKVEGTEPTTAFNLFVGNLNFNK		17	1	1	P19338															D	D	N		1	P19338		80670888	-	2.61722e+07	-	1.33854e+07	-
				SISLYYTGEK		13	1	1	P19338															D	D	N		1	P19338		5.64376e+08	101567059	73086851	6.84695e+06	4.28613e+07	1.73039e+07
				SISLYYTGEKGQNQDYR		3	1	1	P19338															D	D	N		1	P19338		1.1643e+06	-	-	-	-	-
				SKGYAFIEFASFEDAK		12	1	1	P19338															D	D	N		1	P19338		1.69891e+07	-	6525755	-	-	-
				TEADAEKTFEEK		15	1	1	P19338															D	D	N		1	P19338		1.89852e+07	2.24149e+07	7.47857e+06	-	6.01156e+06	1.63818e+06
				TGISDVFAK		13	1	1	P19338															D	D	N		1	P19338		4.32973e+08	1.39722e+08	6.261e+07	5.24998e+06	4.15072e+07	1.36117e+07
				TGISDVFAKNDLAVVDVR		4	1	1	P19338															D	D	N		1	P19338		5.43288e+06	-	-	-	-	-
				TLVLSNLSYSATEETLQEVFEK		18	1	1	P19338															D	D	N		1	P19338		2.21172e+08	-	3.19724e+07	-	1.94039e+07	3.29923e+06
				VAVATPAK		3	1	1	P19338															D	D	N		1	P19338		2.66818e+07	-	-	-	0	-
				VEGTEPTTAFNLFVGNLNFNK		32	1	1	P19338															D	D	N		1	P19338		4.281e+08	-	63827250	5.33736e+06	3.33685e+07	1.2197e+07
				VTLDWAKPK		16	1	1	P19338															D	D	N		1	P19338		5.72429e+07	4.05268e+07	7.31731e+06	-	4.24702e+06	-
				VTQDELK		2	1	1	P19338															D	D	N		1	P19338		7.14119e+07	-	32100273	-	-	-
				VTQDELKEVFEDAAEIR		4	1	1	P19338															D	D	N		1	P19338		3.87956e+06	-	-	-	-	-
																								D	D	N
8	74	Q99729-3	Q99729-3	Isoform 3 of Heterogeneous nuclear ribonucleoprotein A/B OS=Homo sapiens GN=HNRNPAB - [ROAA_HUMAN]		30.6	7.91	0.5263	1	19	18		430600000	499000000	103400000	68870000	95730000	152500000		1.15885	0.666054	1.59302		N	N	N												367	True	10	9	11	10	14	12	18	15	11	9
																								N	N	N
				Sequence		# PSMs	# Proteins	# Protein Groups	Protein Groups Accessions															N	N	N
				DLKDYFTK		10	5	1	Q99729-3															N	N	N		1	Q99729-3		8.09528e+07	1.00293e+08	1.90991e+07	-	1.57114e+07	2.54804e+07
				EVYQQQQYGSGGR		88	5	1	Q99729-3															N	N	N		1	Q99729-3		1.07051e+08	4.58769e+08	1.19058e+08	6.09556e+07	9.93843e+07	2.01361e+08
				EYFGEFGEIEAIELPMDPK		38	5	1	Q99729-3															N	N	N		1	Q99729-3		8.99685e+07	-	1.21155e+07	1.57228e+07	16799609	3.08811e+07
				FGEVVDCTIKMDPNTGR		1	1	1	Q99729-3															N	N	N		1	Q99729-3		1.4982e+06	-	-	-	-	-
				FGEVVDCTLK		60	15	5	Q14103-3;Q14103-4;O14979-3;Q99729-3;D6RF44															N	N	N		5	Q14103-3;Q14103-4;O14979-3;Q99729-3;D6RF44		4.84884e+08	4.08109e+08	3.90271e+07	3.58158e+07	5.68918e+07	6.08441e+07
				GFGFILFK		18	5	1	Q99729-3															N	N	N		1	Q99729-3		1.79851e+08	4.75556e+06	1.24921e+07	2.99109e+07	2.91336e+07	4.55235e+07
				GFVFITFK		12	5	1	Q99729-3															N	N	N		1	Q99729-3		6.70278e+07	-	7.94815e+06	1.22119e+07	1.27045e+07	1.65713e+07
				GFVFITFKEEEPVK		8	5	1	Q99729-3															N	N	N		1	Q99729-3		1.00201e+07	-	-	2.3125e+06	-	3.46033e+06
				GFVFITFKEEEPVKK		44	5	1	Q99729-3															N	N	N		1	Q99729-3		6.53233e+07	4.31217e+07	0	2.30758e+07	4.18573e+06	7.33915e+06
				GSGGGGGGGGQGSTNYGK		1	1	1	Q99729-3															N	N	N		1	Q99729-3		0	-	-	-	-	-
				IFVGGLNPEATEEK		13	5	1	Q99729-3															N	N	N		1	Q99729-3		6.26995e+08	6.30252e+08	1.52114e+08	1.09842e+08	1.30908e+08	1.95434e+08
				IFVGGLNPEATEEKIR		2	5	1	Q99729-3															N	N	N		1	Q99729-3		1.1168e+06	-	-	-	-	-
				IREYFGEFGEIEAIELPMDPK		8	5	1	Q99729-3															N	N	N		1	Q99729-3		1.93367e+07	-	-	-	-	1.15409e+06
				KFHTVSGSK		1	5	1	Q99729-3															N	N	N		1	Q99729-3		-	-	-	-	-	69867.9
				KIFVGGLNPEATEEK		13	5	1	Q99729-3															N	N	N		1	Q99729-3		5.79858e+06	6.9534e+06	-	780347	-	1.23953e+06
				MFVGGLSWDTSK		30	5	1	Q99729-3															N	N	N		1	Q99729-3		6.30361e+07	6.61007e+07	6.29419e+06	9.99083e+06	8.04724e+06	1.97354e+07
				MFVGGLSWDTSKK		43	5	1	Q99729-3															N	N	N		1	Q99729-3		2.43895e+07	5.69668e+07	2.70474e+06	8.16456e+06	2.96119e+06	1.28248e+07
				VAQPKEVYQQQQYGSGGR		3	5	1	Q99729-3															N	N	N		1	Q99729-3		655848	6701426	-	-	-	-
				VLDQKEHR		4	5	1	Q99729-3															N	N	N		1	Q99729-3		94214.5	-	121795	-	-	-
																								N	N	N
9	114	P11940-2	P11940-2	Isoform 2 of Polyadenylate-binding protein 1 OS=Homo sapiens GN=PABPC1 - [PABP1_HUMAN]		61.1	9.07	0.5064	2	29	18		86640000	86640000	36550000	6729000	25310000	10440000		1	0.184104	0.412485		N	D	N												366	True	18	18	13	12	15	15	27	26	25	23
9	114	P11940	P11940	Polyadenylate-binding protein 1 OS=Homo sapiens GN=PABPC1 PE=1 SV=2 - [PABP1_HUMAN]		70.6	9.5	0.4355	2	29	18		86640000	86640000	36550000	6729000	25310000	10440000		1	0.184104	0.412485		N	D	N												366	False	18	18	13	12	15	15	27	26	25	23
																								N	D	N
				Sequence		# PSMs	# Proteins	# Protein Groups	Protein Groups Accessions															N	D	N
				AKEFTNVYIK		14	7	2	P11940-2;Q13310															N	D	N		2	P11940-2;Q13310		2.1148e+07	5.81463e+06	1.81893e+07	-	5.50007e+06	3.40096e+06
				ALDTMNFDVIK		24	8	3	P11940-2;Q13310;H0YEQ8															N	D	N		3	P11940-2;Q13310;H0YEQ8		8.97295e+07	23862445	3.69813e+07	7.30391e+06	2.65562e+07	1.27669e+07
				ALYDTFSAFGNILSCK		8	7	3	P11940-2;Q13310;H0YEQ8															N	D	N		3	P11940-2;Q13310;H0YEQ8		5.37163e+07	-	8.7406e+06	-	9.98654e+06	-
				AVTEMNGR		3	6	2	P11940-2;Q13310															N	D	N		2	P11940-2;Q13310		6816800	-	-	-	-	-
				EFSPFGTITSAK		14	2	1	P11940-2															N	D	N		1	P11940-2		4.49444e+07	4.35046e+07	1.87948e+07	3.41565e+06	1.25684e+07	5.62643e+06
				FGPALSVK		6	3	1	P11940-2															N	D	N		1	P11940-2		2.97589e+07	35312320	1.16207e+07	-	8.00786e+06	-
				FSPAGPILSIR		14	2	1	P11940-2															N	D	N		1	P11940-2		6.65576e+07	6.55307e+07	26088497	4.93978e+06	1.92442e+07	7.31164e+06
				GFGFVCFSSPEEATK		8	6	2	P11940-2;Q13310															N	D	N		2	P11940-2;Q13310		6.8056e+07	-	1.37899e+07	-	17595457	1.58326e+06
				GFGFVSFER		14	3	1	P11940-2															N	D	N		1	P11940-2		4.54173e+07	4.09133e+07	1.32214e+07	2.72294e+06	9.99291e+06	4.68137e+06
				GYGFVHFETQEAAER		24	3	1	P11940-2															N	D	N		1	P11940-2		2.836e+07	40846755	9.00782e+06	1.37507e+06	6.63489e+06	2234910
				IMWSQR		8	9	2	P11940-2;Q13310															N	D	N		2	P11940-2;Q13310		-	1.41395e+07	1.71941e+06	-	2.08956e+06	-
				ITGMLLEIDNSELLHMLESPESLR		18	6	2	P11940-2;Q13310															N	D	N		2	P11940-2;Q13310		2.50914e+07	-	1.85948e+06	-	3.05014e+06	-
				IVATKPLYVALAQR		22	3	1	P11940-2															N	D	N		1	P11940-2		4.47572e+07	6.62186e+07	1.76805e+07	1.6035e+06	1.22286e+07	3.28687e+06
				KEFSPFGTITSAK		18	3	1	P11940-2															N	D	N		1	P11940-2		2.90288e+07	5.17983e+07	1.20445e+07	1.98616e+06	7.53524e+06	3.94619e+06
				LFPLIQAMHPTLAGK		6	3	1	P11940-2															N	D	N		1	P11940-2		5659499	1.36751e+07	-	-	-	-
				LKDLFGK		1	2	1	P11940-2															N	D	N		1	P11940-2		-	-	2.68022e+06	-	-	-
				MNGMLLNDR		16	8	3	P11940-2;Q13310;H0YEQ8															N	D	N		3	P11940-2;Q13310;H0YEQ8		9.77523e+06	1.11363e+07	1.84217e+07	-	1.20019e+06	-
				MNGMLLNDRK		2	7	3	P11940-2;Q13310;H0YEQ8															N	D	N		3	P11940-2;Q13310;H0YEQ8		1.31734e+06	-	-	-	-	-
				NFGEDMDDER		25	3	1	P11940-2															N	D	N		1	P11940-2		8.36685e+06	2.07593e+07	2.74518e+06	-	3.81572e+06	4.14091e+06
				NFGEDMDDERLK		10	2	1	P11940-2															N	D	N		1	P11940-2		607497	-	1.96375e+06	232736	570826	-
				NLDDGIDDER		12	3	1	P11940-2															N	D	N		1	P11940-2		8.41335e+06	4.59059e+07	1.25162e+07	2.18741e+06	1.1095e+07	4.01892e+06
				NLDDGIDDERLR		1	2	1	P11940-2															N	D	N		1	P11940-2		3.4363e+06	-	-	-	-	-
				QAHLTNQYMQR		10	3	1	P11940-2															N	D	N		1	P11940-2		1.96727e+07	43975545	4.06231e+06	-	0	-
				RSLGYAYVNFQQPADAER		4	6	2	P11940-2;Q13310															N	D	N		2	P11940-2;Q13310		0	-	969218	-	-	-
				SGVGNIFIK		12	3	1	P11940-2															N	D	N		1	P11940-2		3.28083e+07	4.03168e+07	1.25841e+07	1.90507e+06	9.55313e+06	2.96195e+06
				SKVDEAVAVLQAHQAK		26	3	1	P11940-2															N	D	N		1	P11940-2		15340428	7.7954e+07	3.18438e+06	916092	0	1.05759e+06
				SLGYAYVNFQQPADAER		28	7	2	P11940-2;Q13310															N	D	N		2	P11940-2;Q13310		1.02127e+08	1.15754e+08	46577731	7.94203e+06	3.01298e+07	1.1229e+07
				VDEAVAVLQAHQAK		10	3	1	P11940-2															N	D	N		1	P11940-2		3.23569e+06	6.60579e+06	0	-	-	-
				YQGVNLYVK		12	2	1	P11940-2															N	D	N		1	P11940-2		5.4046e+07	4.56926e+06	2.20059e+07	3.60553e+06	1.36215e+07	6.46991e+06
																								N	D	N
10	23	Q9NZI8	Q9NZI8	Insulin-like growth factor 2 mRNA-binding protein 1 OS=Homo sapiens GN=IGF2BP1 PE=1 SV=2 - [IF2B1_HUMAN]		63.4	9.2	0.5147	1	30	28		594400000	19120000	121300000	-	84410000	-		0.0321669	0.01	0.01		D	D	D												363	True	7	7					29	25	19	17
																								D	D	D
				Sequence		# PSMs	# Proteins	# Protein Groups	Protein Groups Accessions															D	D	D
				AEQEIMK		10	1	1	Q9NZI8															D	D	D		1	Q9NZI8		2.31553e+07	-	5.46058e+06	-	3.82336e+06	-
				AIETFSGK		6	1	1	Q9NZI8															D	D	D		1	Q9NZI8		2.2089e+07	-	1.75067e+07	-	1.13524e+07	-
				AIETFSGKVELQGK		2	1	1	Q9NZI8															D	D	D		1	Q9NZI8		1.24051e+06	-	-	-	-	-
				AISVHSTPEGCSSACK		22	1	1	Q9NZI8															D	D	D		1	Q9NZI8		9.70178e+07	-	2.63764e+07	-	1.23233e+07	-
				DILAQVK		1	1	1	Q9NZI8															D	D	D		1	Q9NZI8		5.09358e+07	-	-	-	-	-
				DQTPDENDQVIVK		14	1	1	Q9NZI8															D	D	D		1	Q9NZI8		1.22523e+08	1.23009e+07	8.72533e+07	-	4.71602e+07	-
				EENFFGPK		3	1	1	Q9NZI8															D	D	D		1	Q9NZI8		6.13658e+06	-	-	-	1.93051e+06	-
				EEVKLETHIR		3	1	1	Q9NZI8															D	D	D		1	Q9NZI8		1.75659e+07	-	-	-	-	-
				FASASIK		2	1	1	Q9NZI8															D	D	D		1	Q9NZI8		7.18024e+07	-	-	-	-	-
				IIGHFYASQMAQR		47	1	1	Q9NZI8															D	D	D		1	Q9NZI8		2.90732e+07	-	4.31823e+06	-	2.51967e+06	-
				ILAHNNFVGR		41	2	2	Q9NZI8;O00425															D	D	D		2	Q9NZI8;O00425		5.96371e+07	5.61783e+06	1.75049e+07	-	7.96425e+06	-
				IRDILAQVK		4	1	1	Q9NZI8															D	D	D		1	Q9NZI8		3.39826e+07	-	7.60502e+06	-	4.53696e+06	-
				ISYSGQFLVK		6	1	1	Q9NZI8															D	D	D		1	Q9NZI8		1.41307e+08	-	3.7276e+07	-	2.49249e+07	-
				ITISSLQDLTLYNPER		18	1	1	Q9NZI8															D	D	D		1	Q9NZI8		4.5458e+08	0	1.13748e+08	-	6.75435e+07	-
				LEIEHSVPK		1	1	1	Q9NZI8															D	D	D		1	Q9NZI8		2.15052e+06	-	-	-	-	-
				LKEENFFGPK		17	1	1	Q9NZI8															D	D	D		1	Q9NZI8		1.27493e+08	2.52697e+06	2.82207e+07	-	1.79042e+07	-
				LLVPTQYVGAIIGK		17	1	1	Q9NZI8															D	D	D		1	Q9NZI8		7.10327e+08	2.28594e+07	1.60542e+08	-	1.15758e+08	-
				LNGHQLENHALK		7	1	1	Q9NZI8															D	D	D		1	Q9NZI8		0	-	0	-	-	-
				LYIGNLNESVTPADLEK		15	1	1	Q9NZI8															D	D	D		1	Q9NZI8		264297053	-	7.55997e+07	-	5.01299e+07	-
				MILEIMHK		7	1	1	Q9NZI8															D	D	D		1	Q9NZI8		5.43165e+07	-	2.24186e+06	-	-	-
				MVIITGPPEAQFK		33	9	3	Q9NZI8;Q9Y6M1-1;O00425															D	D	D		3	Q9NZI8;Q9Y6M1-1;O00425		6.18219e+08	2.22007e+07	8.94607e+07	-	6.9935e+07	-
				QGSPVAAGAPAK		10	1	1	Q9NZI8															D	D	D		1	Q9NZI8		7.38725e+06	-	8.87788e+06	-	2.21227e+07	-
				QQQVDIPLR		3	1	1	Q9NZI8															D	D	D		1	Q9NZI8		1.42726e+08	-	-	-	-	-
				RLEIEHSVPK		10	1	1	Q9NZI8															D	D	D		1	Q9NZI8		7.78199e+07	-	1.32743e+07	-	-	-
				SGYAFVDCPDEHWAMK		13	1	1	Q9NZI8															D	D	D		1	Q9NZI8		2.48031e+07	-	-	-	0	-
				TADEVPLK		8	1	1	Q9NZI8															D	D	D		1	Q9NZI8		7.84212e+07	-	3.78992e+07	-	2.14012e+07	-
				TVNELQNLTAAEVVVPR		18	1	1	Q9NZI8															D	D	D		1	Q9NZI8		3.35376e+08	-	85805576	-	6.06091e+07	-
				VPASAAGR		1	1	1	Q9NZI8															D	D	D		1	Q9NZI8		2.54588e+06	-	-	-	-	-
				VSYIPDEQIAQGPENGR		23	1	1	Q9NZI8															D	D	D		1	Q9NZI8		194151898	8.31251e+06	4.86132e+07	-	2.19996e+07	-
				VSYIPDEQIAQGPENGRR		1	1	1	Q9NZI8															D	D	D		1	Q9NZI8		1.28409e+08	-	-	-	-	-
																								D	D	D
11	120	P00921-B6E	P00921-B6E	Carbonic anhydrase 2 (B6E) OS=Bos taurus GN=CA2 PE=1 SV=3 - [CAH2_BOVIN]		29.1	6.92	0.7077	1	14	14		247000000	393300000	507200000	493000000	535800000	506500000		1.59231	0.972003	0.945315		N	N	N												354	True	7	9	12	12	11	11	8	11	9	11
																								N	N	N
				Sequence		# PSMs	# Proteins	# Protein Groups	Protein Groups Accessions															N	N	N
				AVLKDGPLTGTYR		11	1	1	P00921-cRAP-B6E															N	N	N		1	P00921-B6E		3.96036e+06	-	2.18498e+06	3.26658e+06	3.22796e+06	1.95144e+06
				AVVQDPALKPLALVYGEATSR		30	1	1	P00921-cRAP-B6E															N	N	N		1	P00921-B6E		4.48812e+07	2.62695e+07	33619352	5.07595e+07	4.14828e+07	4.63032e+07
				DFPIANGER		25	1	1	P00921-cRAP-B6E															N	N	N		1	P00921-B6E		2.5319e+08	6.08881e+07	6.00812e+07	6.90877e+07	2.35233e+08	6.32496e+07
				DGPLTGTYR		22	1	1	P00921-cRAP-B6E															N	N	N		1	P00921-B6E		1.00779e+08	1.72149e+08	1.87957e+08	2.52683e+08	2.33247e+08	2.55649e+08
				EPISVSSQQMLK		22	1	1	P00921-cRAP-B6E															N	N	N		1	P00921-B6E		9.59759e+06	-	8.45447e+06	10178190	1.14161e+07	10702255
				KYAAELHLVHWNTK		21	2	1	P00921-cRAP-B6E															N	N	N		1	P00921-B6E		-	10946081	-	2.18056e+06	-	1.67248e+06
				LVQFHFHWGSSDDQGSEHTVDR		15	1	1	P00921-cRAP-B6E															N	N	N		1	P00921-B6E		-	0	-	2.61494e+06	-	1.6341e+06
				MVNNGHSFNVEYDDSQDK		66	1	1	P00921-cRAP-B6E															N	N	N		1	P00921-B6E		9.58265e+06	1.06351e+07	9.84572e+06	3.38527e+06	1.37787e+07	1.07556e+07
				QSPVDIDTK		6	1	1	P00921-cRAP-B6E															N	N	N		1	P00921-B6E		-	-	7.18366e+06	1.32901e+07	1.30983e+07	1.09285e+07
				TLNFNAEGEPELLMLANWRPAQPLK		1	1	1	P00921-cRAP-B6E															N	N	N		1	P00921-B6E		0	-	-	-	-	-
				VGDANPALQK		63	1	1	P00921-cRAP-B6E															N	N	N		1	P00921-B6E		2.2604e+08	8.16554e+08	1.05423e+09	8.80381e+08	1.05089e+09	9.76846e+08
				VLDALDSIK		23	1	1	P00921-cRAP-B6E															N	N	N		1	P00921-B6E		2.61839e+08	1.91335e+08	2.79445e+08	3.4593e+08	3.2133e+08	2.87108e+08
				YAAELHLVHWNTK		55	2	1	P00921-cRAP-B6E															N	N	N		1	P00921-B6E		5.91755e+06	-	2.10408e+06	1.63234e+07	2.21889e+06	1.71262e+07
				YGDFGTAAQQPDGLAVVGVFLK		43	1	1	P00921-cRAP-B6E															N	N	N		1	P00921-B6E		4.88089e+07	16816487	3.23157e+07	3.28513e+07	3.57825e+07	3.15341e+07
																								N	N	N
12	81	Q14103-3	Q14103-3	Isoform 3 of Heterogeneous nuclear ribonucleoprotein D0 OS=Homo sapiens GN=HNRNPD - [HNRPD_HUMAN]		32.8	8.16	0.5098	2	20	2		840600000	720400000	90020000	139100000	89640000	220200000		0.857007	1.54521	2.45649		N	N	N												343	True	11	9	13	12	12	12	20	18	12	10
12	81	Q14103	Q14103	Heterogeneous nuclear ribonucleoprotein D0 OS=Homo sapiens GN=HNRNPD PE=1 SV=1 - [HNRPD_HUMAN]		38.4	7.81	0.4394	2	20	2		840600000	720400000	90020000	139100000	89640000	220200000		0.857007	1.54521	2.45649		N	N	N												343	False	11	9	13	12	12	12	20	18	12	10
																								N	N	N
				Sequence		# PSMs	# Proteins	# Protein Groups	Protein Groups Accessions															N	N	N
				DLKDYFSK		6	6	2	Q14103-3;Q14103-4															N	N	N		2	Q14103-3;Q14103-4		1.34068e+08	-	2.06163e+07	-	1.68251e+07	-
				EQYQQQQQWGSR		10	5	2	Q14103-3;Q14103-4															N	N	N		2	Q14103-3;Q14103-4		1.45985e+06	3.92316e+07	-	1.8506e+06	-	3.38507e+06
				ESESVDKVMDQK		21	7	3	Q14103-3;Q14103-4;D6RF44															N	N	N		3	Q14103-3;Q14103-4;D6RF44		16903189	4.07405e+07	8.61902e+06	2.09128e+07	6.57099e+06	9.192e+06
				EYFGGFGEVESIELPMDNK		60	6	2	Q14103-3;Q14103-4															N	N	N		2	Q14103-3;Q14103-4		2.99423e+08	-	2.37695e+07	5.49737e+07	3.24877e+07	9.52168e+07
				FGEVVDCTLK		60	15	5	Q14103-3;Q14103-4;O14979-3;Q99729-3;D6RF44															N	N	N		5	Q14103-3;Q14103-4;O14979-3;Q99729-3;D6RF44		4.84884e+08	4.08109e+08	3.90271e+07	3.58158e+07	5.68918e+07	6.08441e+07
				FGEVVDCTLKLDPITGR		4	5	2	Q14103-3;Q14103-4															N	N	N		2	Q14103-3;Q14103-4		4.33635e+06	-	-	-	-	-
				GFCFITFK		5	5	2	Q14103-3;Q14103-4															N	N	N		2	Q14103-3;Q14103-4		9.56596e+07	-	4.29727e+06	-	-	-
				GFCFITFKEEEPVK		2	5	2	Q14103-3;Q14103-4															N	N	N		2	Q14103-3;Q14103-4		6.39044e+06	-	-	-	-	-
				GFCFITFKEEEPVKK		24	5	2	Q14103-3;Q14103-4															N	N	N		2	Q14103-3;Q14103-4		3.51086e+07	62520402	4.2103e+06	1.2008e+06	5.94604e+06	7.50849e+06
				GFGFVLFK		18	10	4	O14979-3;Q14103-3;D6RF44;Q14103-4															N	N	N		4	O14979-3;Q14103-3;D6RF44;Q14103-4		4.40567e+08	34228820	2.44123e+07	8.6742e+07	3.50878e+07	1.16498e+08
				HSEAATAQR		5	2	1	Q14103-3															N	N	N		1	Q14103-3		1.7295e+06	2.3796e+06	-	-	-	-
				IDASKNEEDEGHSNSSPR		22	3	1	Q14103-3															N	N	N		1	Q14103-3		2.65131e+06	1.02772e+07	5.70769e+06	721268	1.14721e+06	4.92221e+06
				IFVGGLSPDTPEEK		27	7	3	Q14103-3;Q14103-4;D6RF44															N	N	N		3	Q14103-3;Q14103-4;D6RF44		1.5963e+09	1.57507e+09	2.02897e+08	2.7572e+08	1.76935e+08	4.48998e+08
				IFVGGLSPDTPEEKIR		2	5	2	Q14103-3;Q14103-4															N	N	N		2	Q14103-3;Q14103-4		553766	-	-	-	-	-
				IREYFGGFGEVESIELPMDNK		47	6	2	Q14103-3;Q14103-4															N	N	N		2	Q14103-3;Q14103-4		54844471	-	2.81385e+07	2.5847e+07	1.07576e+07	4.16472e+07
				KIFVGGLSPDTPEEK		12	6	3	Q14103-3;D6RF44;Q14103-4															N	N	N		3	Q14103-3;D6RF44;Q14103-4		1.03878e+07	1.17517e+07	-	1.20712e+06	-	2.01663e+06
				LDPITGR		1	5	2	Q14103-3;Q14103-4															N	N	N		2	Q14103-3;Q14103-4		1.24748e+08	-	-	-	-	-
				MFIGGLSWDTTK		23	7	3	Q14103-3;Q14103-4;D6RF44															N	N	N		3	Q14103-3;Q14103-4;D6RF44		2.16284e+08	1.77962e+08	-	3.75846e+07	1.64236e+07	5.50881e+07
				MFIGGLSWDTTKK		21	7	3	Q14103-3;Q14103-4;D6RF44															N	N	N		3	Q14103-3;Q14103-4;D6RF44		3.87338e+07	6.44682e+07	3.312e+06	12582875	4.24599e+06	2.03298e+07
				YHNVGLSK		3	5	2	Q14103-3;Q14103-4															N	N	N		2	Q14103-3;Q14103-4		9.57065e+06	-	1.14701e+07	2.04119e+06	-	-
																								N	N	N
13	272	M0QXS5	M0QXS5	Heterogeneous nuclear ribonucleoprotein L (Fragment) OS=Homo sapiens GN=HNRNPL PE=4 SV=1 - [M0QXS5_HUMAN]		58.4	6.79	0.6679	2	22	21		123000000	-	30250000	-	22570000	-		0.01	0.01	0.01		D	D	D												335	True							22	19	16	16
13	272	P14866	P14866	Heterogeneous nuclear ribonucleoprotein L OS=Homo sapiens GN=HNRNPL PE=1 SV=2 - [HNRPL_HUMAN]		64.1	8.22	0.601	2	22	21		123000000	-	30250000	-	22570000	-		0.01	0.01	0.01		D	D	D												335	False							22	19	16	16
																								D	D	D
				Sequence		# PSMs	# Proteins	# Protein Groups	Protein Groups Accessions															D	D	D
				AITHLNNNFMFGQK		49	3	1	M0QXS5															D	D	D		1	M0QXS5		1.55925e+07	-	2.7304e+06	-	4.07999e+06	-
				ASLNGADIYSGCCTLK		16	3	1	M0QXS5															D	D	D		1	M0QXS5		1.00353e+08	-	4.44926e+06	-	6.17406e+06	-
				FSTPEQAAK		1	2	1	M0QXS5															D	D	D		1	M0QXS5		1.56567e+08	-	-	-	-	-
				GLIDGVVEADLVEALQEFGPISYVVVMPK		6	2	1	M0QXS5															D	D	D		1	M0QXS5		11153166	-	-	-	-	-
				IEYAKPTR		3	3	1	M0QXS5															D	D	D		1	M0QXS5		2.32949e+06	-	8.52582e+06	-	-	-
				IQHPSNVLHFFNAPLEVTEENFFEICDELGVK		5	2	1	M0QXS5															D	D	D		1	M0QXS5		1.19811e+07	-	-	-	-	-
				ISRPGDSDDSR		6	3	1	M0QXS5															D	D	D		1	M0QXS5		1.11515e+07	-	2.49241e+06	-	1.86927e+06	-
				KNGVQAMVEFDSVQSAQR		7	3	1	M0QXS5															D	D	D		1	M0QXS5		4.15117e+06	-	849287	-	-	-
				LCFSTAQHAS		1	2	1	M0QXS5															D	D	D		1	M0QXS5		2.15694e+07	-	-	-	-	-
				LNVCVSK		6	6	2	M0QXS5;Q8WVV9-4															D	D	D		2	M0QXS5;Q8WVV9-4		2.19802e+07	-	4.62405e+06	-	5.40427e+06	-
				NDQDTWDYTNPNLSGQGDPGSNPNK		8	3	1	M0QXS5															D	D	D		1	M0QXS5		2.72865e+06	-	1.39871e+06	-	1.19958e+06	-
				NDQDTWDYTNPNLSGQGDPGSNPNKR		19	3	1	M0QXS5															D	D	D		1	M0QXS5		4.827e+07	-	2.99797e+07	-	1.50262e+07	-
				NGVQAMVEFDSVQSAQR		36	3	1	M0QXS5															D	D	D		1	M0QXS5		6.44727e+07	-	1.01767e+07	-	8.23004e+06	-
				NPNGPYPYTLK		9	3	1	M0QXS5															D	D	D		1	M0QXS5		67022215	-	3.21772e+07	-	2.82765e+07	-
				QALVEFEDVLGACNAVNYAADNQIYIAGHPAFVNYSTSQK		2	2	1	M0QXS5															D	D	D		1	M0QXS5		0	-	-	-	-	-
				QPAIMPGQSYGLEDGSCSYK		27	3	1	M0QXS5															D	D	D		1	M0QXS5		8.03753e+06	-	3.07336e+06	-	2.62971e+06	-
				SDALETLGFLNHYQMK		37	3	1	M0QXS5															D	D	D		1	M0QXS5		6.96239e+07	-	8.97128e+06	-	1.37338e+07	-
				SKPGAAMVEMADGYAVDR		40	3	1	M0QXS5															D	D	D		1	M0QXS5		5.27105e+07	-	1.67046e+07	-	1.64932e+07	-
				SSSGLLEWESK		8	3	1	M0QXS5															D	D	D		1	M0QXS5		1.12073e+08	-	2.8584e+07	-	22951340	-
				TPASPVVHIR		5	2	1	M0QXS5															D	D	D		1	M0QXS5		3.45351e+07	-	-	-	-	-
				VFNVFCLYGNVEK		8	3	1	M0QXS5															D	D	D		1	M0QXS5		5.30745e+07	-	13339262	-	11763260	-
				YGPQYGHPPPPPPPPEYGPHADSPVLMVYGLDQSK		36	3	1	M0QXS5															D	D	D		1	M0QXS5		1.02181e+07	-	3.94589e+06	-	0	-
																								D	D	D
14	17	Q92945	Q92945	Far upstream element-binding protein 2 OS=Homo sapiens GN=KHSRP PE=1 SV=4 - [FUBP2_HUMAN]		73.1	7.3	0.557	1	33	30		2097000	257100000	1948000	34920000	1264000	50320000		122.604	17.9261	39.8101		U	U	U												316	True	25	23	25	20	24	23	4	4	3	2
																								U	U	U
				Sequence		# PSMs	# Proteins	# Protein Groups	Protein Groups Accessions															U	U	U
				AINQQTGAFVEISR		16	1	1	Q92945															U	U	U		1	Q92945		2.75724e+06	6.83963e+07	1.45569e+06	3.43204e+07	1.38185e+06	4.59826e+07
				AKMMLDDIVSR		2	1	1	Q92945															U	U	U		1	Q92945		-	-	-	-	-	728357
				AWEEYYK		3	4	3	Q96AE4;Q92945;Q96AE4-2															U	U	U		3	Q96AE4;Q92945;Q96AE4-2		-	4.42024e+07	-	5.84866e+06	-	8.08452e+06
				CGLVIGR		1	1	1	Q92945															U	U	U		1	Q92945		-	-	-	-	-	658935
				DAFADAVQR		4	1	1	Q92945															U	U	U		1	Q92945		-	7.04491e+07	-	9.7471e+06	-	1.86746e+07
				GGGGPGGGGPGGGSAGGPSQPPGGGGPGIR		14	1	1	Q92945															U	U	U		1	Q92945		-	5.80322e+07	-	1.86228e+07	-	2.61443e+07
				GGGGPGGGGPGGGSAGGPSQPPGGGGPGIRK		3	1	1	Q92945															U	U	U		1	Q92945		-	3.50031e+06	-	-	-	-
				GGPPGQFHDNANGGQNGTVQEIMIPAGK		29	1	1	Q92945															U	U	U		1	Q92945		-	4.58279e+07	-	4.02866e+06	-	5.85632e+06
				GQGNWGPPGGEMTFSIPTHK		2	1	1	Q92945															U	U	U		1	Q92945		-	1.43344e+07	-	-	-	-
				HSVGVVIGR		7	1	1	Q92945															U	U	U		1	Q92945		-	299149767	-	8.07414e+06	-	1.26737e+07
				IAHIMGPPDR		9	1	1	Q92945															U	U	U		1	Q92945		-	2.78451e+07	-	-	-	0
				IGGDAATTVNNSTPDFGFGGQK		30	1	1	Q92945															U	U	U		1	Q92945		1.21933e+06	7.84351e+07	0	1.46808e+07	744220	2.10631e+07
				IGGDAATTVNNSTPDFGFGGQKR		1	1	1	Q92945															U	U	U		1	Q92945		-	-	-	1.29816e+06	-	-
				IGGGIDVPVPR		6	1	1	Q92945															U	U	U		1	Q92945		-	2.29464e+08	-	3.49035e+07	-	5.098e+07
				IGQQPQQPGAPPQQDYTK		14	1	1	Q92945															U	U	U		1	Q92945		932258	9.53367e+07	-	1.28743e+07	-	1.78688e+07
				IINDLLQSLR		8	1	1	Q92945															U	U	U		1	Q92945		-	9.08109e+07	-	2.44518e+07	-	3.76271e+07
				IQNDAGVR		3	3	3	Q96AE4;Q92945;Q96I24															U	U	U		3	Q96AE4;Q92945;Q96I24		-	-	-	3.00006e+06	-	4.83373e+06
				KDAFADAVQR		2	1	1	Q92945															U	U	U		1	Q92945		-	-	-	4.09854e+06	-	-
				KIGQQPQQPGAPPQQDYTK		19	1	1	Q92945															U	U	U		1	Q92945		-	7.54099e+07	-	1.06128e+07	-	1.63934e+07
				KLASQGDSISSQLGPIHPPPR		12	1	1	Q92945															U	U	U		1	Q92945		-	1.04074e+08	-	897760	-	620455
				LASQGDSISSQLGPIHPPPR		12	1	1	Q92945															U	U	U		1	Q92945		-	8.30318e+07	-	622129	-	6.80477e+06
				MILIQDGSQNTNVDKPLR		25	1	1	Q92945															U	U	U		1	Q92945		-	8.83554e+07	-	21187137	-	3.17694e+07
				MMLDDIVSR		18	1	1	Q92945															U	U	U		1	Q92945		-	2.53302e+07	-	1.07543e+07	-	1.50504e+07
				QAQVATGGGPGAPPGSQPDYSAAWAEYYR		9	1	1	Q92945															U	U	U		1	Q92945		-	-	-	9.03965e+06	-	1.29463e+07
				QLEDGDQPESK		4	1	1	Q92945															U	U	U		1	Q92945		-	7.73447e+06	-	-	-	2.44784e+07
				QLLEEK		2	2	2	Q96AE4;Q92945															U	U	U		2	Q96AE4;Q92945		-	-	-	1.81657e+07	-	-
				QQAAYYGQTPGPGGPQPPPTQQGQQQAQ		1	1	1	Q92945															U	U	U		1	Q92945		-	-	-	-	-	5.08733e+06
				SVSLTGAPESVQK		6	1	1	Q92945															U	U	U		1	Q92945		-	2.00824e+08	-	3.33733e+07	1.66505e+06	-
				TSMTEEYR		2	1	1	Q92945															U	U	U		1	Q92945		-	9.54186e+07	-	-	-	-
				TSMTEEYRVPDGMVGLIIGR		16	1	1	Q92945															U	U	U		1	Q92945		-	1.86805e+07	-	7.55453e+06	-	1.33185e+07
				VPDGMVGLIIGR		14	1	1	Q92945															U	U	U		1	Q92945		2.31442e+06	80120130	-	1.08174e+07	-	1.48424e+07
				VQISPDSGGLPER		7	1	1	Q92945															U	U	U		1	Q92945		-	242833808	2.44058e+06	3.55247e+07	-	5.39974e+07
				VQQACEMVMDILR		16	1	1	Q92945															U	U	U		1	Q92945		-	1.67114e+07	-	2.74341e+06	-	3.75966e+06
																								U	U	U
15	37	Q13310	Q13310	Polyadenylate-binding protein 4 OS=Homo sapiens GN=PABPC4 PE=1 SV=1 - [PABP4_HUMAN]		70.7	9.26	0.4627	2	28	16		86640000	67760000	35330000	6227000	24760000	10120000		0.782087	0.176252	0.408724		N	D	N												291	True	14	14	8	8	12	10	23	23	23	21
15	37	Q13310-3	Q13310-3	Isoform 3 of Polyadenylate-binding protein 4 OS=Homo sapiens GN=PABPC4 - [PABP4_HUMAN]		72.3	9.35	0.4515	2	28	16		86640000	67760000	35330000	6227000	24760000	10120000		0.782087	0.176252	0.408724		N	D	N												291	False	14	14	8	8	12	10	23	23	23	21
																								N	D	N
				Sequence		# PSMs	# Proteins	# Protein Groups	Protein Groups Accessions															N	D	N
				AKEFTNVYIK		14	7	2	P11940-2;Q13310															N	D	N		2	P11940-2;Q13310		2.1148e+07	5.81463e+06	1.81893e+07	-	5.50007e+06	3.40096e+06
				ALDTMNFDVIK		24	8	3	P11940-2;Q13310;H0YEQ8															N	D	N		3	P11940-2;Q13310;H0YEQ8		8.97295e+07	23862445	3.69813e+07	7.30391e+06	2.65562e+07	1.27669e+07
				ALYDTFSAFGNILSCK		8	7	3	P11940-2;Q13310;H0YEQ8															N	D	N		3	P11940-2;Q13310;H0YEQ8		5.37163e+07	-	8.7406e+06	-	9.98654e+06	-
				AVTEMNGR		3	6	2	P11940-2;Q13310															N	D	N		2	P11940-2;Q13310		6816800	-	-	-	-	-
				EFSPFGSITSAK		11	4	1	Q13310															N	D	N		1	Q13310		4.90795e+07	4.75982e+07	2.24217e+07	3.43548e+06	1.4752e+07	6.35605e+06
				ELFSQFGK		3	4	1	Q13310															N	D	N		1	Q13310		4.8988e+06	-	2.67851e+06	-	-	-
				FSPAGPVLSIR		12	4	1	Q13310															N	D	N		1	Q13310		3.08813e+07	3.99264e+07	1.20094e+07	0	1.09876e+07	3.56247e+06
				GFGFVCFSSPEEATK		8	6	2	P11940-2;Q13310															N	D	N		2	P11940-2;Q13310		6.8056e+07	-	1.37899e+07	-	17595457	1.58326e+06
				GFGFVSYEK		4	4	1	Q13310															N	D	N		1	Q13310		2.26506e+07	2.79865e+07	7.51469e+06	-	-	-
				GYAFVHFETQEAADK		33	5	2	Q13310;H0YEQ8															N	D	N		2	Q13310;H0YEQ8		1.85797e+07	9625382	5.68693e+06	913281	4.03509e+06	1.83759e+06
				IMWSQR		8	9	2	P11940-2;Q13310															N	D	N		2	P11940-2;Q13310		-	1.41395e+07	1.71941e+06	-	2.08956e+06	-
				ITGMLLEIDNSELLHMLESPESLR		18	6	2	P11940-2;Q13310															N	D	N		2	P11940-2;Q13310		2.50914e+07	-	1.85948e+06	-	3.05014e+06	-
				IVGSKPLYVALAQR		24	4	1	Q13310															N	D	N		1	Q13310		1.76976e+07	2.18026e+07	4.94728e+06	801115	4.1961e+06	1.20374e+06
				KAHLTNQYMQR		2	4	1	Q13310															N	D	N		1	Q13310		-	-	2.94972e+06	-	-	-
				KEFSPFGSITSAK		10	4	1	Q13310															N	D	N		1	Q13310		6.239e+06	8.28605e+06	2.73608e+06	-	1.62955e+06	-
				LAMDFGGAGAAQQGLTDSCQSGGVPTAVQNLAPR		1	2	1	Q13310															N	D	N		1	Q13310		1.55814e+06	-	-	-	-	-
				MNGMLLNDR		16	8	3	P11940-2;Q13310;H0YEQ8															N	D	N		3	P11940-2;Q13310;H0YEQ8		9.77523e+06	1.11363e+07	1.84217e+07	-	1.20019e+06	-
				MNGMLLNDRK		2	7	3	P11940-2;Q13310;H0YEQ8															N	D	N		3	P11940-2;Q13310;H0YEQ8		1.31734e+06	-	-	-	-	-
				NFGEEVDDESLK		6	4	1	Q13310															N	D	N		1	Q13310		5.1031e+06	-	3.08494e+06	-	2.86574e+06	-
				NFGEEVDDESLKELFSQFGK		10	4	1	Q13310															N	D	N		1	Q13310		1.70588e+07	-	1.62307e+06	-	801053	-
				NLDDTIDDEK		12	6	1	Q13310															N	D	N		1	Q13310		2.50105e+06	1.17474e+07	5.76063e+06	593043	4.61843e+06	1.48072e+06
				NLDDTIDDEKLR		15	6	1	Q13310															N	D	N		1	Q13310		6.50156e+06	22779589	6.62482e+06	0	3.52079e+06	1.16604e+06
				RSLGYAYVNFQQPADAER		4	6	2	P11940-2;Q13310															N	D	N		2	P11940-2;Q13310		0	-	969218	-	-	-
				SGVGNVFIK		2	4	1	Q13310															N	D	N		1	Q13310		-	2.4438e+07	-	-	-	-
				SKVDEAVAVLQAHHAK		5	4	1	Q13310															N	D	N		1	Q13310		-	6.70797e+06	-	-	-	-
				SLGYAYVNFQQPADAER		28	7	2	P11940-2;Q13310															N	D	N		2	P11940-2;Q13310		1.02127e+08	1.15754e+08	46577731	7.94203e+06	3.01298e+07	1.1229e+07
				VMLEDGR		4	4	1	Q13310															N	D	N		1	Q13310		6.08068e+06	-	7.54238e+06	-	-	2.89226e+06
				YQGVNLYIK		8	4	1	Q13310															N	D	N		1	Q13310		2.98775e+07	-	1.73664e+07	-	1.21211e+07	5.23065e+06
																								N	D	N
16	14	Q15717	Q15717	ELAV-like protein 1 OS=Homo sapiens GN=ELAVL1 PE=1 SV=2 - [ELAV1_HUMAN]		36.1	9.17	0.5521	2	14	13		142100000	130400000	157500000	16380000	151700000	27360000		0.917664	0.104	0.180356		N	D	D												284	True	11	10	7	7	9	8	14	14	12	10
16	14	B4DVB8	B4DVB8	ELAV-like protein 1 OS=Homo sapiens GN=ELAVL1 PE=2 SV=1 - [B4DVB8_HUMAN]		39	9.45	0.5099	2	14	13		142100000	130400000	157500000	16380000	151700000	27360000		0.917664	0.104	0.180356		N	D	D												284	False	11	10	7	7	9	8	14	14	12	10
																								N	D	D
				Sequence		# PSMs	# Proteins	# Protein Groups	Protein Groups Accessions															N	D	D
				AINTLNGLR		29	5	2	Q15717;Q12926-2															N	D	D		2	Q15717;Q12926-2		1.34713e+08	6.78082e+07	49840114	6.36784e+06	4.45987e+07	10647666
				DANLYISGLPR		12	2	1	Q15717															N	D	D		1	Q15717		1.12629e+08	1.05336e+08	1.54235e+08	1.77223e+07	1.30245e+08	2.3439e+07
				DKVAGHSLGYGFVNYVTAK		24	2	1	Q15717															N	D	D		1	Q15717		6.22649e+06	1.47426e+07	9.25997e+06	-	4.01924e+06	-
				DVEDMFSR		18	2	1	Q15717															N	D	D		1	Q15717		4.65864e+07	2.3712e+07	25952624	2.5871e+06	3.07051e+07	5.64373e+06
				FAANPNQNK		8	2	1	Q15717															N	D	D		1	Q15717		9118177	1.54736e+06	1.41926e+08	-	1.18721e+08	1.46713e+07
				GFGFVTMTNYEEAAMAIASLNGYR		12	2	1	Q15717															N	D	D		1	Q15717		1.06658e+07	-	-	-	1165509	-
				ILQVSFK		5	2	1	Q15717															N	D	D		1	Q15717		4.04162e+07	-	-	-	4.13126e+07	-
				NVALLSQLYHSPAR		23	2	1	Q15717															N	D	D		1	Q15717		5.36425e+07	9.75973e+07	30790348	6.00382e+06	2.94067e+07	9.20604e+06
				SEAEEAITSFNGHKPPGSSEPITVK		37	2	1	Q15717															N	D	D		1	Q15717		3.37943e+07	4.75839e+07	2.47904e+07	3.77401e+06	1.69657e+07	6.23476e+06
				SLFSSIGEVESAK		9	2	1	Q15717															N	D	D		1	Q15717		1.21053e+08	100257658	1.59589e+06	-	1.56383e+08	-
				TNLIVNYLPQNMTQDELR		60	2	1	Q15717															N	D	D		1	Q15717		6.65299e+07	4.18811e+07	6.35457e+07	1.11161e+07	5.99884e+07	1.923e+07
				VAGHSLGYGFVNYVTAK		30	2	1	Q15717															N	D	D		1	Q15717		2.77264e+07	34080204	1.39492e+07	3.56542e+06	1.69763e+07	5.50944e+06
				VLVDQTTGLSR		13	2	1	Q15717															N	D	D		1	Q15717		1.70612e+08	1.85575e+08	1.76375e+08	2.02983e+07	1.68578e+08	3.93975e+07
				VSYARPSSEVIK		4	2	1	Q15717															N	D	D		1	Q15717		7.49452e+06	-	18442256	-	9.35715e+06	-
																								N	D	D
17	204	O00425	O00425	Insulin-like growth factor 2 mRNA-binding protein 3 OS=Homo sapiens GN=IGF2BP3 PE=1 SV=2 - [IF2B3_HUMAN]		63.7	8.87	0.4819	1	24	20		345200000	-	90950000	-	65260000	-		0.01	0.01	0.01		D	D	D												282	True							24	21	20	18
																								D	D	D
				Sequence		# PSMs	# Proteins	# Protein Groups	Protein Groups Accessions															D	D	D
				AEEEIMK		3	1	1	O00425															D	D	D		1	O00425		6.27699e+06	-	3.42945e+06	-	1.25718e+06	-
				AIEALSGK		7	1	1	O00425															D	D	D		1	O00425		2.15248e+07	-	1.34149e+07	-	0	-
				ALQSGPPQSR		10	1	1	O00425															D	D	D		1	O00425		2.17154e+07	-	8.59832e+07	-	5.42488e+07	-
				DQTPDENDQVVVK		12	1	1	O00425															D	D	D		1	O00425		1.8493e+07	-	3.39819e+07	-	2.25444e+07	-
				EENFVSPK		2	1	1	O00425															D	D	D		1	O00425		797757	-	810440	-	-	-
				EEVKLEAHIR		5	4	2	Q9Y6M1-1;O00425															D	D	D		2	Q9Y6M1-1;O00425		3.39449e+06	-	2.18933e+06	-	-	-
				FTEEIPLK		3	1	1	O00425															D	D	D		1	O00425		6.31175e+07	-	-	-	1.9151e+07	-
				IAPAEAPDAK		8	1	1	O00425															D	D	D		1	O00425		4.26873e+07	-	9.74196e+07	-	6.17052e+07	-
				IKEENFVSPK		18	1	1	O00425															D	D	D		1	O00425		2.63369e+07	-	1.6089e+07	-	1.31323e+07	-
				ILAHNNFVGR		41	2	2	Q9NZI8;O00425															D	D	D		2	Q9NZI8;O00425		5.96371e+07	5.61783e+06	1.75049e+07	-	7.96425e+06	-
				IPVSGPFLVK		10	1	1	O00425															D	D	D		1	O00425		1.15694e+08	-	5.81983e+07	-	3.73958e+07	-
				ITGHFYACQVAQR		8	1	1	O00425															D	D	D		1	O00425		1.59721e+07	-	-	-	1.84361e+06	-
				ITISPLQELTLYNPER		15	1	1	O00425															D	D	D		1	O00425		1.60371e+08	-	6.8363e+07	-	4.48022e+07	-
				KIQEILTQVK		11	1	1	O00425															D	D	D		1	O00425		3.56342e+07	-	1.34451e+07	-	10168882	-
				LLVPTQFVGAIIGK		24	4	2	O00425;Q9Y6M1-1															D	D	D		2	O00425;Q9Y6M1-1		2.5715e+08	-	6.3324e+07	-	6.4132e+07	-
				LNGFQLENFTLK		15	1	1	O00425															D	D	D		1	O00425		5.12433e+07	-	2.58123e+07	-	1.3398e+07	-
				LYIGNLSENAAPSDLESIFK		22	1	1	O00425															D	D	D		1	O00425		8.80806e+07	-	3.84548e+07	-	2.61016e+07	-
				MVIITGPPEAQFK		33	9	3	Q9NZI8;Q9Y6M1-1;O00425															D	D	D		3	Q9NZI8;Q9Y6M1-1;O00425		6.18219e+08	2.22007e+07	8.94607e+07	-	6.9935e+07	-
				QKPCDLPLR		1	1	1	O00425															D	D	D		1	O00425		499128	-	-	-	-	-
				SILEIMHK		6	1	1	O00425															D	D	D		1	O00425		2.65236e+07	-	3.39187e+06	-	4.24524e+06	-
				SITILSTPEGTSAACK		6	1	1	O00425															D	D	D		1	O00425		6.92337e+07	-	1.75489e+07	-	1.45032e+07	-
				TGYAFVDCPDESWALK		6	1	1	O00425															D	D	D		1	O00425		3.5012e+07	-	-	-	6.90576e+06	-
				TVNELQNLSSAEVVVPR		14	1	1	O00425															D	D	D		1	O00425		8.97965e+07	-	4.64486e+07	-	3.45744e+07	-
				VAYIPDEMAAQQNPLQQPR		22	1	1	O00425															D	D	D		1	O00425		6.84047e+07	-	2.60998e+07	-	1.94602e+07	-
																								D	D	D
18	16	Q96AE4	Q96AE4	Far upstream element-binding protein 1 OS=Homo sapiens GN=FUBP1 PE=1 SV=3 - [FUBP1_HUMAN]		67.5	7.61	0.5217	1	27	3		12050000	284000000	1477000	43960000	1561000	58190000		23.5685	29.763	37.2774		U	U	U												280	True	20	19	22	18	21	19	8	8	3	3
																								U	U	U
				Sequence		# PSMs	# Proteins	# Protein Groups	Protein Groups Accessions															U	U	U
				AWEEYYK		3	4	3	Q96AE4;Q92945;Q96AE4-2															U	U	U		3	Q96AE4;Q92945;Q96AE4-2		-	4.42024e+07	-	5.84866e+06	-	8.08452e+06
				CQHAAEIITDLLR		4	3	2	Q96AE4;Q96AE4-2															U	U	U		2	Q96AE4;Q96AE4-2		-	2.03144e+07	-	-	-	-
				EMVLEIIR		42	5	3	Q96I24;Q96AE4;Q96AE4-2															U	U	U		3	Q96I24;Q96AE4;Q96AE4-2		1.11741e+07	3.60671e+07	-	10770014	-	1.42913e+07
				FAVGIVIGR		14	5	3	Q96AE4;Q96I24;Q96AE4-2															U	U	U		3	Q96AE4;Q96I24;Q96AE4-2		1.81054e+07	1.13737e+08	1.773e+06	3.29712e+07	2.04279e+06	4.26939e+07
				GRPAPGFHHGDGPGNAVQEIMIPASK		13	3	2	Q96AE4;Q96AE4-2															U	U	U		2	Q96AE4;Q96AE4-2		-	6.7181e+07	-	-	-	-
				GTPQQIDYAR		11	4	2	Q96AE4;Q96AE4-2															U	U	U		2	Q96AE4;Q96AE4-2		2.485e+06	4.199e+08	-	2.56439e+07	-	3.94811e+07
				IAQITGPPDR		7	3	2	Q96AE4;Q96AE4-2															U	U	U		2	Q96AE4;Q96AE4-2		-	1.49288e+08	-	2.8267e+07	-	3.6925e+07
				IGGDAGTSLNSNDYGYGGQK		24	4	2	Q96AE4;Q96AE4-2															U	U	U		2	Q96AE4;Q96AE4-2		2.79282e+06	8.85437e+07	0	3.11633e+07	0	3.91962e+07
				IGGNEGIDVPIPR		16	4	2	Q96AE4;Q96AE4-2															U	U	U		2	Q96AE4;Q96AE4-2		6.86097e+06	222277642	1.18167e+06	5.42361e+07	1.07848e+06	7.2812e+07
				IQFKPDDGTTPER		24	4	2	Q96AE4;Q96AE4-2															U	U	U		2	Q96AE4;Q96AE4-2		1.91734e+06	1.47419e+08	-	2.94703e+07	-	2.77234e+07
				IQIAPDSGGLPER		6	3	2	Q96AE4;Q96AE4-2															U	U	U		2	Q96AE4;Q96AE4-2		-	2.09791e+08	-	4.46875e+07	-	5.90511e+07
				IQNDAGVR		3	3	3	Q96AE4;Q92945;Q96I24															U	U	U		3	Q96AE4;Q92945;Q96I24		-	-	-	3.00006e+06	-	4.83373e+06
				LLDQIVEK		8	4	2	Q96AE4;Q96AE4-2															U	U	U		2	Q96AE4;Q96AE4-2		2.39967e+06	88805103	-	1.98072e+07	-	2.34301e+07
				MGQAVPAPTGAPPGGQPDYSAAWAEYYR		12	2	2	Q96AE4;Q96AE4-2															U	U	U		2	Q96AE4;Q96AE4-2		-	-	-	8.8725e+06	-	1.14019e+07
				MVMIQDGPQNTGADKPLR		33	3	2	Q96AE4;Q96AE4-2															U	U	U		2	Q96AE4;Q96AE4-2		-	35337290	-	1.49036e+07	-	1.82367e+07
				NPPPNADPNMK		3	3	2	Q96AE4;Q96AE4-2															U	U	U		2	Q96AE4;Q96AE4-2		-	9.02369e+06	-	4.17536e+06	-	9.12178e+06
				QLLEEK		2	2	2	Q96AE4;Q92945															U	U	U		2	Q96AE4;Q92945		-	-	-	1.81657e+07	-	-
				QQAAYYAQTSPQGMPQHPPAPQGQ		19	2	1	Q96AE4															U	U	U		1	Q96AE4		-	2.4322e+07	-	4976893	-	7.13666e+06
				RPLEDGDQPDAK		6	2	2	Q96AE4;Q96AE4-2															U	U	U		2	Q96AE4;Q96AE4-2		-	-	-	9.11269e+06	-	2.5314e+06
				RPLEDGDQPDAKK		5	2	2	Q96AE4;Q96AE4-2															U	U	U		2	Q96AE4;Q96AE4-2		-	-	-	5.0827e+06	-	8.77685e+06
				SCMLTGTPESVQSAK		8	3	2	Q96AE4;Q96AE4-2															U	U	U		2	Q96AE4;Q96AE4-2		-	3.3359e+07	-	1.90467e+06	-	2.28314e+06
				SVMTEEYK		2	1	1	Q96AE4															U	U	U		1	Q96AE4		-	-	-	-	-	2.57648e+06
				SVMTEEYKVPDGMVGFIIGR		3	3	2	Q96AE4;Q96AE4-2															U	U	U		2	Q96AE4;Q96AE4-2		-	8.29713e+06	-	2046731	-	-
				SVQAGNPGGPGPGGR		14	3	2	Q96AE4;Q96AE4-2															U	U	U		2	Q96AE4;Q96AE4-2		-	4.46477e+06	-	1.55251e+06	-	5996371
				TGLIIGK		4	3	2	Q96AE4;Q96AE4-2															U	U	U		2	Q96AE4;Q96AE4-2		-	33440721	-	-	-	7.99338e+06
				VAPQNDSFGTQLPPMHQQQR		5	1	1	Q96AE4-2															U	U	U		1	Q96AE4-2		-	7204665	-	3.25106e+06	-	-
				VAPQNDSFGTQLPPMHQQQSR		2	2	1	Q96AE4															U	U	U		1	Q96AE4		-	2.39584e+07	-	-	-	-
																								U	U	U
19	124	P80025-B6E	P80025-B6E	Lactoperoxidase (B6E) OS=Bos taurus GN=LPO PE=1 SV=1 - [PERL_BOVIN]		80.6	8.54	0.323	1	21	20		74910000	83860000	109300000	109400000	100600000	103300000		1.11948	1.00091	1.02684		N	N	N												270	True	3	7	14	20	13	17	8	12	10	11
																								N	N	N
				Sequence		# PSMs	# Proteins	# Protein Groups	Protein Groups Accessions															N	N	N
				AGFVCPTPPYQSLAR		14	1	1	P80025-cRAP-B6E															N	N	N		1	P80025-B6E		1.38711e+08	7.38661e+07	1.53145e+08	1.67483e+08	1.55665e+08	1.39387e+08
				CDENSPYR		1	1	1	P80025-cRAP-B6E															N	N	N		1	P80025-B6E		-	-	-	1.13015e+07	-	-
				DGGIDPLVR		35	4	2	P22079-2;P80025-cRAP-B6E															N	N	N		2	P22079-2;P80025-B6E		3.5231e+07	3.10089e+07	3.80777e+07	4.27704e+07	4.66952e+07	3.79072e+07
				DYLPIVLGSEMQK		24	1	1	P80025-cRAP-B6E															N	N	N		1	P80025-B6E		7625301	5.4874e+06	9356375	9.88572e+06	1.01943e+07	9.32884e+06
				EQINAVTSFLDASLVYGSEPSLASR		17	1	1	P80025-cRAP-B6E															N	N	N		1	P80025-B6E		9.34567e+06	-	-	5.99318e+06	4.79581e+06	2.98553e+06
				FWWENPGVFTEK		10	1	1	P80025-cRAP-B6E															N	N	N		1	P80025-B6E		1.89006e+07	-	1.45963e+07	2.65798e+07	1.57192e+07	2.23996e+07
				GFCGLSQPK		13	1	1	P80025-cRAP-B6E															N	N	N		1	P80025-B6E		5.08002e+07	4.27052e+07	4.42373e+07	5.37987e+07	5.88675e+07	4.92552e+07
				GLQTVLK		10	1	1	P80025-cRAP-B6E															N	N	N		1	P80025-B6E		-	2.1454e+07	2.72508e+07	3.24642e+07	2.89268e+07	2.78667e+07
				IHGFDLAAINLQR		46	1	1	P80025-cRAP-B6E															N	N	N		1	P80025-B6E		2.58969e+07	25643813	2.70141e+07	5.18838e+07	2.75402e+07	3.75296e+07
				KLMDLYK		8	1	1	P80025-cRAP-B6E															N	N	N		1	P80025-B6E		-	-	2.08558e+06	3.37172e+06	1.58543e+06	3.23699e+06
				KLNPHWNGEK		3	1	1	P80025-cRAP-B6E															N	N	N		1	P80025-B6E		-	-	-	7.72125e+06	-	2.83985e+06
				LFQPTHK		13	1	1	P80025-cRAP-B6E															N	N	N		1	P80025-B6E		1.34354e+06	-	-	3.6936e+07	2.05605e+07	1.82626e+07
				LICDNTHITK		21	1	1	P80025-cRAP-B6E															N	N	N		1	P80025-B6E		3.00381e+07	135006315	7.04915e+07	9.1257e+07	8.04308e+07	1.01197e+08
				LNPHWNGEK		1	1	1	P80025-cRAP-B6E															N	N	N		1	P80025-B6E		-	-	-	-	6.68174e+06	-
				LYQEAR		2	1	1	P80025-cRAP-B6E															N	N	N		1	P80025-B6E		-	-	-	1.22656e+06	-	-
				MVTSELR		17	1	1	P80025-cRAP-B6E															N	N	N		1	P80025-B6E		5.25246e+06	-	1.25162e+07	9.34498e+06	1.21807e+07	1.17843e+07
				RSPALGAANR		16	1	1	P80025-cRAP-B6E															N	N	N		1	P80025-B6E		6668770	-	1.5031e+07	1.46026e+07	6.64275e+06	9.80875e+06
				SPALGAANR		21	1	1	P80025-cRAP-B6E															N	N	N		1	P80025-B6E		10140522	-	1.04323e+08	6.93843e+07	6.57935e+07	6.92019e+07
				TPDNIDIWIGGNAEPMVER		8	1	1	P80025-cRAP-B6E															N	N	N		1	P80025-B6E		-	-	-	0	0	745027
				TQCEEYCIQGDNCFPIMFPK		1	1	1	P80025-cRAP-B6E															N	N	N		1	P80025-B6E		-	-	-	1.29661e+06	-	-
				VPLHAFQANNYPHDFVDCSTVDK		7	1	1	P80025-cRAP-B6E															N	N	N		1	P80025-B6E		-	-	-	1.8482e+06	1.27428e+06	1.84547e+06
																								N	N	N
20	77	P52272-2	P52272-2	Isoform 2 of Heterogeneous nuclear ribonucleoprotein M OS=Homo sapiens GN=HNRNPM - [HNRPM_HUMAN]		73.6	8.82	0.602	2	34	14		-	237300000	-	11460000	-	21160000		100	100	100		U	U	U												265	True	30	29	17	17	21	19
20	77	P52272	P52272	Heterogeneous nuclear ribonucleoprotein M OS=Homo sapiens GN=HNRNPM PE=1 SV=3 - [HNRPM_HUMAN]		77.5	8.7	0.5699	2	34	14		-	237300000	-	11460000	-	21160000		100	100	100		U	U	U												265	False	30	29	17	17	21	19
																								U	U	U
				Sequence		# PSMs	# Proteins	# Protein Groups	Protein Groups Accessions															U	U	U
				ADILEDKDGK		7	3	2	P52272-2;M0QZM1															U	U	U		2	P52272-2;M0QZM1		-	9.43111e+07	-	6.3095e+06	-	8.59901e+06
				AFITNIPFDVK		6	2	1	P52272-2															U	U	U		1	P52272-2		-	1.61538e+08	-	1.22985e+07	-	2.26452e+07
				DKFNECGHVLYADIK		3	2	1	P52272-2															U	U	U		1	P52272-2		-	2.70164e+07	-	-	-	-
				EVFSMAGVVVR		4	3	2	P52272-2;M0QZM1															U	U	U		2	P52272-2;M0QZM1		-	12795412	-	-	-	-
				FESPEVAER		2	2	1	P52272-2															U	U	U		1	P52272-2		-	139069039	-	-	-	-
				FGSGMNMGR		8	3	2	P52272-2;M0QZM1															U	U	U		2	P52272-2;M0QZM1		-	5.47499e+07	-	-	-	7.86897e+06
				FNECGHVLYADIK		4	2	1	P52272-2															U	U	U		1	P52272-2		-	9.44798e+06	-	-	-	-
				GCAVVEFK		2	2	1	P52272-2															U	U	U		1	P52272-2		-	2.6633e+07	-	-	-	-
				GDFFPPERPQQLPHGLGGIGMGLGPGGQPIDANHLNK		2	3	2	P52272-2;M0QZM1															U	U	U		2	P52272-2;M0QZM1		-	0	-	-	-	-
				GGNRFEPYANPTK		1	2	1	P52272-2															U	U	U		1	P52272-2		-	7598826	-	-	-	-
				GIGMGNIGPAGMGMEGIGFGINK		13	3	2	P52272-2;M0QZM1															U	U	U		2	P52272-2;M0QZM1		-	41198466	-	-	-	-
				GNFGGSFAGSFGGAGGHAPGVAR		16	2	1	P52272-2															U	U	U		1	P52272-2		-	1.59225e+08	-	6.39086e+06	-	7.61379e+06
				INEILSNALK		8	2	1	P52272-2															U	U	U		1	P52272-2		-	7.95975e+07	-	8.03387e+06	-	1.40941e+07
				LGSTVFVANLDYK		6	2	1	P52272-2															U	U	U		1	P52272-2		-	3.26588e+07	-	7.82481e+06	-	1.32463e+07
				LKEVFSMAGVVVR		10	3	2	P52272-2;M0QZM1															U	U	U		2	P52272-2;M0QZM1		-	-	-	1.08572e+06	-	1.81394e+06
				MATGLER		5	3	2	P52272-2;M0QZM1															U	U	U		2	P52272-2;M0QZM1		-	-	-	1.79935e+06	-	5.13625e+06
				MEEESGAPGVPSGNGAPGPK		20	2	1	P52272-2															U	U	U		1	P52272-2		-	6.58699e+07	-	1.32713e+06	-	2517080
				MGAGLGHGMDR		4	3	2	P52272-2;M0QZM1															U	U	U		2	P52272-2;M0QZM1		-	3.08672e+07	-	0	-	-
				MGAGMGFGLER		16	3	2	P52272-2;M0QZM1															U	U	U		2	P52272-2;M0QZM1		-	5.97781e+07	-	4.73961e+06	-	9.51221e+06
				MGANNLER		3	3	2	P52272-2;M0QZM1															U	U	U		2	P52272-2;M0QZM1		-	1.58045e+08	-	-	-	8.77575e+06
				MGANSLER		8	3	2	P52272-2;M0QZM1															U	U	U		2	P52272-2;M0QZM1		-	3.20587e+08	-	7.80805e+06	-	1.38561e+07
				MGGMEGPFGGGMENMGR		8	3	2	P52272-2;M0QZM1															U	U	U		2	P52272-2;M0QZM1		-	2.62674e+07	-	2.69677e+06	-	4.45621e+06
				MGLAMGGGGGASFDR		20	2	1	P52272-2															U	U	U		1	P52272-2		-	4.76262e+07	-	7.37191e+06	-	1.20396e+07
				MGLSMER		5	3	2	P52272-2;M0QZM1															U	U	U		2	P52272-2;M0QZM1		-	2.56734e+07	-	-	-	2.01057e+06
				MGLVMDR		3	3	2	P52272-2;M0QZM1															U	U	U		2	P52272-2;M0QZM1		-	2.41671e+07	-	-	-	-
				MGPAIER		3	3	2	P52272-2;M0QZM1															U	U	U		2	P52272-2;M0QZM1		-	1.44161e+08	-	2.12586e+06	-	-
				MGPAMGPALGAGIER		30	3	2	P52272-2;M0QZM1															U	U	U		2	P52272-2;M0QZM1		-	8.1884e+07	-	6.4398e+06	-	1.23697e+07
				MGPGIDR		2	3	2	P52272-2;M0QZM1															U	U	U		2	P52272-2;M0QZM1		-	-	-	-	-	1.04478e+07
				MGPLGLDHMASSIER		19	3	2	P52272-2;M0QZM1															U	U	U		2	P52272-2;M0QZM1		-	5.98579e+07	-	759467	-	1.66743e+06
				MGPVMDR		2	3	2	P52272-2;M0QZM1															U	U	U		2	P52272-2;M0QZM1		-	7.76033e+07	-	-	-	-
				MVPAGMGAGLER		9	3	2	P52272-2;M0QZM1															U	U	U		2	P52272-2;M0QZM1		-	8.48493e+07	-	14035381	-	2.67318e+07
				NLPFDFTWK		2	2	1	P52272-2															U	U	U		1	P52272-2		-	72063742	-	-	-	-
				QGGGGGGGSVPGIER		6	2	1	P52272-2															U	U	U		1	P52272-2		-	229636756	-	5.33114e+06	-	1.30428e+07
				VGEVTYVELLMDAEGK		8	2	1	P52272-2															U	U	U		1	P52272-2		-	-	-	4.52818e+06	-	7.54149e+06
																								U	U	U
21	8	P49448	P49448	Glutamate dehydrogenase 2, mitochondrial OS=Homo sapiens GN=GLUD2 PE=1 SV=2 - [DHE4_HUMAN]		61.4	8.46	0.1935	1	12	2		113100000	52790000	99370000	111500000	115500000	120100000		0.466755	1.12207	1.03983		N	N	N												264	True	7	6	10	11	12	11	12	12	12	12
																								N	N	N
				Sequence		# PSMs	# Proteins	# Protein Groups	Protein Groups Accessions															N	N	N
				ALASLMTYK		21	3	2	P00366-cRAP;P49448															N	N	N		2	P00366-cRAP;P49448		9.8029e+06	-	9.19817e+06	9.91212e+06	1.04105e+07	1.03249e+07
				DDGSWEVIEGYR		28	3	2	P00366-cRAP;P49448															N	N	N		2	P00366-cRAP;P49448		1.65747e+07	-	2.13104e+07	2.86308e+07	2.13501e+07	2.42015e+07
				GASIVEDK		25	3	2	P00366-cRAP;P49448															N	N	N		2	P00366-cRAP;P49448		1.03074e+07	2.21013e+07	4.87389e+07	4.39538e+07	4.68096e+07	9.291e+07
				GFIGPGVDVPAPDMNTGER		24	1	1	P49448															N	N	N		1	P49448		4.04488e+07	2.11807e+07	4.04261e+07	4.84556e+07	4.94517e+07	4.27132e+07
				IIAEGANGPTTPEADK		56	5	2	P00366-cRAP;P49448															N	N	N		2	P00366-cRAP;P49448		1.36309e+07	1.55547e+07	1.63184e+07	1.95344e+07	2.14481e+07	1.59446e+07
				IIAEGANGPTTPEADKIFLER		102	5	2	P00366-cRAP;P49448															N	N	N		2	P00366-cRAP;P49448		131375421	81139354	1.22318e+08	1.29411e+08	1.2332e+08	1.39248e+08
				KGFIGPGVDVPAPDMNTGER		33	1	1	P49448															N	N	N		1	P49448		1.31875e+07	1.25136e+07	1.65391e+07	26062111	1.72136e+07	1.91453e+07
				MVEGFFDR		35	3	2	P00366-cRAP;P49448															N	N	N		2	P00366-cRAP;P49448		9.99032e+06	-	9.16857e+06	1.17496e+07	9.66858e+06	1.24571e+07
				RDDGSWEVIEGYR		31	3	2	P00366-cRAP;P49448															N	N	N		2	P00366-cRAP;P49448		2.23656e+06	3.72128e+06	4.08873e+06	1.262e+07	3.82151e+06	7.67455e+06
				TAAYVNAIEK		61	5	2	P00366-cRAP;P49448															N	N	N		2	P00366-cRAP;P49448		7.33069e+07	3.97091e+07	57776538	7.23074e+07	7.55762e+07	7.00467e+07
				YNLGLDLR		47	5	2	P00366-cRAP;P49448															N	N	N		2	P00366-cRAP;P49448		5.32043e+07	3.75264e+07	4.42109e+07	46563935	4.51847e+07	4.90624e+07
				YSTDVSVDEVK		24	3	2	P00366-cRAP;P49448															N	N	N		2	P00366-cRAP;P49448		134506790	-	1.18009e+08	1.32924e+08	1.47525e+08	1.28278e+08
																								N	N	N
22	18	Q96I24	Q96I24	Far upstream element-binding protein 3 OS=Homo sapiens GN=FUBP3 PE=1 SV=2 - [FUBP3_HUMAN]		61.6	8.38	0.5892	1	24	21		23800000	71630000	1274000	17880000	2157000	25120000		3.00966	14.0345	11.6458		N	U	U												261	True	19	18	18	14	21	22	19	18	3	3
																								N	U	U
				Sequence		# PSMs	# Proteins	# Protein Groups	Protein Groups Accessions															N	U	U
				AAQVMGPPDR		7	1	1	Q96I24															N	U	U		1	Q96I24		-	3.9028e+07	-	5.40181e+06	0	12367068
				AEGFVDALHR		12	1	1	Q96I24															N	U	U		1	Q96I24		8791423	4.4003e+07	661383	1777609	-	2.75529e+06
				DGFGGLAAAR		10	1	1	Q96I24															N	U	U		1	Q96I24		8.78701e+06	2.03455e+07	-	0	1.07028e+06	5.23891e+06
				EMVLEIIR		42	5	3	Q96I24;Q96AE4;Q96AE4-2															N	U	U		3	Q96I24;Q96AE4;Q96AE4-2		1.11741e+07	3.60671e+07	-	10770014	-	1.42913e+07
				FAVGIVIGR		14	5	3	Q96AE4;Q96I24;Q96AE4-2															N	U	U		3	Q96AE4;Q96I24;Q96AE4-2		1.81054e+07	1.13737e+08	1.773e+06	3.29712e+07	2.04279e+06	4.26939e+07
				GDWSVGAPGGVQEITYTVPADK		11	1	1	Q96I24															N	U	U		1	Q96I24		6.38551e+06	16510196	-	1.43191e+06	-	1943466
				GVPQQIEVAR		8	1	1	Q96I24															N	U	U		1	Q96I24		-	5.45942e+07	-	7.43384e+06	2.38251e+06	1.42148e+07
				IDSIPHLNNSTPLVDPSVYGYGVQK		18	1	1	Q96I24															N	U	U		1	Q96I24		1.69006e+07	3.3035e+07	-	-	2.04477e+06	1.03632e+07
				IQFKPDDGISPER		19	1	1	Q96I24															N	U	U		1	Q96I24		1.03896e+07	4.468e+07	1.38822e+06	5.19967e+06	0	8.47016e+06
				IQIASESSGIPERPCVLTGTPESIEQAK		6	1	1	Q96I24															N	U	U		1	Q96I24		4.06297e+06	12741840	-	0	-	0
				IQNDAGVR		3	3	3	Q96AE4;Q92945;Q96I24															N	U	U		3	Q96AE4;Q92945;Q96I24		-	-	-	3.00006e+06	-	4.83373e+06
				LLGQIVDR		8	1	1	Q96I24															N	U	U		1	Q96I24		3.64063e+07	37222527	-	9.8858e+06	-	1.83658e+07
				MGGGSIEVSVPR		11	1	1	Q96I24															N	U	U		1	Q96I24		1.26279e+07	23806075	-	5.19096e+06	-	8.34361e+06
				MVGFIIGR		12	1	1	Q96I24															N	U	U		1	Q96I24		5.90666e+06	7.08991e+06	-	2.03256e+06	-	3.93208e+06
				MVMIQDGPLPTGADKPLR		21	1	1	Q96I24															N	U	U		1	Q96I24		8.23533e+06	1.53212e+07	-	2.82625e+06	-	4791729
				NGPGFHNDIDSNSTIQEILIPASK		6	1	1	Q96I24															N	U	U		1	Q96I24		6.3185e+06	-	-	-	-	3.75775e+06
				QQVAFYGQTLGQAQAHSQEQ		8	1	1	Q96I24															N	U	U		1	Q96I24		1.59969e+06	-	-	-	-	0
				RPLDDGVGNQLGALVHQR		10	1	1	Q96I24															N	U	U		1	Q96I24		7.01511e+06	4.65728e+07	-	767048	-	2.10835e+06
				SINQQSGAHVELQR		12	1	1	Q96I24															N	U	U		1	Q96I24		1.68871e+07	34078826	-	-	-	-
				SSGCFPNMAAK		10	1	1	Q96I24															N	U	U		1	Q96I24		5.41801e+06	1.54126e+07	-	-	-	2.22839e+06
				TVITEEFK		3	1	1	Q96I24															N	U	U		1	Q96I24		-	-	-	855322	-	1.85533e+06
				TVITEEFKVPDK		10	1	1	Q96I24															N	U	U		1	Q96I24		9.1226e+06	2.37225e+07	-	2.81538e+06	461033	3.897e+06
				VGGTNLGAPGAFGQSPFSQPPAPPHQNTFPPR		19	1	1	Q96I24															N	U	U		1	Q96I24		2.30137e+06	9.24988e+06	-	0	-	0
				VGLVIGR		2	1	1	Q96I24															N	U	U		1	Q96I24		-	10597548	-	-	-	-
																								N	U	U
23	73	O60506-3	O60506-3	Isoform 3 of Heterogeneous nuclear ribonucleoprotein Q OS=Homo sapiens GN=SYNCRIP - [HNRPQ_HUMAN]		62.6	7.56	0.5356	1	29	1		343900000	64190000	938400	-	2295000	-		0.186653	0.01	0.01		D	D	D												252	True	19	17					28	28	3	2
																								D	D	D
				Sequence		# PSMs	# Proteins	# Protein Groups	Protein Groups Accessions															D	D	D
				AFSQFGK		2	3	2	O60506-3;O60506															D	D	D		2	O60506-3;O60506		2.91522e+07	1.57219e+07	-	-	-	-
				AGPIWDLR		6	4	3	O60506;O43390;O60506-3															D	D	D		3	O60506;O43390;O60506-3		1.46438e+08	39589549	-	-	-	-
				AIEALKEFNEDGALAVLQQFK		4	2	2	O60506;O60506-3															D	D	D		2	O60506;O60506-3		4.89803e+07	-	-	-	-	-
				AMEEMNGK		3	2	2	O60506;O60506-3															D	D	D		2	O60506;O60506-3		6.58375e+06	-	-	-	-	-
				AMEEMNGKDLEGENIEIVFAKPPDQK		6	2	2	O60506;O60506-3															D	D	D		2	O60506;O60506-3		5.26121e+06	-	-	-	-	-
				DLEGENIEIVFAKPPDQK		13	3	2	O60506;O60506-3															D	D	D		2	O60506;O60506-3		1.39683e+08	2.40693e+07	-	-	-	-
				DLFEDELVPLFEK		4	3	2	O60506;O60506-3															D	D	D		2	O60506;O60506-3		2.60167e+08	1.18276e+07	-	-	-	-
				DSDLSHVQNK		7	2	2	O60506;O60506-3															D	D	D		2	O60506;O60506-3		1.30187e+07	-	-	-	-	-
				DYAFIHFDER		12	2	2	O60506;O60506-3															D	D	D		2	O60506;O60506-3		5.6458e+07	-	-	-	-	-
				EFNEDGALAVLQQFK		12	3	2	O60506;O60506-3															D	D	D		2	O60506;O60506-3		2.62298e+08	3.67945e+07	-	-	-	-
				EQILEEFSK		1	2	2	O60506;O60506-3															D	D	D		2	O60506;O60506-3		1.09907e+08	-	-	-	-	-
				GFCFLEYEDHK		8	4	3	O60506;O43390;O60506-3															D	D	D		3	O60506;O43390;O60506-3		6.69336e+07	6.97161e+06	-	-	-	-
				GVEAGPDLLQ		4	2	1	O60506-3															D	D	D		1	O60506-3		1.0019e+08	1.59387e+07	-	-	-	-
				GYAFVTFCTK		5	5	2	O60506;O60506-3															D	D	D		2	O60506;O60506-3		1.26431e+08	-	0	-	-	-
				HIGVCISVANNR		8	4	3	O60506-3;O43390;O60506															D	D	D		3	O60506-3;O43390;O60506		2.34423e+07	5.80494e+06	-	-	-	-
				KYGGPPPDSVYSGQQPSVGTEIFVGK		7	3	2	O60506;O60506-3															D	D	D		2	O60506;O60506-3		1.72861e+08	4.53712e+07	-	-	-	-
				LDEIYVAGLVAHSDLDER		12	3	2	O60506-3;O60506															D	D	D		2	O60506-3;O60506		1.07926e+08	14871960	-	-	-	-
				LFVGSIPK		2	3	3	O60506;O43390;O60506-3															D	D	D		3	O60506;O43390;O60506-3		1.26006e+08	-	-	-	-	-
				LKDYAFIHFDER		15	3	2	O60506;O60506-3															D	D	D		2	O60506;O60506-3		2.75016e+07	1.43085e+07	-	-	-	-
				LMMDPLTGLNR		32	5	2	O60506-3;O60506															D	D	D		2	O60506-3;O60506		2.03052e+08	3.63436e+07	938408	-	844075	-
				LYNNHEIR		7	3	2	O60506;O60506-3															D	D	D		2	O60506;O60506-3		8.82189e+06	4.59204e+06	-	-	-	-
				NLANTVTEEILEK		6	3	2	O60506-3;O60506															D	D	D		2	O60506-3;O60506		3.19578e+08	4.94732e+07	-	-	-	-
				SAFLCGVMK		6	4	3	O60506;O43390;O60506-3															D	D	D		3	O60506;O43390;O60506-3		7.50933e+07	1.28447e+07	-	-	-	-
				TGYTLDVTTGQR		10	5	3	O43390;O60506-3;O60506															D	D	D		3	O43390;O60506-3;O60506		4.49948e+08	9.77303e+07	-	-	3.74646e+06	-
				TKEQILEEFSK		11	4	2	O60506-3;O60506															D	D	D		2	O60506-3;O60506		1.43727e+08	0	-	-	0	-
				VAEKLDEIYVAGLVAHSDLDER		14	3	2	O60506;O60506-3															D	D	D		2	O60506;O60506-3		3.73528e+07	0	-	-	-	-
				VTEGLTDVILYHQPDDK		14	5	2	O60506-3;O60506															D	D	D		2	O60506-3;O60506		2.07822e+08	4.38697e+07	0	-	-	-
				VWGNVGTVEWADPIEDPDPEVMAK		8	2	2	O60506;O60506-3															D	D	D		2	O60506;O60506-3		2.70849e+07	-	-	-	-	-
				YGGPPPDSVYSGQQPSVGTEIFVGK		17	3	2	O60506-3;O60506															D	D	D		2	O60506-3;O60506		2.29628e+08	2.86209e+07	-	-	-	-
																								D	D	D
24	123	P02754-B6E	P02754-B6E	Beta-lactoglobulin (B6E) OS=Bos taurus GN=LGB PE=1 SV=3 - [LACB_BOVIN]		19.9	5.02	0.4157	1	8	8		271100000	289300000	406000000	410000000	451300000	421000000		1.06713	1.00985	0.932861		N	N	N												245	True	6	6	7	8	7	8	7	7	7	7
																								N	N	N
				Sequence		# PSMs	# Proteins	# Protein Groups	Protein Groups Accessions															N	N	N
				IDALNENK		61	1	1	P02754-cRAP-B6E															N	N	N		1	P02754-B6E		1.41534e+08	5.73678e+08	7.0656e+08	5.66778e+08	6.91178e+08	6.07863e+08
				LSFNPTQLEEQCHI		47	1	1	P02754-cRAP-B6E															N	N	N		1	P02754-B6E		3.04913e+08	4.62502e+07	2.48612e+08	3.42577e+08	3.25033e+08	3.23329e+08
				TKIPAVFK		4	1	1	P02754-cRAP-B6E															N	N	N		1	P02754-B6E		-	-	-	0	0	6.77813e+07
				TPEVDDEALEK		25	1	1	P02754-cRAP-B6E															N	N	N		1	P02754-B6E		1.42922e+08	1.59902e+08	2.1295e+08	2.79112e+08	2.6514e+08	2.33416e+08
				TPEVDDEALEKFDK		24	1	1	P02754-cRAP-B6E															N	N	N		1	P02754-B6E		1.92114e+08	1.3439e+08	1.89255e+08	2.11417e+08	2.26309e+08	2.01291e+08
				VLVLDTDYK		14	1	1	P02754-cRAP-B6E															N	N	N		1	P02754-B6E		2.00557e+08	9.91112e+07	1.94879e+08	2.21047e+08	2.30025e+08	209933245
				VLVLDTDYKK		30	1	1	P02754-cRAP-B6E															N	N	N		1	P02754-B6E		9.38268e+07	9.94344e+07	1.08512e+08	125053550	1.17729e+08	1.13504e+08
				VYVEELKPTPEGDLEILLQK		40	1	1	P02754-cRAP-B6E															N	N	N		1	P02754-B6E		3.07776e+08	-	2.62872e+08	3.20698e+08	3.37591e+08	331945136
																								N	N	N
25	106	Q12926-2	Q12926-2	Isoform 2 of ELAV-like protein 2 OS=Homo sapiens GN=ELAVL2 - [ELAV2_HUMAN]		38	9.04	0.5087	3	15	14		69680000	45030000	40150000	5961000	37550000	10670000		0.64624	0.148468	0.284154		N	D	N												231	True	10	9	12	11	12	12	13	13	12	11
25	106	Q12926	Q12926	ELAV-like protein 2 OS=Homo sapiens GN=ELAVL2 PE=1 SV=2 - [ELAV2_HUMAN]		39.5	9.13	0.4903	3	15	14		69680000	45030000	40150000	5961000	37550000	10670000		0.64624	0.148468	0.284154		N	D	N												231	False	10	9	12	11	12	12	13	13	12	11
25	106	B1AM49	B1AM49	ELAV-like protein 2 OS=Homo sapiens GN=ELAVL2 PE=2 SV=1 - [B1AM49_HUMAN]		42.4	9.04	0.4548	3	15	14		69680000	45030000	40150000	5961000	37550000	10670000		0.64624	0.148468	0.284154		N	D	N												231	False	10	9	12	11	12	12	13	13	12	11
																								N	D	N
				Sequence		# PSMs	# Proteins	# Protein Groups	Protein Groups Accessions															N	D	N
				AINTLNGLR		29	5	2	Q15717;Q12926-2															N	D	N		2	Q15717;Q12926-2		1.34713e+08	6.78082e+07	49840114	6.36784e+06	4.45987e+07	10647666
				DANLYVSGLPK		12	3	1	Q12926-2															N	D	N		1	Q12926-2		2.45806e+07	2.31855e+07	2.31391e+07	3.74955e+06	2.27555e+07	5.98593e+06
				DKITGQSLGYGFVNYIDPK		23	3	1	Q12926-2															N	D	N		1	Q12926-2		9.96857e+06	-	7.6622e+06	517120	7.2445e+06	1.74522e+06
				ELEQLFSQYGR		10	3	1	Q12926-2															N	D	N		1	Q12926-2		3.0023e+07	-	21374907	4.60124e+06	2.39559e+07	7.08279e+06
				GFGFVTMTNYDEAAMAIASLNGYR		1	3	1	Q12926-2															N	D	N		1	Q12926-2		-	-	-	-	681853	-
				GLNGQKPPGATEPITVK		32	3	1	Q12926-2															N	D	N		1	Q12926-2		2.23294e+07	1.91229e+07	7.65668e+06	667536	9.78344e+06	0
				ILVDQVTGISR		12	3	1	Q12926-2															N	D	N		1	Q12926-2		4.43021e+07	4.40889e+07	4.6316e+07	6914838	4.41046e+07	1.42712e+07
				ITGQSLGYGFVNYIDPK		16	3	1	Q12926-2															N	D	N		1	Q12926-2		1.07764e+07	4.81857e+06	1.09063e+07	1.52666e+06	9.47532e+06	2.75785e+06
				RIEAEEAIK		1	3	1	Q12926-2															N	D	N		1	Q12926-2		-	-	-	-	6.46851e+06	-
				RYPGPLAQQAQR		3	3	1	Q12926-2															N	D	N		1	Q12926-2		348337	7.79862e+06	-	-	-	-
				SLFGSIGEIESCK		14	3	1	Q12926-2															N	D	N		1	Q12926-2		1.73079e+07	1.24119e+07	9.47943e+06	650415	1.21005e+07	1.08245e+06
				TNLIVNYLPQNMTQEELK		37	3	1	Q12926-2															N	D	N		1	Q12926-2		1.66763e+07	-	9.25956e+06	1.1196e+06	1.01038e+07	1.88118e+06
				TNQAILSQLYQSPNR		12	3	1	Q12926-2															N	D	N		1	Q12926-2		2.34039e+07	15826600	2.42915e+07	2.78716e+06	2.1387e+07	4.74588e+06
				VLQVSFK		11	3	1	Q12926-2															N	D	N		1	Q12926-2		8.31267e+06	6.96211e+06	7.48899e+06	1.54706e+06	7.27859e+06	2.29206e+06
				YPGPLAQQAQR		18	3	1	Q12926-2															N	D	N		1	Q12926-2		1.29496e+07	2.06699e+07	1.96438e+07	3.63786e+06	1.98509e+07	5.58531e+06
																								N	D	N
26	82	Q9Y6M1-1	Q9Y6M1-1	Isoform 2 of Insulin-like growth factor 2 mRNA-binding protein 2 OS=Homo sapiens GN=IGF2BP2 - [IF2B2_HUMAN]		61.8	8.25	0.5072	3	23	20		324500000	14160000	63600000	-	55150000	-		0.0436364	0.01	0.01		D	D	D												226	True	2	2					22	22	19	18
26	82	Q9Y6M1	Q9Y6M1	Insulin-like growth factor 2 mRNA-binding protein 2 OS=Homo sapiens GN=IGF2BP2 PE=1 SV=2 - [IF2B2_HUMAN]		66.1	8.46	0.4708	3	23	20		324500000	14160000	63600000	-	55150000	-		0.0436364	0.01	0.01		D	D	D												226	False	2	2					22	22	19	18
26	82	F8W930	F8W930	Insulin-like growth factor 2 mRNA-binding protein 2 OS=Homo sapiens GN=IGF2BP2 PE=2 SV=1 - [F8W930_HUMAN]		66.7	8.46	0.4661	3	23	20		324500000	14160000	63600000	-	55150000	-		0.0436364	0.01	0.01		D	D	D												226	False	2	2					22	22	19	18
																								D	D	D
				Sequence		# PSMs	# Proteins	# Protein Groups	Protein Groups Accessions															D	D	D
				AIETLSGK		3	3	1	Q9Y6M1-1															D	D	D		1	Q9Y6M1-1		-	-	1.33499e+07	-	9.94175e+06	-
				DQTPDENEEVIVR		8	3	1	Q9Y6M1-1															D	D	D		1	Q9Y6M1-1		3.30614e+07	-	20837309	-	1.53136e+07	-
				EEVKLEAHIR		5	4	2	Q9Y6M1-1;O00425															D	D	D		2	Q9Y6M1-1;O00425		3.39449e+06	-	2.18933e+06	-	-	-
				ENSGAAEKPVTIHATPEGTSEACR		10	3	1	Q9Y6M1-1															D	D	D		1	Q9Y6M1-1		6323522	-	1.98608e+06	-	-	-
				GTVEACASAEIEIMK		4	3	1	Q9Y6M1-1															D	D	D		1	Q9Y6M1-1		3.45215e+06	-	-	-	-	-
				IAPAEGPDVSER		12	7	1	Q9Y6M1-1															D	D	D		1	Q9Y6M1-1		9.80767e+07	6.11046e+06	3.80295e+07	-	2.54669e+07	-
				IIGHFFASQTAQR		6	3	1	Q9Y6M1-1															D	D	D		1	Q9Y6M1-1		15753036	-	-	-	-	-
				ILAHNGLVGR		5	3	1	Q9Y6M1-1															D	D	D		1	Q9Y6M1-1		1.8966e+07	-	-	-	-	-
				IMEVDYSVSK		12	3	1	Q9Y6M1-1															D	D	D		1	Q9Y6M1-1		1.1295e+07	-	3.24328e+06	-	3.22601e+06	-
				ISYIPDEEVSSPSPPQR		15	3	1	Q9Y6M1-1															D	D	D		1	Q9Y6M1-1		6.86928e+07	-	2.866e+07	-	1.81728e+07	-
				ITISSLQDLSIYNPER		8	3	1	Q9Y6M1-1															D	D	D		1	Q9Y6M1-1		3.29301e+07	-	1.48863e+07	-	1.05072e+07	-
				KLPLAGQVLLK		7	3	1	Q9Y6M1-1															D	D	D		1	Q9Y6M1-1		1.73624e+07	-	6.022e+06	-	4.59027e+06	-
				LAEEIPLK		6	3	1	Q9Y6M1-1															D	D	D		1	Q9Y6M1-1		0	-	0	-	0	-
				LKEENFFNPK		6	3	1	Q9Y6M1-1															D	D	D		1	Q9Y6M1-1		3.05335e+07	-	7.52096e+06	-	5.21005e+06	-
				LLVPTQFVGAIIGK		24	4	2	O00425;Q9Y6M1-1															D	D	D		2	O00425;Q9Y6M1-1		2.5715e+08	-	6.3324e+07	-	6.4132e+07	-
				LPLAGQVLLK		6	3	1	Q9Y6M1-1															D	D	D		1	Q9Y6M1-1		4.10129e+06	-	1.42994e+06	-	1.99558e+06	-
				LSGHQFENYSFK		11	3	1	Q9Y6M1-1															D	D	D		1	Q9Y6M1-1		2.93134e+07	-	5.24902e+06	-	-	-
				LYIGNLSPAVTADDLR		8	3	1	Q9Y6M1-1															D	D	D		1	Q9Y6M1-1		8.06359e+07	-	2.67248e+07	-	2.04495e+07	-
				MILEIMQK		5	3	1	Q9Y6M1-1															D	D	D		1	Q9Y6M1-1		1.55362e+07	-	4.18371e+06	-	3.02175e+06	-
				MVIITGPPEAQFK		33	9	3	Q9NZI8;Q9Y6M1-1;O00425															D	D	D		3	Q9NZI8;Q9Y6M1-1;O00425		6.18219e+08	2.22007e+07	8.94607e+07	-	6.9935e+07	-
				SGYAFVDYPDQNWAIR		14	3	1	Q9Y6M1-1															D	D	D		1	Q9Y6M1-1		18269786	-	8.21654e+06	-	5.23296e+06	-
				TVNELQNLTSAEVIVPR		15	3	1	Q9Y6M1-1															D	D	D		1	Q9Y6M1-1		6.51357e+07	-	26941543	-	1.83201e+07	-
				YPQGVASQR		15	3	1	Q9Y6M1-1															D	D	D		1	Q9Y6M1-1		2.10206e+07	-	2.4294e+07	-	3.13681e+07	-
																								D	D	D
27	139	Q14103-4	Q14103-4	Isoform 4 of Heterogeneous nuclear ribonucleoprotein D0 OS=Homo sapiens GN=HNRNPD - [HNRPD_HUMAN]		30.7	8.41	0.4739	3	19	1		840600000	-	-	139100000	-	220200000		0.01	100	100		D	U	U												212	True			13	12	12	12	19	17
27	139	Q14103-2	Q14103-2	Isoform 2 of Heterogeneous nuclear ribonucleoprotein D0 OS=Homo sapiens GN=HNRNPD - [HNRPD_HUMAN]		36.2	8.1	0.4048	3	19	1		840600000	-	-	139100000	-	220200000		0.01	100	100		D	U	U												212	False			13	12	12	12	19	17
27	139	B4DTC3	B4DTC3	Heterogeneous nuclear ribonucleoprotein D0 OS=Homo sapiens GN=HNRNPD PE=2 SV=1 - [B4DTC3_HUMAN]		33.6	8.53	0.4488	3	19	1		840600000	-	-	139100000	-	220200000		0.01	100	100		D	U	U												212	False			13	12	12	12	19	17
																								D	U	U
				Sequence		# PSMs	# Proteins	# Protein Groups	Protein Groups Accessions															D	U	U
				DLKDYFSK		6	6	2	Q14103-3;Q14103-4															D	U	U		2	Q14103-3;Q14103-4		1.34068e+08	-	2.06163e+07	-	1.68251e+07	-
				EQYQQQQQWGSR		10	5	2	Q14103-3;Q14103-4															D	U	U		2	Q14103-3;Q14103-4		1.45985e+06	3.92316e+07	-	1.8506e+06	-	3.38507e+06
				ESESVDKVMDQK		21	7	3	Q14103-3;Q14103-4;D6RF44															D	U	U		3	Q14103-3;Q14103-4;D6RF44		16903189	4.07405e+07	8.61902e+06	2.09128e+07	6.57099e+06	9.192e+06
				EYFGGFGEVESIELPMDNK		60	6	2	Q14103-3;Q14103-4															D	U	U		2	Q14103-3;Q14103-4		2.99423e+08	-	2.37695e+07	5.49737e+07	3.24877e+07	9.52168e+07
				FGEVVDCTLK		60	15	5	Q14103-3;Q14103-4;O14979-3;Q99729-3;D6RF44															D	U	U		5	Q14103-3;Q14103-4;O14979-3;Q99729-3;D6RF44		4.84884e+08	4.08109e+08	3.90271e+07	3.58158e+07	5.68918e+07	6.08441e+07
				FGEVVDCTLKLDPITGR		4	5	2	Q14103-3;Q14103-4															D	U	U		2	Q14103-3;Q14103-4		4.33635e+06	-	-	-	-	-
				GFCFITFK		5	5	2	Q14103-3;Q14103-4															D	U	U		2	Q14103-3;Q14103-4		9.56596e+07	-	4.29727e+06	-	-	-
				GFCFITFKEEEPVK		2	5	2	Q14103-3;Q14103-4															D	U	U		2	Q14103-3;Q14103-4		6.39044e+06	-	-	-	-	-
				GFCFITFKEEEPVKK		24	5	2	Q14103-3;Q14103-4															D	U	U		2	Q14103-3;Q14103-4		3.51086e+07	62520402	4.2103e+06	1.2008e+06	5.94604e+06	7.50849e+06
				GFGFVLFK		18	10	4	O14979-3;Q14103-3;D6RF44;Q14103-4															D	U	U		4	O14979-3;Q14103-3;D6RF44;Q14103-4		4.40567e+08	34228820	2.44123e+07	8.6742e+07	3.50878e+07	1.16498e+08
				IFVGGLSPDTPEEK		27	7	3	Q14103-3;Q14103-4;D6RF44															D	U	U		3	Q14103-3;Q14103-4;D6RF44		1.5963e+09	1.57507e+09	2.02897e+08	2.7572e+08	1.76935e+08	4.48998e+08
				IFVGGLSPDTPEEKIR		2	5	2	Q14103-3;Q14103-4															D	U	U		2	Q14103-3;Q14103-4		553766	-	-	-	-	-
				IREYFGGFGEVESIELPMDNK		47	6	2	Q14103-3;Q14103-4															D	U	U		2	Q14103-3;Q14103-4		54844471	-	2.81385e+07	2.5847e+07	1.07576e+07	4.16472e+07
				KIFVGGLSPDTPEEK		12	6	3	Q14103-3;D6RF44;Q14103-4															D	U	U		3	Q14103-3;D6RF44;Q14103-4		1.03878e+07	1.17517e+07	-	1.20712e+06	-	2.01663e+06
				LDPITGR		1	5	2	Q14103-3;Q14103-4															D	U	U		2	Q14103-3;Q14103-4		1.24748e+08	-	-	-	-	-
				MFIGGLSWDTTK		23	7	3	Q14103-3;Q14103-4;D6RF44															D	U	U		3	Q14103-3;Q14103-4;D6RF44		2.16284e+08	1.77962e+08	-	3.75846e+07	1.64236e+07	5.50881e+07
				MFIGGLSWDTTKK		21	7	3	Q14103-3;Q14103-4;D6RF44															D	U	U		3	Q14103-3;Q14103-4;D6RF44		3.87338e+07	6.44682e+07	3.312e+06	12582875	4.24599e+06	2.03298e+07
				NEEDEGKMFIGGLSWDTTKK		8	3	1	Q14103-4															D	U	U		1	Q14103-4		1.68487e+06	-	-	613035	-	1058940
				YHNVGLSK		3	5	2	Q14103-3;Q14103-4															D	U	U		2	Q14103-3;Q14103-4		9.57065e+06	-	1.14701e+07	2.04119e+06	-	-
																								D	U	U
28	100	Q9BUJ2-2	Q9BUJ2-2	Isoform 2 of Heterogeneous nuclear ribonucleoprotein U-like protein 1 OS=Homo sapiens GN=HNRNPUL1 - [HNRL1_HUMAN]		90.2	6.92	0.449	2	29	29		41230000	37700000	17390000	772500	13170000	0		0.914383	0.0444221	0.01		N	D	D												192	True	10	9	1	1	1	1	25	25	14	14
28	100	Q9BUJ2	Q9BUJ2	Heterogeneous nuclear ribonucleoprotein U-like protein 1 OS=Homo sapiens GN=HNRNPUL1 PE=1 SV=2 - [HNRL1_HUMAN]		95.7	6.92	0.4217	2	29	29		41230000	37700000	17390000	772500	13170000	0		0.914383	0.0444221	0.01		N	D	D												192	False	10	9	1	1	1	1	25	25	14	14
																								N	D	D
				Sequence		# PSMs	# Proteins	# Protein Groups	Protein Groups Accessions															N	D	D
				AECEILMMVGLPAAGK		2	2	1	Q9BUJ2-2															N	D	D		1	Q9BUJ2-2		5.7983e+06	-	-	-	-	-
				AEPYCSVLPGFTFIQHLPLSER		1	2	1	Q9BUJ2-2															N	D	D		1	Q9BUJ2-2		3.79701e+07	-	-	-	-	-
				AGPPPEKR		1	2	1	Q9BUJ2-2															N	D	D		1	Q9BUJ2-2		-	-	-	-	113625	-
				AIVICPTDEDLK		2	2	1	Q9BUJ2-2															N	D	D		1	Q9BUJ2-2		2.18036e+06	-	-	-	-	-
				AIVICPTDEDLKDR		9	4	1	Q9BUJ2-2															N	D	D		1	Q9BUJ2-2		8.71268e+06	7066009	3.01211e+06	-	3.47945e+06	-
				ANFTLPDVGDFLDEVLFIELQR		2	2	1	Q9BUJ2-2															N	D	D		1	Q9BUJ2-2		1.21948e+07	-	-	-	-	-
				APQQQPPPQQPPPPQPPPQQPPPPPSYSPAR		6	2	1	Q9BUJ2-2															N	D	D		1	Q9BUJ2-2		0	-	-	-	-	-
				EALGGQALYPHVLVK		8	2	1	Q9BUJ2-2															N	D	D		1	Q9BUJ2-2		8.9871e+06	-	3.0115e+06	-	2.28025e+06	-
				HLPSTEPDPHVVR		5	4	1	Q9BUJ2-2															N	D	D		1	Q9BUJ2-2		814602	5.26729e+07	-	-	-	-
				IGWSLDSCSTQLGEEPFSYGYGGTGK		11	2	1	Q9BUJ2-2															N	D	D		1	Q9BUJ2-2		9.19242e+06	-	2.76662e+06	-	1.7487e+06	-
				INEEISVK		6	4	1	Q9BUJ2-2															N	D	D		1	Q9BUJ2-2		8.39416e+06	9.79716e+06	7.79034e+06	-	-	-
				KAIVICPTDEDLKDR		4	2	1	Q9BUJ2-2															N	D	D		1	Q9BUJ2-2		4.04896e+06	-	-	-	-	-
				KYNILGTNAIMDK		10	2	1	Q9BUJ2-2															N	D	D		1	Q9BUJ2-2		4.14109e+06	-	879963	-	662230	-
				LIQIAAR		3	4	1	Q9BUJ2-2															N	D	D		1	Q9BUJ2-2		8.68574e+06	5.01666e+06	-	-	-	-
				LQAALEAEEPDDER		6	2	1	Q9BUJ2-2															N	D	D		1	Q9BUJ2-2		1.96221e+06	-	0	-	352765	-
				MRPFEGFQR		1	2	1	Q9BUJ2-2															N	D	D		1	Q9BUJ2-2		4.53788e+06	-	-	-	-	-
				NCAVEFNFGQR		10	4	1	Q9BUJ2-2															N	D	D		1	Q9BUJ2-2		1.72044e+07	1.01747e+07	5.35565e+06	-	5.45244e+06	-
				NPPGASTYNK		2	2	1	Q9BUJ2-2															N	D	D		1	Q9BUJ2-2		-	-	9.92364e+06	-	-	-
				NYILDQTNVYGSAQR		30	6	1	Q9BUJ2-2															N	D	D		1	Q9BUJ2-2		5.4386e+07	3.33171e+07	2.94696e+07	772503	1.89451e+07	0
				QGAPTSFLPPEASQLKPDR		18	4	1	Q9BUJ2-2															N	D	D		1	Q9BUJ2-2		2.04758e+07	2.70977e+07	2.34308e+06	-	1.25405e+07	-
				QNQFYDTQVIK		8	4	1	Q9BUJ2-2															N	D	D		1	Q9BUJ2-2		1.33386e+07	9.98526e+06	1.27797e+07	-	8.01054e+06	-
				RNYILDQTNVYGSAQR		1	2	1	Q9BUJ2-2															N	D	D		1	Q9BUJ2-2		0	-	-	-	-	-
				RPLEMEQQQAYRPEMK		13	4	1	Q9BUJ2-2															N	D	D		1	Q9BUJ2-2		1.08076e+06	1.02404e+07	1.29241e+06	-	741250	-
				SKAECEILMMVGLPAAGK		4	2	1	Q9BUJ2-2															N	D	D		1	Q9BUJ2-2		7.64163e+06	-	-	-	-	-
				SSGYPLTIEGFAYLWSGAR		2	2	1	Q9BUJ2-2															N	D	D		1	Q9BUJ2-2		1.76373e+07	-	-	-	-	-
				TDEEGKDVPDHAVLEMK		8	2	1	Q9BUJ2-2															N	D	D		1	Q9BUJ2-2		5.01814e+06	-	1.438e+06	-	673741	-
				WDVLIQQATQCLNR		8	2	1	Q9BUJ2-2															N	D	D		1	Q9BUJ2-2		1.53893e+07	-	6.29843e+06	-	4.32341e+06	-
				WMGIAFR		1	2	1	Q9BUJ2-2															N	D	D		1	Q9BUJ2-2		2778016	-	-	-	-	-
				YNILGTNAIMDK		10	4	1	Q9BUJ2-2															N	D	D		1	Q9BUJ2-2		3.13442e+07	1.75976e+07	8374554	-	4.11976e+06	-
																								N	D	D
29	203	O60506	O60506	Heterogeneous nuclear ribonucleoprotein Q OS=Homo sapiens GN=SYNCRIP PE=1 SV=2 - [HNRPQ_HUMAN]		69.6	8.59	0.4928	1	29	1		343900000	-	938400	-	2295000	-		0.01	0.01	0.01		D	D	D												192	True							28	28	3	2
																								D	D	D
				Sequence		# PSMs	# Proteins	# Protein Groups	Protein Groups Accessions															D	D	D
				AFSQFGK		2	3	2	O60506-3;O60506															D	D	D		2	O60506-3;O60506		2.91522e+07	1.57219e+07	-	-	-	-
				AGPIWDLR		6	4	3	O60506;O43390;O60506-3															D	D	D		3	O60506;O43390;O60506-3		1.46438e+08	39589549	-	-	-	-
				AIEALKEFNEDGALAVLQQFK		4	2	2	O60506;O60506-3															D	D	D		2	O60506;O60506-3		4.89803e+07	-	-	-	-	-
				AMEEMNGK		3	2	2	O60506;O60506-3															D	D	D		2	O60506;O60506-3		6.58375e+06	-	-	-	-	-
				AMEEMNGKDLEGENIEIVFAKPPDQK		6	2	2	O60506;O60506-3															D	D	D		2	O60506;O60506-3		5.26121e+06	-	-	-	-	-
				DLEGENIEIVFAKPPDQK		13	3	2	O60506;O60506-3															D	D	D		2	O60506;O60506-3		1.39683e+08	2.40693e+07	-	-	-	-
				DLFEDELVPLFEK		4	3	2	O60506;O60506-3															D	D	D		2	O60506;O60506-3		2.60167e+08	1.18276e+07	-	-	-	-
				DSDLSHVQNK		7	2	2	O60506;O60506-3															D	D	D		2	O60506;O60506-3		1.30187e+07	-	-	-	-	-
				DYAFIHFDER		12	2	2	O60506;O60506-3															D	D	D		2	O60506;O60506-3		5.6458e+07	-	-	-	-	-
				EFNEDGALAVLQQFK		12	3	2	O60506;O60506-3															D	D	D		2	O60506;O60506-3		2.62298e+08	3.67945e+07	-	-	-	-
				EQILEEFSK		1	2	2	O60506;O60506-3															D	D	D		2	O60506;O60506-3		1.09907e+08	-	-	-	-	-
				GFCFLEYEDHK		8	4	3	O60506;O43390;O60506-3															D	D	D		3	O60506;O43390;O60506-3		6.69336e+07	6.97161e+06	-	-	-	-
				GVEAGPDLLQ		4	2	1	O60506-3															D	D	D		1	O60506-3		1.0019e+08	1.59387e+07	-	-	-	-
				GYAFVTFCTK		5	5	2	O60506;O60506-3															D	D	D		2	O60506;O60506-3		1.26431e+08	-	0	-	-	-
				HIGVCISVANNR		8	4	3	O60506-3;O43390;O60506															D	D	D		3	O60506-3;O43390;O60506		2.34423e+07	5.80494e+06	-	-	-	-
				KYGGPPPDSVYSGQQPSVGTEIFVGK		7	3	2	O60506;O60506-3															D	D	D		2	O60506;O60506-3		1.72861e+08	4.53712e+07	-	-	-	-
				LDEIYVAGLVAHSDLDER		12	3	2	O60506-3;O60506															D	D	D		2	O60506-3;O60506		1.07926e+08	14871960	-	-	-	-
				LFVGSIPK		2	3	3	O60506;O43390;O60506-3															D	D	D		3	O60506;O43390;O60506-3		1.26006e+08	-	-	-	-	-
				LKDYAFIHFDER		15	3	2	O60506;O60506-3															D	D	D		2	O60506;O60506-3		2.75016e+07	1.43085e+07	-	-	-	-
				LMMDPLTGLNR		32	5	2	O60506-3;O60506															D	D	D		2	O60506-3;O60506		2.03052e+08	3.63436e+07	938408	-	844075	-
				LYNNHEIR		7	3	2	O60506;O60506-3															D	D	D		2	O60506;O60506-3		8.82189e+06	4.59204e+06	-	-	-	-
				NLANTVTEEILEK		6	3	2	O60506-3;O60506															D	D	D		2	O60506-3;O60506		3.19578e+08	4.94732e+07	-	-	-	-
				SAFLCGVMK		6	4	3	O60506;O43390;O60506-3															D	D	D		3	O60506;O43390;O60506-3		7.50933e+07	1.28447e+07	-	-	-	-
				SENQEFYQDTFGQQWK		2	1	1	O60506															D	D	D		1	O60506		3.1829e+06	-	-	-	-	-
				TGYTLDVTTGQR		10	5	3	O43390;O60506-3;O60506															D	D	D		3	O43390;O60506-3;O60506		4.49948e+08	9.77303e+07	-	-	3.74646e+06	-
				TKEQILEEFSK		11	4	2	O60506-3;O60506															D	D	D		2	O60506-3;O60506		1.43727e+08	0	-	-	0	-
				VAEKLDEIYVAGLVAHSDLDER		14	3	2	O60506;O60506-3															D	D	D		2	O60506;O60506-3		3.73528e+07	0	-	-	-	-
				VTEGLTDVILYHQPDDK		14	5	2	O60506-3;O60506															D	D	D		2	O60506-3;O60506		2.07822e+08	4.38697e+07	0	-	-	-
				VWGNVGTVEWADPIEDPDPEVMAK		8	2	2	O60506;O60506-3															D	D	D		2	O60506;O60506-3		2.70849e+07	-	-	-	-	-
																								D	D	D
30	61	P07437	P07437	Tubulin beta chain OS=Homo sapiens GN=TUBB PE=1 SV=2 - [TBB5_HUMAN]		49.6	4.89	0.6486	1	19	4		26120000	28030000	12410000	1151000	9052000	2003000		1.07312	0.0927478	0.221277		N	D	N												180	True	11	10	1	1	3	5	19	17	13	11
																								N	D	N
				Sequence		# PSMs	# Proteins	# Protein Groups	Protein Groups Accessions															N	D	N
				AILVDLEPGTMDSVR		14	6	3	P07437;Q13885;Q13509															N	D	N		3	P07437;Q13885;Q13509		2.39762e+07	-	6.94697e+06	-	8.73979e+06	2.21593e+06
				ALTVPELTQQVFDAK		12	2	1	P07437															N	D	N		1	P07437		2.93452e+07	-	1.6789e+07	-	9.30438e+06	-
				EAESCDCLQGFQLTHSLGGGTGSGMGTLLISK		12	3	2	P68371;P07437															N	D	N		2	P68371;P07437		6.40579e+06	-	-	-	-	-
				EIVHLQAGQCGNQIGAK		16	4	3	P68371;Q13885;P07437															N	D	N		3	P68371;Q13885;P07437		4.35011e+06	1.10933e+07	-	-	-	-
				EVDEQMLNVQNK		20	5	3	P68371;P07437;Q13885															N	D	N		3	P68371;P07437;Q13885		1.24685e+07	13531460	3.32521e+06	-	4.9392e+06	-
				FPGQLNADLR		6	7	5	P68371;P07437;Q9BUF5;Q13885;Q13509															N	D	N		5	P68371;P07437;Q9BUF5;Q13885;Q13509		2.06949e+07	2.18199e+07	1.17507e+07	-	9.11273e+06	2.18661e+06
				FWEVISDEHGIDPTGTYHGDSDLQLDR		4	1	1	P07437															N	D	N		1	P07437		3.74952e+06	-	-	-	-	-
				GHYTEGAELVDSVLDVVR		20	7	4	Q13885;P68371;P07437;Q13509															N	D	N		4	Q13885;P68371;P07437;Q13509		1.9132e+07	4.838e+06	6.75131e+06	-	4249947	1.33287e+06
				IMNTFSVVPSPK		19	11	3	P68371;P07437;Q13509															N	D	N		3	P68371;P07437;Q13509		2.50302e+07	2.87755e+07	8.69034e+06	1.1514e+06	7.10101e+06	1.60659e+06
				ISEQFTAMFR		8	6	4	Q13885;P68371;P07437;Q13509															N	D	N		4	Q13885;P68371;P07437;Q13509		1.4074e+07	8.61731e+06	2.61984e+06	-	1.82364e+06	-
				ISVYYNEATGGK		12	3	1	P07437															N	D	N		1	P07437		2.1512e+07	3.34876e+07	8.65355e+06	-	6.45131e+06	0
				LAVNMVPFPR		8	8	5	P68371;P07437;Q9BUF5;Q13885;Q13509															N	D	N		5	P68371;P07437;Q9BUF5;Q13885;Q13509		1.7056e+07	1.77411e+07	3.40516e+06	-	4.08297e+06	-
				LHFFMPGFAPLTSR		3	5	3	Q13885;P68371;P07437															N	D	N		3	Q13885;P68371;P07437		1.5337e+06	0	-	-	-	-
				MAVTFIGNSTAIQELFK		6	2	1	P07437															N	D	N		1	P07437		2.4132e+06	-	-	-	2.77916e+06	-
				NMMAACDPR		4	8	5	P68371;Q13509;P07437;Q9BUF5;Q13885															N	D	N		5	P68371;Q13509;P07437;Q9BUF5;Q13885		2.69259e+06	-	-	-	0	-
				NSSYFVEWIPNNVK		6	6	4	Q13885;P68371;P07437;Q9BUF5															N	D	N		4	Q13885;P68371;P07437;Q9BUF5		1.38988e+07	-	8.29808e+06	-	-	-
				SGPFGQIFRPDNFVFGQSGAGNNWAK		14	5	3	P68371;P07437;Q13885															N	D	N		3	P68371;P07437;Q13885		1.95162e+07	7.40409e+06	3.54311e+06	-	2.99126e+06	-
				TAVCDIPPR		2	5	3	Q13885;P68371;P07437															N	D	N		3	Q13885;P68371;P07437		0	-	0	-	-	-
				YLTVAAVFR		8	3	2	P68371;P07437															N	D	N		2	P68371;P07437		1.46834e+07	1.20157e+07	7.91453e+06	-	6.76368e+06	-
																								N	D	N
31	121	P02662-B6E	P02662-B6E	Alpha-S1-casein (B6E) OS=Bos taurus GN=CSN1S1 PE=1 SV=2 - [CASA1_BOVIN]		24.5	5.02	0.3738	1	8	8		123600000	80410000	91360000	155500000	112000000	129100000		0.650566	1.70206	1.15268		N	N	N												171	True	3	3	7	7	5	7	3	4	3	4
																								N	N	N
				Sequence		# PSMs	# Proteins	# Protein Groups	Protein Groups Accessions															N	N	N
				EGIHAQQK		1	1	1	P02662-cRAP-B6E															N	N	N		1	P02662-B6E		-	-	-	0	-	-
				EKVNELSK		6	1	1	P02662-cRAP-B6E															N	N	N		1	P02662-B6E		-	-	6.49534e+06	1.0173e+07	9.74842e+06	5.37732e+06
				FFVAPFPEVFGK		18	1	1	P02662-cRAP-B6E															N	N	N		1	P02662-B6E		2.08483e+08	1.5485e+08	1.82397e+08	2.93167e+08	2.01252e+08	2.19449e+08
				HIQKEDVPSER		32	1	1	P02662-cRAP-B6E															N	N	N		1	P02662-B6E		1.76331e+07	-	2.11418e+07	7.69364e+07	3.44001e+07	2.91078e+07
				HQGLPQEVLNENLLR		95	1	1	P02662-cRAP-B6E															N	N	N		1	P02662-B6E		6.29121e+07	5.80775e+07	70537094	8.97558e+07	5.76426e+07	7.76877e+07
				VPQLEIVPNSAEER		5	1	1	P02662-cRAP-B6E															N	N	N		1	P02662-B6E		-	-	-	867758	1.29093e+06	654498
				YKVPQLEIVPNSAEER		4	1	1	P02662-cRAP-B6E															N	N	N		1	P02662-B6E		-	-	-	1.13546e+06	-	892683
				YLGYLEQLLR		10	1	1	P02662-cRAP-B6E															N	N	N		1	P02662-B6E		9.95152e+07	2.83053e+07	-	8.36445e+07	7.7155e+07	9.00188e+07
																								N	N	N
32	117	M0QZM1	M0QZM1	Heterogeneous nuclear ribonucleoprotein M (Fragment) OS=Homo sapiens GN=HNRNPM PE=4 SV=1 - [M0QZM1_HUMAN]		40	6.73	0.6606	1	21	1		-	207600000	-	9428000	-	17650000		100	100	100		U	U	U												167	True	18	18	10	10	14	12
																								U	U	U
				Sequence		# PSMs	# Proteins	# Protein Groups	Protein Groups Accessions															U	U	U
				ADILEDKDGK		7	3	2	P52272-2;M0QZM1															U	U	U		2	P52272-2;M0QZM1		-	9.43111e+07	-	6.3095e+06	-	8.59901e+06
				EVFSMAGVVVR		4	3	2	P52272-2;M0QZM1															U	U	U		2	P52272-2;M0QZM1		-	12795412	-	-	-	-
				FGSGMNMGR		8	3	2	P52272-2;M0QZM1															U	U	U		2	P52272-2;M0QZM1		-	5.47499e+07	-	-	-	7.86897e+06
				GDFFPPERPQQLPHGLGGIGMGLGPGGQPIDANHLNK		2	3	2	P52272-2;M0QZM1															U	U	U		2	P52272-2;M0QZM1		-	0	-	-	-	-
				GIGMGNIGPAGMGMEGIGFGINK		13	3	2	P52272-2;M0QZM1															U	U	U		2	P52272-2;M0QZM1		-	41198466	-	-	-	-
				INGGGGGSVPGIER		6	1	1	M0QZM1															U	U	U		1	M0QZM1		-	3.16501e+07	-	1.34333e+06	-	2.27e+06
				LKEVFSMAGVVVR		10	3	2	P52272-2;M0QZM1															U	U	U		2	P52272-2;M0QZM1		-	-	-	1.08572e+06	-	1.81394e+06
				MATGLER		5	3	2	P52272-2;M0QZM1															U	U	U		2	P52272-2;M0QZM1		-	-	-	1.79935e+06	-	5.13625e+06
				MGAGLGHGMDR		4	3	2	P52272-2;M0QZM1															U	U	U		2	P52272-2;M0QZM1		-	3.08672e+07	-	0	-	-
				MGAGMGFGLER		16	3	2	P52272-2;M0QZM1															U	U	U		2	P52272-2;M0QZM1		-	5.97781e+07	-	4.73961e+06	-	9.51221e+06
				MGANNLER		3	3	2	P52272-2;M0QZM1															U	U	U		2	P52272-2;M0QZM1		-	1.58045e+08	-	-	-	8.77575e+06
				MGANSLER		8	3	2	P52272-2;M0QZM1															U	U	U		2	P52272-2;M0QZM1		-	3.20587e+08	-	7.80805e+06	-	1.38561e+07
				MGGMEGPFGGGMENMGR		8	3	2	P52272-2;M0QZM1															U	U	U		2	P52272-2;M0QZM1		-	2.62674e+07	-	2.69677e+06	-	4.45621e+06
				MGLSMER		5	3	2	P52272-2;M0QZM1															U	U	U		2	P52272-2;M0QZM1		-	2.56734e+07	-	-	-	2.01057e+06
				MGLVMDR		3	3	2	P52272-2;M0QZM1															U	U	U		2	P52272-2;M0QZM1		-	2.41671e+07	-	-	-	-
				MGPAIER		3	3	2	P52272-2;M0QZM1															U	U	U		2	P52272-2;M0QZM1		-	1.44161e+08	-	2.12586e+06	-	-
				MGPAMGPALGAGIER		30	3	2	P52272-2;M0QZM1															U	U	U		2	P52272-2;M0QZM1		-	8.1884e+07	-	6.4398e+06	-	1.23697e+07
				MGPGIDR		2	3	2	P52272-2;M0QZM1															U	U	U		2	P52272-2;M0QZM1		-	-	-	-	-	1.04478e+07
				MGPLGLDHMASSIER		19	3	2	P52272-2;M0QZM1															U	U	U		2	P52272-2;M0QZM1		-	5.98579e+07	-	759467	-	1.66743e+06
				MGPVMDR		2	3	2	P52272-2;M0QZM1															U	U	U		2	P52272-2;M0QZM1		-	7.76033e+07	-	-	-	-
				MVPAGMGAGLER		9	3	2	P52272-2;M0QZM1															U	U	U		2	P52272-2;M0QZM1		-	8.48493e+07	-	14035381	-	2.67318e+07
																								U	U	U
33	51	O00442	O00442	RNA 3'-terminal phosphate cyclase OS=Homo sapiens GN=RTCA PE=1 SV=1 - [RTCA_HUMAN]		39.3	7.85	0.7486	1	18	18		39750000	20190000	48620000	2070000	42950000	2376000		0.507925	0.0425751	0.0553201		N	D	D												164	True	6	5	4	4	2	2	16	15	12	10
																								N	D	D
				Sequence		# PSMs	# Proteins	# Protein Groups	Protein Groups Accessions															N	D	D
				AFVAGVLPFK		15	2	1	O00442															N	D	D		1	O00442		2.90974e+07	1.11676e+07	2.96597e+07	-	3.03e+07	-
				DLCDGQLEGAEIGSTEITFTPEK		16	2	1	O00442															N	D	D		1	O00442		4.43114e+06	-	4.66219e+06	-	3.80798e+06	-
				DLYVNIQPVQEPK		10	2	1	O00442															N	D	D		1	O00442		5.31881e+07	2.02648e+07	4.77063e+07	1.77868e+06	4.25284e+07	-
				DMAAAAVR		6	2	1	O00442															N	D	D		1	O00442		5.29294e+06	11307496	1.39822e+07	-	1.47965e+07	-
				DQAFGNGNGIIIIAETSTGCLFAGSSLGK		1	2	1	O00442															N	D	D		1	O00442		1.26175e+07	-	-	-	-	-
				DTYIIECQGIGMTNPNL		12	2	1	O00442															N	D	D		1	O00442		5061678	-	2.0773e+06	-	3.04378e+06	-
				FGFIFNCDIK		8	2	1	O00442															N	D	D		1	O00442		2.18275e+07	-	1.31493e+07	-	1.65288e+07	-
				GGGEVIVR		9	2	1	O00442															N	D	D		1	O00442		10583672	2.8496e+07	5.51763e+07	2.81186e+06	4.95248e+07	-
				GGTNAEMAPQIDYTVMVFKPIVEK		12	2	1	O00442															N	D	D		1	O00442		1.54772e+07	-	9.18378e+06	-	1.12525e+07	-
				GVNADKVGIEAAEMLLANLR		2	2	1	O00442															N	D	D		1	O00442		4.32642e+06	-	-	-	-	-
				HGGTVDEYLQDQLIVFMALANGVSR		1	2	1	O00442															N	D	D		1	O00442		1.35201e+06	-	-	-	-	-
				KSEDEEDAAKDTYIIECQGIGMTNPNL		6	2	1	O00442															N	D	D		1	O00442		970421	-	-	-	627134	-
				QLNPINLTER		8	2	1	O00442															N	D	D		1	O00442		-	-	4.29899e+07	1.62024e+06	3.67899e+07	2.65527e+06
				STPGLRPQHLSGLEMIR		1	1	1	O00442															N	D	D		1	O00442		0	-	-	-	-	-
				TGPVTLHTQTAIHFAEQIAK		14	2	1	O00442															N	D	D		1	O00442		0	1.18116e+07	897219	-	7.12051e+06	-
				VEVDGSIMEGGGQILR		21	2	1	O00442															N	D	D		1	O00442		3.6956e+07	1.13616e+07	3.37996e+07	1.59702e+06	3.08227e+07	2.09687e+06
				VGIEAAEMLLANLR		20	2	1	O00442															N	D	D		1	O00442		2.25879e+07	-	1.7043e+07	-	1.98589e+07	-
				VSTALSCLLGLPLR		2	2	1	O00442															N	D	D		1	O00442		2.73168e+07	-	-	-	-	-
																								N	D	D
34	9	Q9H2U1	Q9H2U1	Probable ATP-dependent RNA helicase DHX36 OS=Homo sapiens GN=DHX36 PE=1 SV=2 - [DHX36_HUMAN]		114.7	7.68	0.3046	1	25	25		15720000	9199000	7696000	-	5666000	-		0.585178	0.01	0.01		N	D	D												159	True	4	5					24	23	17	16
																								N	D	D
				Sequence		# PSMs	# Proteins	# Protein Groups	Protein Groups Accessions															N	D	D
				AESCGSGNSTGYQIR		18	5	1	Q9H2U1															N	D	D		1	Q9H2U1		4.92854e+06	1.05752e+07	8.79635e+06	-	7.58419e+06	-
				ASLLDDYQLPEILR		4	5	1	Q9H2U1															N	D	D		1	Q9H2U1		2.2277e+07	6.55706e+06	-	-	-	-
				DCAVLSAIIDLIK		2	3	1	Q9H2U1															N	D	D		1	Q9H2U1		4.24032e+06	-	-	-	-	-
				DPESNINSDNEK		6	4	1	Q9H2U1															N	D	D		1	Q9H2U1		1.02607e+06	-	2.51887e+06	-	1.33245e+06	-
				DPFVIPLGK		3	3	1	Q9H2U1															N	D	D		1	Q9H2U1		-	-	1.24154e+06	-	1.32178e+06	-
				DSEYLLQENEPDGTLDQK		10	4	1	Q9H2U1															N	D	D		1	Q9H2U1		2.72551e+06	-	3.65002e+06	-	1.64776e+06	-
				EEQIVQLLNSVQAK		6	4	1	Q9H2U1															N	D	D		1	Q9H2U1		7.74681e+06	-	6.72465e+06	-	4.17184e+06	-
				ELDILLQEK		4	4	1	Q9H2U1															N	D	D		1	Q9H2U1		9.09273e+06	-	6.33295e+06	-	4.6052e+06	-
				ELVNLIDNHQVTVISGETGCGK		9	4	1	Q9H2U1															N	D	D		1	Q9H2U1		7.33597e+06	-	4.48579e+06	-	1.43395e+06	-
				FLIIPLHSLMPTVNQTQVFK		2	1	1	Q9H2U1															N	D	D		1	Q9H2U1		2.57023e+06	-	-	-	-	-
				GQFAEHLLGAGFVSSR		10	5	1	Q9H2U1															N	D	D		1	Q9H2U1		4.56911e+06	2.00355e+06	1.88512e+06	-	0	-
				IESPHPVDWNDTK		9	4	1	Q9H2U1															N	D	D		1	Q9H2U1		2.27436e+06	2.65833e+06	1.78472e+06	-	765223	-
				ISAISVAER		6	4	1	Q9H2U1															N	D	D		1	Q9H2U1		1.02743e+07	-	5220770	-	4.76009e+06	-
				KELDILLQEK		2	3	1	Q9H2U1															N	D	D		1	Q9H2U1		817554	-	-	-	-	-
				LGGIAYFLSR		4	3	1	Q9H2U1															N	D	D		1	Q9H2U1		8.09563e+06	-	4.1828e+06	-	-	-
				LMDPPSNEAVLLSIR		8	4	1	Q9H2U1															N	D	D		1	Q9H2U1		1.18517e+07	-	7.56825e+06	-	4.6524e+06	-
				NLQSDVLMTVVK		5	4	1	Q9H2U1															N	D	D		1	Q9H2U1		1.02764e+07	-	-	-	3.72984e+06	-
				NTPCSENKLDIQEK		1	3	1	Q9H2U1															N	D	D		1	Q9H2U1		1.30274e+07	-	-	-	-	-
				REEQIVQLLNSVQAK		8	4	1	Q9H2U1															N	D	D		1	Q9H2U1		2.35633e+06	-	1.18073e+06	-	1.10281e+06	-
				SDHLTVVNAFEGWEEAR		4	3	1	Q9H2U1															N	D	D		1	Q9H2U1		2.30126e+06	-	-	-	-	-
				SYIDRDSEYLLQENEPDGTLDQK		6	4	1	Q9H2U1															N	D	D		1	Q9H2U1		932870	-	-	-	563115	-
				TDGLVAVHPK		6	5	1	Q9H2U1															N	D	D		1	Q9H2U1		9.14849e+06	1.04649e+07	3.9156e+06	-	-	-
				TPLEELCLQIK		6	4	1	Q9H2U1															N	D	D		1	Q9H2U1		6.85881e+06	-	3.99589e+06	-	4.62197e+06	-
				TTQVTQFILDNYIER		14	4	1	Q9H2U1															N	D	D		1	Q9H2U1		9.22342e+06	-	4.84724e+06	-	3.4423e+06	-
				VILMSATLNAEK		6	4	1	Q9H2U1															N	D	D		1	Q9H2U1		7812463	-	2.68117e+06	-	2.46531e+06	-
																								N	D	D
35	60	P68371	P68371	Tubulin beta-4B chain OS=Homo sapiens GN=TUBB4B PE=1 SV=1 - [TBB4B_HUMAN]		49.8	4.89	0.5865	1	18	3		21750000	22780000	9580000	1151000	7659000	-		1.04736	0.120146	0.01		N	D	D												154	True	11	10	1	1			16	14	12	11
																								N	D	D
				Sequence		# PSMs	# Proteins	# Protein Groups	Protein Groups Accessions															N	D	D
				ALTVPELTQQMFDAK		5	2	2	P68371;Q13509															N	D	D		2	P68371;Q13509		-	-	0	-	2.10901e+06	-
				AVLVDLEPGTMDSVR		7	2	1	P68371															N	D	D		1	P68371		3.12024e+06	-	2.34527e+06	-	2.21651e+06	-
				EAESCDCLQGFQLTHSLGGGTGSGMGTLLISK		12	3	2	P68371;P07437															N	D	D		2	P68371;P07437		6.40579e+06	-	-	-	-	-
				EIVHLQAGQCGNQIGAK		16	4	3	P68371;Q13885;P07437															N	D	D		3	P68371;Q13885;P07437		4.35011e+06	1.10933e+07	-	-	-	-
				EVDEQMLNVQNK		20	5	3	P68371;P07437;Q13885															N	D	D		3	P68371;P07437;Q13885		1.24685e+07	13531460	3.32521e+06	-	4.9392e+06	-
				FPGQLNADLR		6	7	5	P68371;P07437;Q9BUF5;Q13885;Q13509															N	D	D		5	P68371;P07437;Q9BUF5;Q13885;Q13509		2.06949e+07	2.18199e+07	1.17507e+07	-	9.11273e+06	2.18661e+06
				GHYTEGAELVDSVLDVVR		20	7	4	Q13885;P68371;P07437;Q13509															N	D	D		4	Q13885;P68371;P07437;Q13509		1.9132e+07	4.838e+06	6.75131e+06	-	4249947	1.33287e+06
				IMNTFSVVPSPK		19	11	3	P68371;P07437;Q13509															N	D	D		3	P68371;P07437;Q13509		2.50302e+07	2.87755e+07	8.69034e+06	1.1514e+06	7.10101e+06	1.60659e+06
				INVYYNEATGGK		14	1	1	P68371															N	D	D		1	P68371		6.46322e+06	8.61784e+06	3592446	-	1.57027e+06	-
				ISEQFTAMFR		8	6	4	Q13885;P68371;P07437;Q13509															N	D	D		4	Q13885;P68371;P07437;Q13509		1.4074e+07	8.61731e+06	2.61984e+06	-	1.82364e+06	-
				LAVNMVPFPR		8	8	5	P68371;P07437;Q9BUF5;Q13885;Q13509															N	D	D		5	P68371;P07437;Q9BUF5;Q13885;Q13509		1.7056e+07	1.77411e+07	3.40516e+06	-	4.08297e+06	-
				LHFFMPGFAPLTSR		3	5	3	Q13885;P68371;P07437															N	D	D		3	Q13885;P68371;P07437		1.5337e+06	0	-	-	-	-
				MSATFIGNSTAIQELFK		2	1	1	P68371															N	D	D		1	P68371		-	-	-	-	2.13453e+06	-
				NMMAACDPR		4	8	5	P68371;Q13509;P07437;Q9BUF5;Q13885															N	D	D		5	P68371;Q13509;P07437;Q9BUF5;Q13885		2.69259e+06	-	-	-	0	-
				NSSYFVEWIPNNVK		6	6	4	Q13885;P68371;P07437;Q9BUF5															N	D	D		4	Q13885;P68371;P07437;Q9BUF5		1.38988e+07	-	8.29808e+06	-	-	-
				SGPFGQIFRPDNFVFGQSGAGNNWAK		14	5	3	P68371;P07437;Q13885															N	D	D		3	P68371;P07437;Q13885		1.95162e+07	7.40409e+06	3.54311e+06	-	2.99126e+06	-
				TAVCDIPPR		2	5	3	Q13885;P68371;P07437															N	D	D		3	Q13885;P68371;P07437		0	-	0	-	-	-
				YLTVAAVFR		8	3	2	P68371;P07437															N	D	D		2	P68371;P07437		1.46834e+07	1.20157e+07	7.91453e+06	-	6.76368e+06	-
																								N	D	D
36	76	Q96AE4-2	Q96AE4-2	Isoform 2 of Far upstream element-binding protein 1 OS=Homo sapiens GN=FUBP1 - [FUBP1_HUMAN]		68.6	7.31	0.4548	1	23	1		12050000	284000000	1477000	43960000	1561000	-		23.5685	29.763	0.01		U	U	D												146	True	19	18		18			8	8	3	3
																								U	U	D
				Sequence		# PSMs	# Proteins	# Protein Groups	Protein Groups Accessions															U	U	D
				AWEEYYK		3	4	3	Q96AE4;Q92945;Q96AE4-2															U	U	D		3	Q96AE4;Q92945;Q96AE4-2		-	4.42024e+07	-	5.84866e+06	-	8.08452e+06
				CQHAAEIITDLLR		4	3	2	Q96AE4;Q96AE4-2															U	U	D		2	Q96AE4;Q96AE4-2		-	2.03144e+07	-	-	-	-
				EMVLEIIR		42	5	3	Q96I24;Q96AE4;Q96AE4-2															U	U	D		3	Q96I24;Q96AE4;Q96AE4-2		1.11741e+07	3.60671e+07	-	10770014	-	1.42913e+07
				FAVGIVIGR		14	5	3	Q96AE4;Q96I24;Q96AE4-2															U	U	D		3	Q96AE4;Q96I24;Q96AE4-2		1.81054e+07	1.13737e+08	1.773e+06	3.29712e+07	2.04279e+06	4.26939e+07
				GRPAPGFHHGDGPGNAVQEIMIPASK		13	3	2	Q96AE4;Q96AE4-2															U	U	D		2	Q96AE4;Q96AE4-2		-	6.7181e+07	-	-	-	-
				GTPQQIDYAR		11	4	2	Q96AE4;Q96AE4-2															U	U	D		2	Q96AE4;Q96AE4-2		2.485e+06	4.199e+08	-	2.56439e+07	-	3.94811e+07
				IAQITGPPDR		7	3	2	Q96AE4;Q96AE4-2															U	U	D		2	Q96AE4;Q96AE4-2		-	1.49288e+08	-	2.8267e+07	-	3.6925e+07
				IGGDAGTSLNSNDYGYGGQK		24	4	2	Q96AE4;Q96AE4-2															U	U	D		2	Q96AE4;Q96AE4-2		2.79282e+06	8.85437e+07	0	3.11633e+07	0	3.91962e+07
				IGGNEGIDVPIPR		16	4	2	Q96AE4;Q96AE4-2															U	U	D		2	Q96AE4;Q96AE4-2		6.86097e+06	222277642	1.18167e+06	5.42361e+07	1.07848e+06	7.2812e+07
				IQFKPDDGTTPER		24	4	2	Q96AE4;Q96AE4-2															U	U	D		2	Q96AE4;Q96AE4-2		1.91734e+06	1.47419e+08	-	2.94703e+07	-	2.77234e+07
				IQIAPDSGGLPER		6	3	2	Q96AE4;Q96AE4-2															U	U	D		2	Q96AE4;Q96AE4-2		-	2.09791e+08	-	4.46875e+07	-	5.90511e+07
				LLDQIVEK		8	4	2	Q96AE4;Q96AE4-2															U	U	D		2	Q96AE4;Q96AE4-2		2.39967e+06	88805103	-	1.98072e+07	-	2.34301e+07
				MGQAVPAPTGAPPGGQPDYSAAWAEYYR		12	2	2	Q96AE4;Q96AE4-2															U	U	D		2	Q96AE4;Q96AE4-2		-	-	-	8.8725e+06	-	1.14019e+07
				MVMIQDGPQNTGADKPLR		33	3	2	Q96AE4;Q96AE4-2															U	U	D		2	Q96AE4;Q96AE4-2		-	35337290	-	1.49036e+07	-	1.82367e+07
				NPPPNADPNMK		3	3	2	Q96AE4;Q96AE4-2															U	U	D		2	Q96AE4;Q96AE4-2		-	9.02369e+06	-	4.17536e+06	-	9.12178e+06
				RPLEDGDQPDAK		6	2	2	Q96AE4;Q96AE4-2															U	U	D		2	Q96AE4;Q96AE4-2		-	-	-	9.11269e+06	-	2.5314e+06
				RPLEDGDQPDAKK		5	2	2	Q96AE4;Q96AE4-2															U	U	D		2	Q96AE4;Q96AE4-2		-	-	-	5.0827e+06	-	8.77685e+06
				SCMLTGTPESVQSAK		8	3	2	Q96AE4;Q96AE4-2															U	U	D		2	Q96AE4;Q96AE4-2		-	3.3359e+07	-	1.90467e+06	-	2.28314e+06
				SVMTEEYKVPDGMVGFIIGR		3	3	2	Q96AE4;Q96AE4-2															U	U	D		2	Q96AE4;Q96AE4-2		-	8.29713e+06	-	2046731	-	-
				SVQAGNPGGPGPGGR		14	3	2	Q96AE4;Q96AE4-2															U	U	D		2	Q96AE4;Q96AE4-2		-	4.46477e+06	-	1.55251e+06	-	5996371
				TGLIIGK		4	3	2	Q96AE4;Q96AE4-2															U	U	D		2	Q96AE4;Q96AE4-2		-	33440721	-	-	-	7.99338e+06
				VAPQNDSFGTQLPPMHQQQR		5	1	1	Q96AE4-2															U	U	D		1	Q96AE4-2		-	7204665	-	3.25106e+06	-	-
				VPDGMVGFIIGR		14	4	2	Q96AE4;Q96AE4-2															U	U	D		2	Q96AE4;Q96AE4-2		4.9635e+06	8.66098e+07	-	1.71262e+07	-	2.03389e+07
																								U	U	D
37	78	O14979-3	O14979-3	Isoform 3 of Heterogeneous nuclear ribonucleoprotein D-like OS=Homo sapiens GN=HNRPDL - [HNRDL_HUMAN]		27.2	8.65	0.373	3	12	10		314700000	203400000	21410000	51550000	31000000	74410000		0.64633	2.40775	2.40032		N	N	N												138	True	6	6	10	10	11	11	9	9	3	3
37	78	O14979	O14979	Heterogeneous nuclear ribonucleoprotein D-like OS=Homo sapiens GN=HNRPDL PE=1 SV=3 - [HNRDL_HUMAN]		46.4	9.57	0.2167	3	12	10		314700000	203400000	21410000	51550000	31000000	74410000		0.64633	2.40775	2.40032		N	N	N												138	False	6	6	10	10	11	11	9	9	3	3
37	78	O14979-2	O14979-2	Isoform 2 of Heterogeneous nuclear ribonucleoprotein D-like OS=Homo sapiens GN=HNRPDL - [HNRDL_HUMAN]		33.6	7.31	0.3023	3	12	10		314700000	203400000	21410000	51550000	31000000	74410000		0.64633	2.40775	2.40032		N	N	N												138	False	6	6	10	10	11	11	9	9	3	3
																								N	N	N
				Sequence		# PSMs	# Proteins	# Protein Groups	Protein Groups Accessions															N	N	N
				DLTEYLSR		8	3	1	O14979-3															N	N	N		1	O14979-3		1.66041e+07	8.54218e+07	-	2.57289e+07	-	3.29777e+07
				EYFGAFGEIENIELPMDTK		18	3	1	O14979-3															N	N	N		1	O14979-3		4.78777e+06	-	-	7.20642e+06	-	7.8644e+06
				FGEVVDCTLK		60	15	5	Q14103-3;Q14103-4;O14979-3;Q99729-3;D6RF44															N	N	N		5	Q14103-3;Q14103-4;O14979-3;Q99729-3;D6RF44		4.84884e+08	4.08109e+08	3.90271e+07	3.58158e+07	5.68918e+07	6.08441e+07
				GFCFITYTDEEPVK		4	3	1	O14979-3															N	N	N		1	O14979-3		-	-	-	0	-	892823
				GFCFITYTDEEPVKK		4	3	1	O14979-3															N	N	N		1	O14979-3		1.68591e+06	-	-	-	-	1.00912e+06
				GFGFVLFK		18	10	4	O14979-3;Q14103-3;D6RF44;Q14103-4															N	N	N		4	O14979-3;Q14103-3;D6RF44;Q14103-4		4.40567e+08	34228820	2.44123e+07	8.6742e+07	3.50878e+07	1.16498e+08
				KDLTEYLSR		2	3	1	O14979-3															N	N	N		1	O14979-3		1.34585e+06	-	-	-	-	-
				KVFVGGLSPDTSEEQIK		10	3	1	O14979-3															N	N	N		1	O14979-3		-	-	-	480525	-	0
				MFIGGLSWDTSK		10	3	1	O14979-3															N	N	N		1	O14979-3		3.5345e+06	18511737	-	2085878	-	2.51251e+06
				MFIGGLSWDTSKK		12	3	1	O14979-3															N	N	N		1	O14979-3		-	1.22028e+07	-	3.76515e+06	-	4.27609e+06
				RGFCFITYTDEEPVKK		10	3	1	O14979-3															N	N	N		1	O14979-3		1.02459e+06	-	-	1.79971e+06	-	1.37745e+06
				VFVGGLSPDTSEEQIK		12	3	1	O14979-3															N	N	N		1	O14979-3		1.85497e+07	1.16767e+08	781972	3.20976e+07	1.01944e+06	4.59026e+07
																								N	N	N
38	3	Q07021	Q07021	Complement component 1 Q subcomponent-binding protein, mitochondrial OS=Homo sapiens GN=C1QBP PE=1 SV=1 - [C1QBP_HUMAN]		31.3	4.84	0.5	1	8	8		33400000	7266000	56470000	7495000	63300000	12320000		0.217545	0.132725	0.194629		N	D	D												132	True	3	3	5	5	5	5	7	7	6	6
																								N	D	D
				Sequence		# PSMs	# Proteins	# Protein Groups	Protein Groups Accessions															N	D	D
				AFVDFLSDEIK		14	1	1	Q07021															N	D	D		1	Q07021		9.6951e+06	-	1.16915e+07	2.0839e+06	1.69304e+07	2.64344e+06
				AFVDFLSDEIKEER		21	1	1	Q07021															N	D	D		1	Q07021		4.39313e+07	8.26205e+06	5.48533e+07	8.22288e+06	7.58538e+07	1.36536e+07
				ALVLDCHYPEDEVGQEDEAESDIFSIR		14	1	1	Q07021															N	D	D		1	Q07021		1.19105e+07	-	13739375	-	2.10309e+07	-
				DTNYTLNTDSLDWALYDHLMDFLADR		4	1	1	Q07021															N	D	D		1	Q07021		8.0751e+06	-	-	-	-	-
				EVSFQSTGESEWK		18	1	1	Q07021															N	D	D		1	Q07021		3.13547e+07	1.03932e+07	5.43967e+07	6.17294e+06	5.67982e+07	1.19629e+07
				ITVTFNINNSIPPTFDGEEEPSQGQK		3	1	1	Q07021															N	D	D		1	Q07021		-	-	-	-	6.03033e+06	-
				MSGGWELELNGTEAK		40	1	1	Q07021															N	D	D		1	Q07021		1.83616e+07	3.14421e+06	2.0811e+07	2136523	2.29249e+07	7.21395e+06
				VEEQEPELTSTPNFVVEVIK		18	1	1	Q07021															N	D	D		1	Q07021		2.49017e+07	-	6.01545e+07	8.08975e+06	5.72346e+07	1.13324e+07
																								N	D	D
39	58	Q15046	Q15046	Lysine--tRNA ligase OS=Homo sapiens GN=KARS PE=1 SV=3 - [SYK_HUMAN]		68	6.35	0.3802	2	20	20		-	54670000	-	4291000	-	8218000		100	100	100		U	U	U												126	True	15	17	13	13	15	14
39	58	Q15046-2	Q15046-2	Isoform Mitochondrial of Lysine--tRNA ligase OS=Homo sapiens GN=KARS - [SYK_HUMAN]		71.5	6.81	0.3632	2	20	20		-	54670000	-	4291000	-	8218000		100	100	100		U	U	U												126	False	15	17	13	13	15	14
																								U	U	U
				Sequence		# PSMs	# Proteins	# Protein Groups	Protein Groups Accessions															U	U	U
				EICNAYTELNDPMR		8	2	1	Q15046															U	U	U		1	Q15046		-	1.8281e+07	-	-	-	753654
				ENVATTDTLESTTVGTSV		4	2	1	Q15046															U	U	U		1	Q15046		-	1.88568e+07	-	2.55226e+06	-	4.83837e+06
				EVLLFPAMKPEDK		6	2	1	Q15046															U	U	U		1	Q15046		-	16660289	-	1.52417e+06	-	2.71502e+06
				FHVDISLTDFIQK		8	2	1	Q15046															U	U	U		1	Q15046		-	6.10229e+06	-	409700	-	1.92496e+06
				GDIIGVQGNPGK		4	2	1	Q15046															U	U	U		1	Q15046		-	17715282	-	1.74492e+06	-	-
				IITYIR		2	3	1	Q15046															U	U	U		1	Q15046		-	9.03734e+06	-	-	-	-
				ILDDICVAK		2	2	1	Q15046															U	U	U		1	Q15046		-	2.0886e+07	-	-	-	-
				INMVEELEK		8	2	1	Q15046															U	U	U		1	Q15046		-	3.0048e+07	-	731172	-	1.47194e+06
				KENVATTDTLESTTVGTSV		6	2	1	Q15046															U	U	U		1	Q15046		-	13364977	-	2.73315e+06	-	4.4429e+06
				LIFYDLR		6	2	1	Q15046															U	U	U		1	Q15046		-	1.49061e+07	-	2.63316e+06	-	4.43959e+06
				LPETNLFETEETR		6	2	1	Q15046															U	U	U		1	Q15046		-	-	-	3.27134e+06	-	7.29625e+06
				LPETNLFETEETRK		11	2	1	Q15046															U	U	U		1	Q15046		-	2.70638e+07	-	4.42077e+06	-	9.61891e+06
				MLVVGGIDR		6	2	1	Q15046															U	U	U		1	Q15046		-	2.48515e+07	-	2.27981e+06	-	4.21948e+06
				QLFEEQAK		2	2	1	Q15046															U	U	U		1	Q15046		-	-	-	-	-	5.58831e+06
				QLSQATAAATNHTTDNGVGPEEESVDPNQYYK		4	2	1	Q15046															U	U	U		1	Q15046		-	7.00475e+06	-	-	-	-
				RGDIIGVQGNPGK		6	2	1	Q15046															U	U	U		1	Q15046		-	5.17864e+07	-	3.96454e+06	-	7.07756e+06
				SEEEFIHINNK		4	2	1	Q15046															U	U	U		1	Q15046		-	31109914	-	-	-	-
				VAMFLTDSNNIK		4	2	1	Q15046															U	U	U		1	Q15046		-	-	-	1.74395e+06	-	3.40076e+06
				VTYHPDGPEGQAYDVDFTPPFR		18	2	1	Q15046															U	U	U		1	Q15046		-	7.75035e+07	-	4.48841e+06	-	7.73861e+06
				YSHLQPGDHLTDITLK		12	2	1	Q15046															U	U	U		1	Q15046		-	3.47236e+07	-	721822	-	2.19607e+06
																								U	U	U
40	1	P60709	P60709	Actin, cytoplasmic 1 OS=Homo sapiens GN=ACTB PE=1 SV=1 - [ACTB_HUMAN]		41.7	5.48	0.464	2	13	5		36250000	77150000	13150000	3138000	15230000	6840000		2.12828	0.238631	0.449114		N	N	N												119	True	10	10	5	4	6	5	12	11	5	3
40	1	P63261	P63261	Actin, cytoplasmic 2 OS=Homo sapiens GN=ACTG1 PE=1 SV=1 - [ACTG_HUMAN]		41.8	5.48	0.464	2	13	5		36250000	77150000	13150000	3138000	15230000	6840000		2.12828	0.238631	0.449114		N	N	N												119	False	10	10	5	4	6	5	12	11	5	3
																								N	N	N
				Sequence		# PSMs	# Proteins	# Protein Groups	Protein Groups Accessions															N	N	N
				AGFAGDDAPR		11	9	2	P60709;P68032															N	N	N		2	P60709;P68032		2.726e+07	1.43715e+08	2.23859e+07	5.41574e+06	2.37542e+07	1.15751e+07
				AVFPSIVGRPR		2	9	2	P60709;P68032															N	N	N		2	P60709;P68032		5.54969e+06	11455884	-	-	-	-
				DLTDYLMK		3	8	3	P68032;Q562R1;P60709															N	N	N		3	P68032;Q562R1;P60709		1.30773e+07	7.5243e+06	-	-	-	-
				DLYANTVLSGGTTMYPGIADR		22	3	1	P60709															N	N	N		1	P60709		1.19112e+07	7.26738e+06	-	400356	1.53012e+06	883622
				DSYVGDEAQSK		7	9	2	P60709;P68032															N	N	N		2	P60709;P68032		5.06696e+06	31317806	-	-	3.04379e+06	1.50821e+06
				EITALAPSTMK		14	9	2	P60709;P68032															N	N	N		2	P60709;P68032		3.09611e+07	3.1632e+07	4.81974e+06	1.35288e+06	5.26284e+06	2.82986e+06
				GYSFTTTAER		14	3	1	P60709															N	N	N		1	P60709		2.16147e+07	3.44412e+07	6.81514e+06	1.997e+06	9.00107e+06	3.86153e+06
				HQGVMVGMGQK		8	10	3	P68032;Q562R1;P60709															N	N	N		3	P68032;Q562R1;P60709		6.06407e+06	1.98238e+07	-	-	-	-
				IWHHTFYNELR		2	7	2	P60709;P68032															N	N	N		2	P60709;P68032		-	7.70813e+06	-	-	-	-
				LCYVALDFEQEMATAASSSSLEK		6	3	1	P60709															N	N	N		1	P60709		5.23504e+06	-	-	-	-	-
				QEYDESGPSIVHR		2	2	1	P60709															N	N	N		1	P60709		2.36805e+06	-	-	-	-	-
				SYELPDGQVITIGNER		16	10	3	Q562R1;P60709;P68032															N	N	N		3	Q562R1;P60709;P68032		5.05227e+07	45317108	1.02551e+07	2.00223e+06	1.29429e+07	5.08286e+06
				VAPEEHPVLLTEAPLNPK		12	3	1	P60709															N	N	N		1	P60709		1.17874e+07	4.24116e+07	5.53385e+06	-	5.32019e+06	-
																								N	N	N
41	59	P68363	P68363	Tubulin alpha-1B chain OS=Homo sapiens GN=TUBA1B PE=1 SV=1 - [TBA1B_HUMAN]		50.1	5.06	0.4169	1	12	12		46940000	29960000	18280000	1948000	14410000	4530000		0.638262	0.106565	0.314365		N	D	N												117	True	6	6	3	2	4	5	12	12	8	7
																								N	D	N
				Sequence		# PSMs	# Proteins	# Protein Groups	Protein Groups Accessions															N	D	N
				AVCMLSNTTAIAEAWAR		2	1	1	P68363															N	D	N		1	P68363		3.39005e+06	-	-	-	-	-
				AVFVDLEPTVIDEVR		4	5	1	P68363															N	D	N		1	P68363		4.26819e+07	10591652	-	-	-	-
				AYHEQLSVAEITNACFEPANQMVK		10	1	1	P68363															N	D	N		1	P68363		8.20975e+06	-	0	-	-	-
				EIIDLVLDR		10	5	1	P68363															N	D	N		1	P68363		1.74426e+07	2.58804e+06	7.67966e+06	-	6.16507e+06	2.30721e+06
				FDGALNVDLTEFQTNLVPYPR		10	1	1	P68363															N	D	N		1	P68363		6.85932e+06	-	3.97899e+06	-	2.62238e+06	-
				IHFPLATYAPVISAEK		14	5	1	P68363															N	D	N		1	P68363		17295570	23560561	7.74168e+06	-	3.55637e+06	-
				NLDIERPTYTNLNR		10	8	1	P68363															N	D	N		1	P68363		1.46783e+07	1.70803e+07	7.32488e+06	628666	3520102	1.73179e+06
				QLFHPEQLITGK		16	6	1	P68363															N	D	N		1	P68363		4968687	4.48605e+06	-	-	2.35049e+06	849762
				SIQFVDWCPTGFK		11	1	1	P68363															N	D	N		1	P68363		1.37264e+07	1.26349e+07	3.50789e+06	-	3.71016e+06	-
				TIGGGDDSFNTFFSETGAGK		18	9	1	P68363															N	D	N		1	P68363		4.52785e+07	-	1.63759e+07	2.53437e+06	1.54869e+07	4.95819e+06
				VGINYQPPTVVPGGDLAK		15	9	1	P68363															N	D	N		1	P68363		5.28668e+07	4.92423e+07	3.07303e+07	2.68234e+06	2.15917e+07	6.32439e+06
				YMACCLLYR		5	1	1	P68363															N	D	N		1	P68363		5.7499e+06	-	-	-	711334	-
																								N	D	N
42	40	P26599	P26599	Polypyrimidine tract-binding protein 1 OS=Homo sapiens GN=PTBP1 PE=1 SV=1 - [PTBP1_HUMAN]		57.2	9.17	0.4218	3	14	14		21900000	274300000	2061000	44240000	-	6562000		12.5251	21.4653	100		U	U	U												116	True	12	12	5	7	7	5	10	9	1
42	40	P26599-3	P26599-3	Isoform 3 of Polypyrimidine tract-binding protein 1 OS=Homo sapiens GN=PTBP1 - [PTBP1_HUMAN]		59.6	9.16	0.4022	3	14	14		21900000	274300000	2061000	44240000	-	6562000		12.5251	21.4653	100		U	U	U												116	False	12	12	5	7	7	5	10	9	1
42	40	P26599-2	P26599-2	Isoform 2 of Polypyrimidine tract-binding protein 1 OS=Homo sapiens GN=PTBP1 - [PTBP1_HUMAN]		59	9.16	0.4073	3	14	14		21900000	274300000	2061000	44240000	-	6562000		12.5251	21.4653	100		U	U	U												116	False	12	12	5	7	7	5	10	9	1
																								U	U	U
				Sequence		# PSMs	# Proteins	# Protein Groups	Protein Groups Accessions															U	U	U
				DYGNSPLHR		5	3	1	P26599															U	U	U		1	P26599		-	1.62914e+08	-	-	-	3.32802e+06
				ENALVQMADGNQAQLAMSHLNGHK		6	3	1	P26599															U	U	U		1	P26599		-	5.09173e+07	-	-	-	-
				GQPIYIQFSNHK		8	3	1	P26599															U	U	U		1	P26599		-	1.10303e+08	-	0	-	0
				HQNVQLPR		9	3	1	P26599															U	U	U		1	P26599		54318029	4.0894e+08	-	121427075	-	-
				IAIPGLAGAGNSVLLVSNLNPER		20	3	1	P26599															U	U	U		1	P26599		5.72929e+06	1.41014e+07	-	8.33271e+06	-	1.03533e+07
				KLPIDVTEGEVISLGLPFGK		12	3	1	P26599															U	U	U		1	P26599		5.46491e+06	74661569	-	-	-	4.64962e+06
				LPIDVTEGEVISLGLPFGK		8	3	1	P26599															U	U	U		1	P26599		2345675	6.10595e+07	-	1.85429e+06	-	2.41592e+06
				LSLDGQNIYNACCTLR		8	3	1	P26599															U	U	U		1	P26599		1.9754e+06	6.68904e+07	-	-	-	-
				NFQNIFPPSATLHLSNIPPSVSEEDLK		11	3	1	P26599															U	U	U		1	P26599		5.07645e+06	1.78407e+08	-	2807829	-	-
				NNQFQALLQYADPVSAQHAK		5	3	1	P26599															U	U	U		1	P26599		0	3.83825e+07	-	-	-	-
				NQAFIEMNTEEAANTMVNYYTSVTPVLR		1	3	1	P26599															U	U	U		1	P26599		-	-	-	2.65021e+06	-	-
				VLFSSNGGVVK		9	4	1	P26599															U	U	U		1	P26599		5.66228e+06	2.35517e+08	2.06115e+06	2.96013e+06	-	4.68357e+06
				VTNILMLK		24	11	1	P26599															U	U	U		1	P26599		3.56104e+06	6.78356e+07	-	2.56705e+06	-	2939614
				VTPQSLFILFGVYGDVQR		2	3	1	P26599															U	U	U		1	P26599		1.50724e+06	-	-	-	-	-
																								U	U	U
43	83	Q01085-2	Q01085-2	Isoform 2 of Nucleolysin TIAR OS=Homo sapiens GN=TIAL1 - [TIAR_HUMAN]		43.4	7.99	0.523	1	13	9		16480000	49670000	1359000	5496000	2422000	12810000		3.01396	4.04415	5.28902		N	N	U												116	True	9	9	6	7	7	8	11	11	1	1
																								N	N	U
				Sequence		# PSMs	# Proteins	# Protein Groups	Protein Groups Accessions															N	N	U
				DAAAALAAMNGR		18	2	1	Q01085-2															N	N	U		1	Q01085-2		9.06725e+06	1.69719e+07	-	643057	-	720309
				DTSNHFHVFVGDLSPEITTEDIK		18	4	2	Q01085-2;C9JTN7															N	N	U		2	Q01085-2;C9JTN7		8.13986e+06	19463254	-	2.89032e+06	-	4.40834e+06
				DVTEVLILQLFSQIGPCK		6	1	1	Q01085-2															N	N	U		1	Q01085-2		14959764	-	-	-	-	-
				FEDVVNQSSPK		12	3	1	Q01085-2															N	N	U		1	Q01085-2		21343690	5.19091e+07	-	7.93123e+06	3.26412e+06	1.3717e+07
				FSTHESAAHAIVSVNGTTIEGHVVK		5	1	1	Q01085-2															N	N	U		1	Q01085-2		-	1.51963e+07	-	-	-	-
				GYGFVSFYNK		2	1	1	Q01085-2															N	N	U		1	Q01085-2		1.02453e+07	-	-	-	-	-
				LDAENAIVHMGGQWLGGR		9	2	1	Q01085-2															N	N	U		1	Q01085-2		3.30265e+06	1.88697e+07	-	0	-	0
				MITEQPDSR		9	1	1	Q01085-2															N	N	U		1	Q01085-2		2.99416e+06	4.59807e+07	-	1.74856e+06	-	0
				NCTVYCGGIASGLTDQLMR		8	1	1	Q01085-2															N	N	U		1	Q01085-2		3.24593e+06	6.16232e+06	-	-	-	-
				QTFSPFGQIMEIR		17	8	3	Q01085-2;C9JTN7;F8W8I6															N	N	U		3	Q01085-2;C9JTN7;F8W8I6		1.3144e+07	3.17002e+07	1.35907e+06	3.57334e+06	1.58028e+06	6.27808e+06
				TLYVGNLSR		2	5	3	F8W8I6;Q01085-2;C9JTN7															N	N	U		3	F8W8I6;Q01085-2;C9JTN7		-	-	-	-	-	1.65102e+07
				VNSSVGFSVLQHTSNDPYCFVEFYEHR		2	1	1	Q01085-2															N	N	U		1	Q01085-2		2.15992e+06	-	-	-	-	-
				VNWATTPSSQK		8	6	3	F8W8I6;Q01085-2;C9JTN7															N	N	U		3	F8W8I6;Q01085-2;C9JTN7		5.40684e+06	5.1107e+07	-	4.9828e+06	-	8.18958e+06
																								N	N	U
44	105	G3V4C1	G3V4C1	Heterogeneous nuclear ribonucleoproteins C1/C2 OS=Homo sapiens GN=HNRNPC PE=2 SV=1 - [G3V4C1_HUMAN]		32.2	5.08	0.3767	2	13	1		-	196400000	1735000	47100000	1647000	59650000		100	27.147	36.2174		U	U	U												110	True	9	8	9	7	13	13			5	3
44	105	P07910-2	P07910-2	Isoform C1 of Heterogeneous nuclear ribonucleoproteins C1/C2 OS=Homo sapiens GN=HNRNPC - [HNRPC_HUMAN]		32.3	5.08	0.3754	2	13	1		-	196400000	1735000	47100000	1647000	59650000		100	27.147	36.2174		U	U	U												110	False	9	8	9	7	13	13			5	3
																								U	U	U
				Sequence		# PSMs	# Proteins	# Protein Groups	Protein Groups Accessions															U	U	U
				GDDLQAIK		2	4	2	G3V2Q1;G3V4C1															U	U	U		2	G3V2Q1;G3V4C1		-	-	-	-	-	1.42815e+06
				GDDQLELIKDDEK		2	4	2	G3V2Q1;G3V4C1															U	U	U		2	G3V2Q1;G3V4C1		-	-	-	-	-	729085
				GFAFVQYVNER		10	14	2	G3V2Q1;G3V4C1															U	U	U		2	G3V2Q1;G3V4C1		-	36611142	0	3.4496e+07	1.31037e+06	3.69735e+07
				KSDVEAIFSK		4	7	2	G3V2Q1;G3V4C1															U	U	U		2	G3V2Q1;G3V4C1		-	0	-	-	-	1.49791e+07
				LKGDDLQAIK		3	7	2	G3V2Q1;G3V4C1															U	U	U		2	G3V2Q1;G3V4C1		-	-	-	7.00892e+06	-	1.30629e+07
				LKGDDLQAIKK		15	8	3	G3V2Q1;G3V4C1;G3V2D6															U	U	U		3	G3V2Q1;G3V4C1;G3V2D6		-	3.40072e+08	0	1.66301e+07	-	2.65028e+07
				MIAGQVLDINLAAEPK		22	14	2	G3V2Q1;G3V4C1															U	U	U		2	G3V2Q1;G3V4C1		-	7.91666e+07	2.20981e+06	4.53453e+07	1.72781e+06	5.90301e+07
				MYSYPAR		4	8	3	G3V2Q1;G3V4C1;G3V2D6															U	U	U		3	G3V2Q1;G3V4C1;G3V2D6		-	1.5924e+08	-	3.66843e+07	-	5.64251e+07
				QKVDSLLENLEK		9	8	3	G3V2Q1;G3V4C1;G3V2D6															U	U	U		3	G3V2Q1;G3V4C1;G3V2D6		-	89911945	959090	1.64034e+07	-	2.47222e+07
				SAAEMYGSSFDLDYDFQR		16	4	1	G3V4C1															U	U	U		1	G3V4C1		-	-	-	1.77723e+07	-	2.33619e+07
				SDVEAIFSK		7	14	2	G3V2Q1;G3V4C1															U	U	U		2	G3V2Q1;G3V4C1		-	4.7103e+07	-	1.26048e+07	0	1.66683e+07
				VDSLLENLEK		4	8	3	G3V2Q1;G3V4C1;G3V2D6															U	U	U		3	G3V2Q1;G3V4C1;G3V2D6		-	53653382	-	-	-	10879943
				VFIGNLNTLVVK		12	14	2	G3V2Q1;G3V4C1															U	U	U		2	G3V2Q1;G3V4C1		-	8.49808e+07	2.03669e+06	5.926e+07	1.90365e+06	6.34864e+07
																								U	U	U
45	12	P68104	P68104	Elongation factor 1-alpha 1 OS=Homo sapiens GN=EEF1A1 PE=1 SV=1 - [EF1A1_HUMAN]		50.1	9.01	0.5216	2	15	15		43300000	41060000	14150000	1919000	13460000	3640000		0.948268	0.135618	0.270431		N	D	N												109	True	7	6	3	3	4	3	13	13	9	4
45	12	Q5VTE0	Q5VTE0	Putative elongation factor 1-alpha-like 3 OS=Homo sapiens GN=EEF1A1P5 PE=5 SV=1 - [EF1A3_HUMAN]		50.2	9.07	0.5216	2	15	15		43300000	41060000	14150000	1919000	13460000	3640000		0.948268	0.135618	0.270431		N	D	N												109	False	7	6	3	3	4	3	13	13	9	4
																								N	D	N
				Sequence		# PSMs	# Proteins	# Protein Groups	Protein Groups Accessions															N	D	N
				DGNASGTTLLEALDCILPPTRPTDKPLR		2	2	1	P68104															N	D	N		1	P68104		4.6993e+06	-	-	-	-	-
				EHALLAYTLGVK		7	2	1	P68104															N	D	N		1	P68104		1.11186e+07	1.62505e+07	3550316	-	2.73301e+06	-
				EVSTYIK		2	2	1	P68104															N	D	N		1	P68104		-	-	2.00287e+06	-	1.46901e+06	-
				IGGIGTVPVGR		11	3	1	P68104															N	D	N		1	P68104		4.40308e+07	5.36107e+07	1.65781e+07	2.24735e+06	1.66971e+07	6.05651e+06
				IGYNPDTVAFVPISGWNGDNMLEPSANMPWFK		3	2	1	P68104															N	D	N		1	P68104		0	-	-	-	-	-
				LPLQDVYK		10	3	1	P68104															N	D	N		1	P68104		3.58845e+07	33796924	1.35617e+07	-	1.21949e+07	3.07764e+06
				MDSTEPPYSQK		5	2	1	P68104															N	D	N		1	P68104		310638	-	489801	-	0	-
				NMITGTSQADCAVLIVAAGVGEFEAGISK		4	2	1	P68104															N	D	N		1	P68104		3346836	-	-	-	-	-
				QLIVGVNK		8	3	1	P68104															N	D	N		1	P68104		4.12638e+06	6.15671e+06	3.83998e+06	-	2.9673e+06	1243240
				SGDAAIVDMVPGKPMCVESFSDYPPLGR		4	2	1	P68104															N	D	N		1	P68104		8.18863e+06	-	-	-	-	-
				STTTGHLIYK		1	2	1	P68104															N	D	N		1	P68104		5774059	-	-	-	-	-
				THINIVVIGHVDSGK		6	2	1	P68104															N	D	N		1	P68104		2.82999e+06	9.98963e+06	-	-	-	-
				VETGVLKPGMVVTFAPVNVTTEVK		24	2	1	P68104															N	D	N		1	P68104		49998607	3.57824e+07	1.23071e+07	1.59165e+06	1.14851e+07	1785514
				YEEIVK		2	2	1	P68104															N	D	N		1	P68104		6.00796e+06	-	1.13361e+07	-	-	-
				YYVTIIDAPGHR		20	2	1	P68104															N	D	N		1	P68104		8.16477e+06	1.54956e+07	0	0	1977961	0
																								N	D	N
46	39	Q9H814	Q9H814	Phosphorylated adapter RNA export protein OS=Homo sapiens GN=PHAX PE=1 SV=1 - [PHAX_HUMAN]		44.4	5.4	0.3909	1	14	14		25260000	12570000	13670000	4146000	13420000	6913000		0.497625	0.303292	0.515127		N	N	N												107	True	5	5	7	7	7	7	12	11	9	7
																								N	N	N
				Sequence		# PSMs	# Proteins	# Protein Groups	Protein Groups Accessions															N	N	N
				AFQNTATACAPVSHYR		3	1	1	Q9H814															N	N	N		1	Q9H814		-	7322341	-	-	653000	-
				DIFYIENQK		9	1	1	Q9H814															N	N	N		1	Q9H814		1.00835e+07	-	3.93329e+06	1.336e+06	4.67552e+06	2.38045e+06
				DIFYIENQKEYENK		4	1	1	Q9H814															N	N	N		1	Q9H814		892667	-	-	-	-	-
				DLDKELDEYMHGGK		3	1	1	Q9H814															N	N	N		1	Q9H814		2.34487e+06	-	-	-	-	-
				ETFASDTNEALASLDESQEGHAEAK		2	1	1	Q9H814															N	N	N		1	Q9H814		3.11845e+06	-	1.64697e+06	-	-	-
				GRYEITAEDSQEK		20	1	1	Q9H814															N	N	N		1	Q9H814		1.01873e+06	7.55245e+06	1.33909e+07	3.20284e+06	5.02227e+06	1.35175e+06
				LGNRPEMNYK		3	1	1	Q9H814															N	N	N		1	Q9H814		1.22826e+07	11905779	-	-	-	-
				NTPSISEEQIKDIFYIENQK		2	1	1	Q9H814															N	N	N		1	Q9H814		5.30687e+06	-	-	-	-	-
				QSETYNYLLAK		12	1	1	Q9H814															N	N	N		1	Q9H814		8.33883e+06	6.20496e+06	1.10059e+07	1.91078e+06	6.65202e+06	4.16556e+06
				SLNFQEDDDTSR		10	1	1	Q9H814															N	N	N		1	Q9H814		1.16598e+07	-	1.14736e+07	2.92272e+06	1.10677e+07	6.0397e+06
				TPGGVFLNLLK		14	1	1	Q9H814															N	N	N		1	Q9H814		4.21947e+07	1.15145e+07	1.57994e+07	6.31217e+06	1.95567e+07	9.97482e+06
				VADEISFR		12	1	1	Q9H814															N	N	N		1	Q9H814		2.1313e+07	-	1.18242e+07	2.57955e+06	9.63208e+06	4.72396e+06
				VLGGDSAMR		1	1	1	Q9H814															N	N	N		1	Q9H814		-	-	7.19262e+06	-	-	-
				YEITAEDSQEK		12	1	1	Q9H814															N	N	N		1	Q9H814		2.8277e+06	1.4288e+07	4.84593e+06	1.56245e+06	3.91398e+06	2.44306e+06
																								N	N	N
47	67	Q6NZY4	Q6NZY4	Zinc finger CCHC domain-containing protein 8 OS=Homo sapiens GN=ZCCHC8 PE=1 SV=2 - [ZCHC8_HUMAN]		78.5	4.87	0.4597	1	21	21		13760000	12730000	-	3904000	-	7839000		0.925145	100	100		N	U	U												107	True	7	8	7	8	9	11	15	13
																								N	U	U
				Sequence		# PSMs	# Proteins	# Protein Groups	Protein Groups Accessions															N	U	U
				DGTDGETEVGEIQQNK		14	1	1	Q6NZY4															N	U	U		1	Q6NZY4		4.09866e+06	8.06141e+06	-	1.67809e+06	-	2.90529e+06
				DVFANYLTSNFQAPGVK		12	1	1	Q6NZY4															N	U	U		1	Q6NZY4		1.27314e+07	-	-	2.95921e+06	-	5.7403e+06
				EAELENSGLALYDGK		8	1	1	Q6NZY4															N	U	U		1	Q6NZY4		7.63692e+06	7.88896e+06	-	2.81421e+06	-	5.33194e+06
				EAFSVVGSVLYFTNFCLDK		2	1	1	Q6NZY4															N	U	U		1	Q6NZY4		1.20462e+06	-	-	-	-	-
				EYMDACGEANNQNFQQR		2	1	1	Q6NZY4															N	U	U		1	Q6NZY4		0	-	-	-	-	-
				FATGITPFEFENMAESTGMYLR		6	1	1	Q6NZY4															N	U	U		1	Q6NZY4		-	-	-	824647	-	769941
				FKPGVISEELQDALGVTDK		12	1	1	Q6NZY4															N	U	U		1	Q6NZY4		4.01598e+06	5.61099e+06	-	950703	-	2.14123e+06
				GTPPLTPSDSPQTR		5	1	1	Q6NZY4															N	U	U		1	Q6NZY4		17658495	-	-	5.93747e+06	-	1.02107e+07
				GTPPPVFTPPLPK		1	1	1	Q6NZY4															N	U	U		1	Q6NZY4		-	-	-	-	-	7.29845e+06
				IFGSIPMQACQQK		2	1	1	Q6NZY4															N	U	U		1	Q6NZY4		2.50572e+06	-	-	-	-	-
				KSEAGHASSPDSEVTSLCQK		4	1	1	Q6NZY4															N	U	U		1	Q6NZY4		2.41094e+06	-	-	-	-	-
				LDGPILQILFMNNAISK		4	1	1	Q6NZY4															N	U	U		1	Q6NZY4		-	-	-	-	-	2.61457e+06
				LFPADTSPSTATK		1	1	1	Q6NZY4															N	U	U		1	Q6NZY4		1.08863e+07	-	-	-	-	-
				LGQPLLNENPQLSEGWEIPK		2	1	1	Q6NZY4															N	U	U		1	Q6NZY4		1.43462e+06	-	-	-	-	-
				LVNYPGFNISTPR		2	1	1	Q6NZY4															N	U	U		1	Q6NZY4		-	2.22371e+07	-	-	-	-
				QCEETIEQLR		1	1	1	Q6NZY4															N	U	U		1	Q6NZY4		1.65787e+06	-	-	-	-	-
				QTLDEPEVPEIFTK		6	1	1	Q6NZY4															N	U	U		1	Q6NZY4		-	5.23539e+06	-	2.49368e+06	-	6.0065e+06
				QYHQEIEEFVSNLVK		9	1	1	Q6NZY4															N	U	U		1	Q6NZY4		1.59147e+06	2268948	-	720807	-	1.13366e+06
				SEAGHASSPDSEVTSLCQK		2	1	1	Q6NZY4															N	U	U		1	Q6NZY4		1.04753e+06	-	-	-	-	-
				TSFNLLPQPSSIVLEEDHK		10	1	1	Q6NZY4															N	U	U		1	Q6NZY4		7.00456e+06	7.2556e+06	-	-	-	1.32713e+06
				YHQVFSHIVSLEGQEIQVK		2	1	1	Q6NZY4															N	U	U		1	Q6NZY4		-	7404605	-	-	-	-
																								N	U	U
48	69	G3V2Q1	G3V2Q1	Heterogeneous nuclear ribonucleoproteins C1/C2 OS=Homo sapiens GN=HNRNPC PE=2 SV=1 - [G3V2Q1_HUMAN]		33.6	5.08	0.4033	2	13	1		-	196400000	1735000	47100000	1647000	59650000		100	27.147	36.2174		U	U	U												104	True	9	8	9	7	13	13			5	3
48	69	P07910	P07910	Heterogeneous nuclear ribonucleoproteins C1/C2 OS=Homo sapiens GN=HNRNPC PE=1 SV=4 - [HNRPC_HUMAN]		33.6	5.08	0.402	2	13	1		-	196400000	1735000	47100000	1647000	59650000		100	27.147	36.2174		U	U	U												104	False	9	8	9	7	13	13			5	3
																								U	U	U
				Sequence		# PSMs	# Proteins	# Protein Groups	Protein Groups Accessions															U	U	U
				GDDLQAIK		2	4	2	G3V2Q1;G3V4C1															U	U	U		2	G3V2Q1;G3V4C1		-	-	-	-	-	1.42815e+06
				GDDQLELIKDDEK		2	4	2	G3V2Q1;G3V4C1															U	U	U		2	G3V2Q1;G3V4C1		-	-	-	-	-	729085
				GFAFVQYVNER		10	14	2	G3V2Q1;G3V4C1															U	U	U		2	G3V2Q1;G3V4C1		-	36611142	0	3.4496e+07	1.31037e+06	3.69735e+07
				KSDVEAIFSK		4	7	2	G3V2Q1;G3V4C1															U	U	U		2	G3V2Q1;G3V4C1		-	0	-	-	-	1.49791e+07
				LKGDDLQAIK		3	7	2	G3V2Q1;G3V4C1															U	U	U		2	G3V2Q1;G3V4C1		-	-	-	7.00892e+06	-	1.30629e+07
				LKGDDLQAIKK		15	8	3	G3V2Q1;G3V4C1;G3V2D6															U	U	U		3	G3V2Q1;G3V4C1;G3V2D6		-	3.40072e+08	0	1.66301e+07	-	2.65028e+07
				MIAGQVLDINLAAEPK		22	14	2	G3V2Q1;G3V4C1															U	U	U		2	G3V2Q1;G3V4C1		-	7.91666e+07	2.20981e+06	4.53453e+07	1.72781e+06	5.90301e+07
				MYSYPAR		4	8	3	G3V2Q1;G3V4C1;G3V2D6															U	U	U		3	G3V2Q1;G3V4C1;G3V2D6		-	1.5924e+08	-	3.66843e+07	-	5.64251e+07
				QKVDSLLENLEK		9	8	3	G3V2Q1;G3V4C1;G3V2D6															U	U	U		3	G3V2Q1;G3V4C1;G3V2D6		-	89911945	959090	1.64034e+07	-	2.47222e+07
				SAAEMYGSVTEHPSPSPLLSSSFDLDYDFQR		10	3	1	G3V2Q1															U	U	U		1	G3V2Q1		-	-	-	4.17337e+06	-	5.39321e+06
				SDVEAIFSK		7	14	2	G3V2Q1;G3V4C1															U	U	U		2	G3V2Q1;G3V4C1		-	4.7103e+07	-	1.26048e+07	0	1.66683e+07
				VDSLLENLEK		4	8	3	G3V2Q1;G3V4C1;G3V2D6															U	U	U		3	G3V2Q1;G3V4C1;G3V2D6		-	53653382	-	-	-	10879943
				VFIGNLNTLVVK		12	14	2	G3V2Q1;G3V4C1															U	U	U		2	G3V2Q1;G3V4C1		-	8.49808e+07	2.03669e+06	5.926e+07	1.90365e+06	6.34864e+07
																								U	U	U
49	21	O43390	O43390	Heterogeneous nuclear ribonucleoprotein R OS=Homo sapiens GN=HNRNPR PE=1 SV=1 - [HNRPR_HUMAN]		70.9	8.13	0.3712	1	22	16		240800000	52410000	-	-	-	-		0.21765	-	-		N	-	-												100	True	15	13					21	21
																								N	-	-
				Sequence		# PSMs	# Proteins	# Protein Groups	Protein Groups Accessions															N	-	-
				AGPIWDLR		6	4	3	O60506;O43390;O60506-3															N	-	-		3	O60506;O43390;O60506-3		1.46438e+08	39589549	-	-	-	-
				DLYEDELVPLFEK		4	1	1	O43390															N	-	-		1	O43390		30681195	9.89573e+06	-	-	-	-
				DYAFVHFEDR		2	1	1	O43390															N	-	-		1	O43390		5.93076e+06	-	-	-	-	-
				EFNEEGALSVLQQFK		4	1	1	O43390															N	-	-		1	O43390		2.68989e+07	1.21438e+07	-	-	-	-
				ENILEEFSK		2	1	1	O43390															N	-	-		1	O43390		9.91659e+06	-	-	-	-	-
				GFCFLEYEDHK		8	4	3	O60506;O43390;O60506-3															N	-	-		3	O60506;O43390;O60506-3		6.69336e+07	6.97161e+06	-	-	-	-
				GYAFITFCGK		2	1	1	O43390															N	-	-		1	O43390		1.10695e+07	-	-	-	-	-
				HIGVCISVANNR		8	4	3	O60506-3;O43390;O60506															N	-	-		3	O60506-3;O43390;O60506		2.34423e+07	5.80494e+06	-	-	-	-
				KYGGPPPDSVYSGVQPGIGTEVFVGK		2	1	1	O43390															N	-	-		1	O43390		2.4958e+07	-	-	-	-	-
				LCDSYEIRPGK		6	1	1	O43390															N	-	-		1	O43390		5.59752e+06	5.51009e+06	-	-	-	-
				LFVGSIPK		2	3	3	O60506;O43390;O60506-3															N	-	-		3	O60506;O43390;O60506-3		1.26006e+08	-	-	-	-	-
				LKDYAFVHFEDR		4	1	1	O43390															N	-	-		1	O43390		1.74167e+06	6.52493e+06	-	-	-	-
				LMMDPLSGQNR		10	1	1	O43390															N	-	-		1	O43390		1.88904e+07	1.28951e+07	-	-	-	-
				NLATTVTEEILEK		3	1	1	O43390															N	-	-		1	O43390		4.22605e+07	1.99068e+07	-	-	-	-
				SAFLCGVMK		6	4	3	O60506;O43390;O60506-3															N	-	-		3	O60506;O43390;O60506-3		7.50933e+07	1.28447e+07	-	-	-	-
				STAYEDYYYHPPPR		5	1	1	O43390															N	-	-		1	O43390		8.25447e+06	-	-	-	-	-
				TGYTLDVTTGQR		10	5	3	O43390;O60506-3;O60506															N	-	-		3	O43390;O60506-3;O60506		4.49948e+08	9.77303e+07	-	-	3.74646e+06	-
				TKENILEEFSK		4	1	1	O43390															N	-	-		1	O43390		1.68587e+07	1.38835e+07	-	-	-	-
				TLIEAGLPQK		4	1	1	O43390															N	-	-		1	O43390		19251506	12007730	-	-	-	-
				VQESTKGPDEAK		2	1	1	O43390															N	-	-		1	O43390		-	54718.2	-	-	-	-
				VTEGLVDVILYHQPDDK		7	1	1	O43390															N	-	-		1	O43390		2.18854e+07	9.10284e+06	-	-	-	-
				YGGPPPDSVYSGVQPGIGTEVFVGK		5	1	1	O43390															N	-	-		1	O43390		3.06168e+07	-	-	-	-	-
																								N	-	-
50	84	Q96EP5-2	Q96EP5-2	Isoform 2 of DAZ-associated protein 1 OS=Homo sapiens GN=DAZAP1 - [DAZP1_HUMAN]		40.5	8.28	0.3042	2	7	7		59040000	40380000	12820000	7797000	12300000	7484000		0.683943	0.60819	0.608455		N	N	N												99	True	3	3	3	3	3	3	7	6	3	3
50	84	Q96EP5	Q96EP5	DAZ-associated protein 1 OS=Homo sapiens GN=DAZAP1 PE=1 SV=1 - [DAZP1_HUMAN]		43.4	8.56	0.2826	2	7	7		59040000	40380000	12820000	7797000	12300000	7484000		0.683943	0.60819	0.608455		N	N	N												99	False	3	3	3	3	3	3	7	6	3	3
																								N	N	N
				Sequence		# PSMs	# Proteins	# Protein Groups	Protein Groups Accessions															N	N	N
				FGVVTEVVMIYDAEK		31	3	1	Q96EP5-2															N	N	N		1	Q96EP5-2		43872529	-	8.07196e+06	5.33528e+06	1.04263e+07	1.41697e+06
				GFGFITFEDEQSVDQAVNMHFHDIMGK		15	3	1	Q96EP5-2															N	N	N		1	Q96EP5-2		9516403	-	-	-	-	-
				IFVGGIPHNCGETELR		7	3	1	Q96EP5-2															N	N	N		1	Q96EP5-2		7.71215e+06	1.80894e+07	-	-	0	-
				LFVGGLDWSTTQETLR		18	3	1	Q96EP5-2															N	N	N		1	Q96EP5-2		1.11269e+08	56110881	2.2304e+07	1.10585e+07	1.82436e+07	1.41443e+07
				NIDPKPCTPR		1	2	1	Q96EP5-2															N	N	N		1	Q96EP5-2		2.50296e+06	-	-	-	-	-
				SQAPGQPGASQWGSR		15	3	1	Q96EP5-2															N	N	N		1	Q96EP5-2		2.19932e+07	4.69328e+07	8.09214e+06	6.99826e+06	8.23142e+06	6.89027e+06
				SYFSQYGEVVDCVIMK		12	3	1	Q96EP5-2															N	N	N		1	Q96EP5-2		1.72969e+07	-	-	-	934069	-
																								N	N	N
51	22	P08107	P08107	Heat shock 70 kDa protein 1A/1B OS=Homo sapiens GN=HSPA1A PE=1 SV=5 - [HSP71_HUMAN]		70	5.66	0.351	1	16	14		6745000	5488000	6437000	1576000	5497000	2639000		0.81364	0.244835	0.48008		N	N	N												98	True	3	3	4	4	6	5	13	13	6	7
																								N	N	N
				Sequence		# PSMs	# Proteins	# Protein Groups	Protein Groups Accessions															N	N	N
				AAAIGIDLGTTYSCVGVFQHGK		1	1	1	P08107															N	N	N		1	P08107		1.29089e+06	-	-	-	-	-
				AFYPEEISSMVLTK		4	2	1	P08107															N	N	N		1	P08107		2.29579e+06	-	-	-	1.16387e+06	-
				ATAGDTHLGGEDFDNR		6	4	1	P08107															N	N	N		1	P08107		1.03497e+06	-	-	-	416548	-
				DAGVIAGLNVLR		12	3	1	P08107															N	N	N		1	P08107		5.13054e+06	2.91156e+06	3.53627e+06	812320	3.19419e+06	1.52544e+06
				ELEQVCNPIISGLYQGAGGPGPGGFGAQGPK		6	1	1	P08107															N	N	N		1	P08107		2.9676e+06	-	-	-	2.45659e+06	-
				FEELCSDLFR		4	3	1	P08107															N	N	N		1	P08107		2.50854e+06	-	-	-	1.33055e+06	-
				FGDPVVQSDMK		1	1	1	P08107															N	N	N		1	P08107		1.28122e+06	-	-	-	-	-
				IINEPTAAAIAYGLDR		4	3	1	P08107															N	N	N		1	P08107		0	-	-	-	-	0
				KFGDPVVQSDMK		2	1	1	P08107															N	N	N		1	P08107		0	-	-	-	-	-
				LLQDFFNGR		7	2	1	P08107															N	N	N		1	P08107		3.25591e+06	-	763096	-	1.9393e+06	-
				NALESYAFNMK		10	3	1	P08107															N	N	N		1	P08107		2.33102e+06	-	1.12657e+06	-	1.32852e+06	-
				NQVALNPQNTVFDAK		14	2	1	P08107															N	N	N		1	P08107		5.10317e+06	5199398	6.35574e+06	1.18654e+06	4.57781e+06	2.11739e+06
				QTQIFTTYSDNQPGVLIQVYEGER		1	2	1	P08107															N	N	N		1	P08107		-	-	3266165	-	-	-
				SAVEDEGLK		1	2	1	P08107															N	N	N		1	P08107		-	-	-	-	-	2.02104e+06
				TTPSYVAFTDTER		11	15	2	P08107;P11142-2															N	N	N		2	P08107;P11142-2		1.00008e+07	-	8.34097e+06	2.02748e+06	6.96202e+06	3.21088e+06
				VEILANDQGNR		28	17	3	P08107;P11142-2;P11021															N	N	N		3	P08107;P11142-2;P11021		3.38042e+06	8.35426e+06	4.61379e+06	1.51376e+06	4.9504e+06	2.58911e+06
																								N	N	N
52	25	Q6ZN17	Q6ZN17	Protein lin-28 homolog B OS=Homo sapiens GN=LIN28B PE=1 SV=1 - [LN28B_HUMAN]		27.1	8.91	0.548	1	12	12		17800000	5356000	15600000	0	32810000	-		0.300899	0.01	0.01		N	D	D												98	True	2	1	1				10	10	9	9
																								N	D	D
				Sequence		# PSMs	# Proteins	# Protein Groups	Protein Groups Accessions															N	D	D
				EGEPVEFTFK		6	1	1	Q6ZN17															N	D	D		1	Q6ZN17		2.30486e+07	-	1.75689e+07	-	2.08354e+07	-
				EGSPLDIPVDVFVHQSK		6	1	1	Q6ZN17															N	D	D		1	Q6ZN17		9.98721e+06	-	8.199e+06	-	7.08589e+06	-
				EVGGGHGCTSPPFPQEAR		11	2	1	Q6ZN17															N	D	D		1	Q6ZN17		6.85936e+06	1.63734e+06	-	-	6.4841e+06	-
				GGGEEPGKLPEPAEEESQVLR		17	1	1	Q6ZN17															N	D	D		1	Q6ZN17		1.46088e+07	-	1.55272e+07	0	14171911	-
				LFMEGFR		6	1	1	Q6ZN17															N	D	D		1	Q6ZN17		8.33691e+06	-	6845803	-	8.20036e+06	-
				LPEPAEEESQVLR		8	1	1	Q6ZN17															N	D	D		1	Q6ZN17		3.33494e+06	-	3.63626e+06	-	3.93072e+06	-
				MGFGFISMINR		16	1	1	Q6ZN17															N	D	D		1	Q6ZN17		7.56887e+06	-	2.45284e+06	-	6.6064e+06	-
				NVAQPPASSQGR		3	1	1	Q6ZN17															N	D	D		1	Q6ZN17		4.23234e+06	-	-	-	4.87667e+07	-
				QEAESQPCTSTLPR		10	1	1	Q6ZN17															N	D	D		1	Q6ZN17		2.91569e+06	-	1.16564e+07	-	1.44676e+07	-
				SLKEGEPVEFTFK		6	1	1	Q6ZN17															N	D	D		1	Q6ZN17		-	-	3.11998e+06	-	1.94332e+06	-
				SSIAPEEQSK		1	1	1	Q6ZN17															N	D	D		1	Q6ZN17		-	-	-	-	2.88417e+07	-
				VTGPGGSPCLGSER		8	2	1	Q6ZN17															N	D	D		1	Q6ZN17		1.57415e+07	9.07375e+06	13702681	-	2.05911e+07	-
																								N	D	D
53	85	P26368-2	P26368-2	Isoform 2 of Splicing factor U2AF 65 kDa subunit OS=Homo sapiens GN=U2AF2 - [U2AF2_HUMAN]		53.1	9.09	0.3673	2	10	10		7377000	68060000	1788000	2651000	1922000	3920000		9.22597	1.48266	2.03954		U	N	N												89	True	8	7	4	4	4	4	6	7	3	1
53	85	P26368	P26368	Splicing factor U2AF 65 kDa subunit OS=Homo sapiens GN=U2AF2 PE=1 SV=4 - [U2AF2_HUMAN]		53.5	9.09	0.3642	2	10	10		7377000	68060000	1788000	2651000	1922000	3920000		9.22597	1.48266	2.03954		U	N	N												89	False	8	7	4	4	4	4	6	7	3	1
																								U	N	N
				Sequence		# PSMs	# Proteins	# Protein Groups	Protein Groups Accessions															U	N	N
				AMQGLTGR		1	3	1	P26368-2															U	N	N		1	P26368-2		-	7.5748e+07	-	-	-	-
				ELLTSFGPLK		6	3	1	P26368-2															U	N	N		1	P26368-2		6.82679e+06	4.33734e+07	2.14554e+06	-	-	-
				IFVEFTSVFDCQK		8	3	1	P26368-2															U	N	N		1	P26368-2		6.78318e+06	-	-	0	0	1.02015e+06
				LFIGGLPNYLNDDQVK		18	3	1	P26368-2															U	N	N		1	P26368-2		8.52047e+06	81845749	2.24182e+06	3.08646e+06	1.92198e+06	4.63455e+06
				LGGLTQAPGNPVLAVQINQDK		18	3	1	P26368-2															U	N	N		1	P26368-2		5.82163e+06	45287878	-	2.12479e+06	0	3.10971e+06
				LYVGNIPFGITEEAMMDFFNAQMR		1	2	1	P26368-2															U	N	N		1	P26368-2		0	-	-	-	-	-
				NFAFLEFR		2	3	1	P26368-2															U	N	N		1	P26368-2		-	5.731e+06	-	-	-	-
				RPHDYQPLPGMSENPSVYVPGVVSTVVPDSAHK		10	3	1	P26368-2															U	N	N		1	P26368-2		-	4.65849e+07	-	-	-	-
				SIEIPRPVDGVEVPGCGK		10	3	1	P26368-2															U	N	N		1	P26368-2		3.10213e+06	4.35724e+07	-	-	0	-
				SVDETTQAMAFDGIIFQGQSLK		15	3	1	P26368-2															U	N	N		1	P26368-2		3.67111e+06	6.71064e+06	975800	2.7418e+06	-	4.01481e+06
																								U	N	N
54	250	Q7Z2W4-2	Q7Z2W4-2	Isoform 2 of Zinc finger CCCH-type antiviral protein 1 OS=Homo sapiens GN=ZC3HAV1 - [ZCCHV_HUMAN]		77.9	8.38	0.3462	2	17	17		27450000	-	5320000	-	1981000	-		0.01	0.01	0.01		D	D	D												86	True							17	16	7	7
54	250	Q7Z2W4	Q7Z2W4	Zinc finger CCCH-type antiviral protein 1 OS=Homo sapiens GN=ZC3HAV1 PE=1 SV=3 - [ZCCHV_HUMAN]		101.4	8.4	0.2683	2	17	17		27450000	-	5320000	-	1981000	-		0.01	0.01	0.01		D	D	D												86	False							17	16	7	7
																								D	D	D
				Sequence		# PSMs	# Proteins	# Protein Groups	Protein Groups Accessions															D	D	D
				ASLEDAPVDDLTR		6	4	1	Q7Z2W4-2															D	D	D		1	Q7Z2W4-2		3.18869e+07	-	4.33697e+06	-	2.22753e+06	-
				ATDLGGTSQAGTSQR		10	4	1	Q7Z2W4-2															D	D	D		1	Q7Z2W4-2		7.95376e+06	-	5.62991e+06	-	1.84262e+06	-
				DRFFQGSQEFLASASASAER		5	2	1	Q7Z2W4-2															D	D	D		1	Q7Z2W4-2		3.34562e+06	-	-	-	-	-
				EHGLNPDVVQNIQDICNSK		5	2	1	Q7Z2W4-2															D	D	D		1	Q7Z2W4-2		5.71468e+06	-	-	-	-	-
				FFQGSQEFLASASASAER		12	4	1	Q7Z2W4-2															D	D	D		1	Q7Z2W4-2		1.67741e+07	-	2.00257e+06	-	1.67742e+06	-
				FLENGSQEDLLHGNPGSTYLASNSTSAPNWK		4	2	1	Q7Z2W4-2															D	D	D		1	Q7Z2W4-2		5.53842e+06	-	-	-	-	-
				FTYLGSQDR		1	2	1	Q7Z2W4-2															D	D	D		1	Q7Z2W4-2		2.30341e+06	-	-	-	-	-
				FVVLETGGEAGITR		6	4	1	Q7Z2W4-2															D	D	D		1	Q7Z2W4-2		2.95755e+07	-	5.99316e+06	-	1.87414e+06	-
				KFTYLGSQDR		2	2	1	Q7Z2W4-2															D	D	D		1	Q7Z2W4-2		7.17934e+06	-	-	-	-	-
				NESGTWIQYGEEK		2	2	1	Q7Z2W4-2															D	D	D		1	Q7Z2W4-2		0	-	-	-	-	-
				SCTPSPDQISHR		7	2	1	Q7Z2W4-2															D	D	D		1	Q7Z2W4-2		607296	-	-	-	-	-
				SGTQDIQPGPLFNNNADGVATDITSTR		2	2	1	Q7Z2W4-2															D	D	D		1	Q7Z2W4-2		4.38632e+06	-	-	-	-	-
				SLTSWTNDQGAR		4	4	1	Q7Z2W4-2															D	D	D		1	Q7Z2W4-2		4.9326e+06	-	689284	-	-	-
				SSLGSLQTPEAVTTR		8	4	1	Q7Z2W4-2															D	D	D		1	Q7Z2W4-2		1.71384e+07	-	2.40597e+06	-	1.05763e+06	-
				TVFSPTLPAAR		2	2	1	Q7Z2W4-2															D	D	D		1	Q7Z2W4-2		2.08758e+07	-	-	-	-	-
				VALVNDSLSDVTSTTSSR		4	2	1	Q7Z2W4-2															D	D	D		1	Q7Z2W4-2		4.00258e+06	-	-	-	-	-
				YSHEVLSEENFK		6	4	1	Q7Z2W4-2															D	D	D		1	Q7Z2W4-2		6.6158e+06	-	1.17944e+06	-	-	-
																								D	D	D
55	102	H0YA55	H0YA55	Serum albumin (Fragment) OS=Homo sapiens GN=ALB PE=4 SV=1 - [H0YA55_HUMAN]		51.5	6.95	0.0837	2	5	1		42830000	53250000	27260000	38150000	31530000	49690000		1.24329	1.39949	1.57596		N	N	N												83	True	1	2	3	3	2	2	4	4	3	3
55	102	P02768	P02768	Serum albumin OS=Homo sapiens GN=ALB PE=1 SV=2 - [ALBU_HUMAN]		69.3	6.28	0.0624	2	5	1		42830000	53250000	27260000	38150000	31530000	49690000		1.24329	1.39949	1.57596		N	N	N												83	False	1	2	3	3	2	2	4	4	3	3
																								N	N	N
				Sequence		# PSMs	# Proteins	# Protein Groups	Protein Groups Accessions															N	N	N
				CCTESLVNR		1	2	1	H0YA55															N	N	N		1	H0YA55		-	-	-	-	8.60192e+06	-
				KVPQVSTPTLVEVSR		116	7	2	H0YA55;P02769-cRAP-B6E															N	N	N		2	H0YA55;P02769-B6E		6.52222e+07	7.82951e+07	5.02123e+07	7.29634e+07	5.36501e+07	6.44525e+07
				LVTDLTK		4	3	2	H0YA55;P02769-cRAP-B6E															N	N	N		2	H0YA55;P02769-B6E		23982155	-	-	-	-	-
				VPQVSTPTLVEVSR		16	3	2	H0YA55;P02769-cRAP-B6E															N	N	N		2	H0YA55;P02769-B6E		5.73392e+06	-	2.56263e+06	2.16094e+06	2.63033e+06	-
				YLYEIAR		21	3	2	H0YA55;P02769-cRAP-B6E															N	N	N		2	H0YA55;P02769-B6E		3.92968e+07	2.82047e+07	2.89997e+07	3.93301e+07	3.2342e+07	3.49228e+07
																								N	N	N
56	80	Q9UHX1-4	Q9UHX1-4	Isoform 4 of Poly(U)-binding-splicing factor PUF60 OS=Homo sapiens GN=PUF60 - [PUF60_HUMAN]		54	5.33	0.3447	3	13	13		1764000	26830000	0	4220000	-	6142000		15.2098	100	100		U	U	U												78	True	10	9	7	6	6	6	5	4	2	2
56	80	Q9UHX1-2	Q9UHX1-2	Isoform 2 of Poly(U)-binding-splicing factor PUF60 OS=Homo sapiens GN=PUF60 - [PUF60_HUMAN]		58.1	5.35	0.3173	3	13	13		1764000	26830000	0	4220000	-	6142000		15.2098	100	100		U	U	U												78	False	10	9	7	6	6	6	5	4	2	2
56	80	Q9UHX1-6	Q9UHX1-6	Isoform 6 of Poly(U)-binding-splicing factor PUF60 OS=Homo sapiens GN=PUF60 - [PUF60_HUMAN]		55.4	5.34	0.3353	3	13	13		1764000	26830000	0	4220000	-	6142000		15.2098	100	100		U	U	U												78	False	10	9	7	6	6	6	5	4	2	2
																								U	U	U
				Sequence		# PSMs	# Proteins	# Protein Groups	Protein Groups Accessions															U	U	U
				AQSSQDAVSSMNLFDLGGQYLR		12	8	1	Q9UHX1-4															U	U	U		1	Q9UHX1-4		0	-	-	3095616	-	5.30515e+06
				IYVASVHQDLSDDDIK		12	8	1	Q9UHX1-4															U	U	U		1	Q9UHX1-4		666982	1.14485e+07	-	747413	-	1.26955e+06
				KQESTVMVLR		1	6	1	Q9UHX1-4															U	U	U		1	Q9UHX1-4		652976	-	-	-	-	-
				KVVAEVYDQER		10	6	1	Q9UHX1-4															U	U	U		1	Q9UHX1-4		-	18058603	-	2.13636e+06	-	2.92275e+06
				LGLPPLTPEQQEALQK		2	3	1	Q9UHX1-4															U	U	U		1	Q9UHX1-4		-	3.24223e+07	-	-	-	-
				QGEEEDAEIIVK		3	6	1	Q9UHX1-4															U	U	U		1	Q9UHX1-4		-	3.19037e+06	-	0	-	-
				QTIAHQQQQLTNLQMAAQR		3	3	1	Q9UHX1-4															U	U	U		1	Q9UHX1-4		-	2.07246e+06	-	-	-	0
				SIDMSWDSVTMK		4	6	1	Q9UHX1-4															U	U	U		1	Q9UHX1-4		-	4.67391e+06	-	0	-	-
				SVFEAFGK		3	6	1	Q9UHX1-4															U	U	U		1	Q9UHX1-4		-	4.04972e+06	-	-	-	2.14729e+06
				VGRPSNIGQAQPIIDQLAEEAR		12	10	1	Q9UHX1-4															U	U	U		1	Q9UHX1-4		2.69009e+06	3.0022e+07	0	6.07773e+06	-	8.90116e+06
				VVAEVYDQER		2	3	1	Q9UHX1-4															U	U	U		1	Q9UHX1-4		-	1.06152e+07	-	-	-	-
				VYVGSIYYELGEDTIR		13	10	1	Q9UHX1-4															U	U	U		1	Q9UHX1-4		1.93364e+06	-	0	3.48685e+06	-	4.21867e+06
				YAMEQSIK		1	3	1	Q9UHX1-4															U	U	U		1	Q9UHX1-4		-	3.38506e+06	-	-	-	-
																								U	U	U
57	235	B4E241	B4E241	Serine/arginine-rich-splicing factor 3 OS=Homo sapiens GN=SFRS3 PE=2 SV=1 - [B4E241_HUMAN]		14.2	10.08	0.5242	2	7	7		45970000	-	96710000	-	54560000	-		0.01	0.01	0.01		D	D	D												77	True							6	6	7	6
57	235	P84103	P84103	Serine/arginine-rich splicing factor 3 OS=Homo sapiens GN=SRSF3 PE=1 SV=1 - [SRSF3_HUMAN]		19.3	11.65	0.3963	2	7	7		45970000	-	96710000	-	54560000	-		0.01	0.01	0.01		D	D	D												77	False							6	6	7	6
																								D	D	D
				Sequence		# PSMs	# Proteins	# Protein Groups	Protein Groups Accessions															D	D	D
				AFGYYGPLR		6	2	1	B4E241															D	D	D		1	B4E241		3.76263e+07	-	6.39017e+07	-	3.7001e+07	-
				DSCPLDCK		9	2	1	B4E241															D	D	D		1	B4E241		1.08326e+07	-	5.28202e+07	-	2.0705e+07	-
				NPPGFAFVEFEDPR		16	2	1	B4E241															D	D	D		1	B4E241		8.9451e+07	-	1.73421e+08	-	9.5012e+07	-
				NPPGFAFVEFEDPRDAADAVR		2	2	1	B4E241															D	D	D		1	B4E241		-	-	2.78478e+07	-	-	-
				VRVELSNGEK		18	2	1	B4E241															D	D	D		1	B4E241		3.84842e+06	-	2.42455e+07	-	7.09092e+06	-
				VYVGNLGNNGNK		9	2	1	B4E241															D	D	D		1	B4E241		8.87033e+06	-	5.08811e+07	-	3.16556e+07	-
				VYVGNLGNNGNKTELER		17	2	1	B4E241															D	D	D		1	B4E241		5.8643e+06	-	2.81591e+06	-	0	-
																								D	D	D
58	101	F5GWP8	F5GWP8	Junction plakoglobin OS=Homo sapiens GN=JUP PE=2 SV=1 - [F5GWP8_HUMAN]		66.3	5.19	0.2657	1	13	3		16010000	47370000	-	13430000	52470000	185800000		2.95878	100	3.54107		N	U	N												71	True	1	1	8	9	5	6	8	8
																								N	U	N
				Sequence		# PSMs	# Proteins	# Protein Groups	Protein Groups Accessions															N	U	N
				ALMGSPQLVAAVVR		2	1	1	F5GWP8															N	U	N		1	F5GWP8		1.71786e+06	-	-	-	-	-
				EVATNSELVQSGK		12	3	3	P02533;Q04695;F5GWP8															N	U	N		3	P02533;Q04695;F5GWP8		8.20755e+06	-	6.22375e+06	7.97662e+06	1.35018e+06	1.38913e+06
				GQVGGEINVEMDAAPGVDLSR		18	2	2	Q04695;F5GWP8															N	U	N		2	Q04695;F5GWP8		-	-	1.67281e+06	903836	2.78426e+06	-
				ILNEMR		6	4	4	P02533;P08779;Q04695;F5GWP8															N	U	N		4	P02533;P08779;Q04695;F5GWP8		6.09688e+06	-	5.16141e+06	1.73108e+06	-	2.39262e+06
				ILTATVDNANILLQIDNAR		2	2	2	Q04695;F5GWP8															N	U	N		2	Q04695;F5GWP8		-	-	-	1.41087e+06	-	-
				LAADDFR		17	13	9	P13645;P13645-cRAP;P02533;P08779;Q04695;P13646;Q15323;Q15323-cRAP;O76013;O76013-cRAP;F5GWP8;P08727															N	U	N		9	P13645;P13645-cRAP;P02533;P08779;Q04695;P13646;Q15323;Q15323-cRAP;O76013;O76013-cRAP;F5GWP8;P08727		-	59873257	87699833	5.23749e+07	6.28003e+07	4.99589e+08
				LEQEIATYR		12	8	6	P02533;P08779;Q04695;F5GWP8;P08727;P13646															N	U	N		6	P02533;P08779;Q04695;F5GWP8;P08727;P13646		3.19333e+07	-	3.34669e+07	1.81274e+07	5.32601e+07	3.26532e+07
				LLNDEDPVVVTK		2	1	1	F5GWP8															N	U	N		1	F5GWP8		825252	-	-	-	-	-
				NHEEEMNALR		7	3	3	P02533;Q04695;F5GWP8															N	U	N		3	P02533;Q04695;F5GWP8		748030	-	1.28162e+06	3.40675e+06	-	-
				TIVEEVQDGKVISSREQVHQTTR		2	2	2	Q04695;F5GWP8															N	U	N		2	Q04695;F5GWP8		-	4.73745e+07	-	-	-	-
				TMQNTSDLDTAR		10	1	1	F5GWP8															N	U	N		1	F5GWP8		649605	-	-	1.13365e+06	1.67709e+06	1.30106e+06
				TRLEQEIATYR		4	5	5	P13646;P02533;P08779;F5GWP8;Q04695															N	U	N		5	P13646;P02533;P08779;F5GWP8;Q04695		7890953	-	-	5.864e+06	-	-
				VLDELTLAR		8	5	5	P02533;P08779;Q04695;F5GWP8;P08727															N	U	N		5	P02533;P08779;Q04695;F5GWP8;P08727		-	-	3.51362e+07	1.41886e+07	4.13368e+07	2.50704e+07
																								N	U	N
59	57	P00441;P00441-cRAP	P00441;P00441-cRAP	Superoxide dismutase [Cu-Zn] OS=Homo sapiens GN=SOD1 PE=1 SV=2 - [SODC_HUMAN]		15.9	6.13	0.0779	2	1	1		14740000	51320000	43870000	41220000	25160000	47380000		3.48168	0.939594	1.88315		N	N	N												69	True	2	2	2	2	2	2	2	2	2	2
59	57	H7BYH4	H7BYH4	Superoxide dismutase [Cu-Zn] OS=Homo sapiens GN=SOD1 PE=2 SV=1 - [H7BYH4_HUMAN]		13.9	6.11	0.0889	2	1	1		14740000	51320000	43870000	41220000	25160000	47380000		3.48168	0.939594	1.88315		N	N	N												34	False	1	1	1	1	1	1	1	1	1	1
																								N	N	N
				Sequence		# PSMs	# Proteins	# Protein Groups	Protein Groups Accessions															N	N	N
				HVGDLGNVTADK		69	2	1	P00441;P00441-cRAP															N	N	N		1	P00441;P00441-cRAP		1.47399e+07	5.13181e+07	4.38663e+07	4.12173e+07	2.51635e+07	4.73824e+07
																								N	N	N
60	220	P09012	P09012	U1 small nuclear ribonucleoprotein A OS=Homo sapiens GN=SNRPA PE=1 SV=3 - [SNRPA_HUMAN]		31.3	9.83	0.3085	1	7	7		30080000	-	52590000	-	48420000	-		0.01	0.01	0.01		D	D	D												69	True							7	7	6	4
																								D	D	D
				Sequence		# PSMs	# Proteins	# Protein Groups	Protein Groups Accessions															D	D	D
				AVQGGGATPVVGAVQGPVPGMPPMTQAPR		19	1	1	P09012															D	D	D		1	P09012		2.31351e+07	-	7.75094e+06	-	1.49715e+06	-
				EVSSATNALR		4	1	1	P09012															D	D	D		1	P09012		3.98457e+07	-	9.27259e+07	-	9.192e+07	-
				GQAFVIFK		7	1	1	P09012															D	D	D		1	P09012		2.72721e+07	-	1.43395e+07	-	1.20315e+07	-
				HDIAFVEFDNEVQAGAAR		16	1	1	P09012															D	D	D		1	P09012		1.37692e+07	-	7.59877e+06	-	6.00615e+06	-
				KAVQGGGATPVVGAVQGPVPGMPPMTQAPR		6	1	1	P09012															D	D	D		1	P09012		6004207	-	-	-	-	-
				SMQGFPFYDKPMR		10	1	1	P09012															D	D	D		1	P09012		9.98684e+06	-	3.92658e+06	-	4.20169e+06	-
				TDSDIIAK		7	1	1	P09012															D	D	D		1	P09012		2.24463e+07	-	5.06985e+07	-	4.13209e+07	-
																								D	D	D
61	46	Q13151	Q13151	Heterogeneous nuclear ribonucleoprotein A0 OS=Homo sapiens GN=HNRNPA0 PE=1 SV=1 - [ROA0_HUMAN]		30.8	9.29	0.3639	1	8	8		41440000	100100000	-	5608000	-	12860000		2.41554	100	100		N	U	U												68	True	6	7	3	2	4	3	7	7
																								N	U	U
				Sequence		# PSMs	# Proteins	# Protein Groups	Protein Groups Accessions															N	U	U
				AEIIADK		2	1	1	Q13151															N	U	U		1	Q13151		1.61753e+07	0	-	-	-	-
				AVPKEDIYSGGGGGGSR		7	1	1	Q13151															N	U	U		1	Q13151		3.27101e+07	18520152	-	-	-	-
				EDIYSGGGGGGSR		15	1	1	Q13151															N	U	U		1	Q13151		1.80682e+07	1.85483e+08	-	4.66267e+06	-	2.10743e+07
				GDVAEGDLIEHFSQFGTVEK		21	1	1	Q13151															N	U	U		1	Q13151		3.68163e+07	47829747	-	3.84517e+06	-	5.74161e+06
				GFGFVYFQNHDAADK		10	1	1	Q13151															N	U	U		1	Q13151		2.08524e+07	3.54178e+07	-	-	-	3.20419e+06
				GHFEAFGTLTDCVVVVNPQTK		4	1	1	Q13151															N	U	U		1	Q13151		1406445	7.19475e+06	-	-	-	-
				LFIGGLNVQTSESGLR		8	1	1	Q13151															N	U	U		1	Q13151		5.48058e+07	66978713	-	8.31522e+06	-	1.17551e+07
				SGGGGGGGGSSWGGR		1	1	1	Q13151															N	U	U		1	Q13151		491397	-	-	-	-	-
																								N	U	U
62	4	Q14011	Q14011	Cold-inducible RNA-binding protein OS=Homo sapiens GN=CIRBP PE=1 SV=1 - [CIRBP_HUMAN]		18.6	9.51	0.3953	1	7	7		97810000	93400000	-	3742000	415000	3020000		0.954913	100	7.27711		N	U	U												60	True	5	5	4	4	3	3	7	7
																								N	U	U
				Sequence		# PSMs	# Proteins	# Protein Groups	Protein Groups Accessions															N	U	U
				DAMMAMNGK		4	1	1	Q14011															N	U	U		1	Q14011		778400	1.78196e+06	-	-	-	-
				DSYDSYATHNE		14	1	1	Q14011															N	U	U		1	Q14011		2.03775e+07	1.42638e+08	-	1.8002e+06	414984	1.85793e+06
				GFGFVTFENIDDAK		4	1	1	Q14011															N	U	U		1	Q14011		7.17356e+07	-	-	2.16978e+06	-	-
				GFGFVTFENIDDAKDAMMAMNGK		6	1	1	Q14011															N	U	U		1	Q14011		6001632	-	-	-	-	-
				LFVGGLSFDTNEQSLEQVFSK		18	1	1	Q14011															N	U	U		1	Q14011		6.6153e+07	30791023	-	2.69505e+06	-	2168379
				YGQISEVVVVK		10	1	1	Q14011															N	U	U		1	Q14011		1.55528e+08	106785375	-	6.36107e+06	-	5.03415e+06
				YGQISEVVVVKDR		4	1	1	Q14011															N	U	U		1	Q14011		1.84813e+06	2108472	-	-	-	-
																								N	U	U
63	68	P11142-2	P11142-2	Isoform 2 of Heat shock cognate 71 kDa protein OS=Homo sapiens GN=HSPA8 - [HSP7C_HUMAN]		53.5	5.86	0.2231	2	8	5		5667000	8354000	4923000	1298000	4597000	2257000		1.47415	0.26366	0.490972		N	N	N												60	True	2	2	3	3	3	3	5	4	4	3
63	68	P11142	P11142	Heat shock cognate 71 kDa protein OS=Homo sapiens GN=HSPA8 PE=1 SV=1 - [HSP7C_HUMAN]		70.9	5.52	0.1703	2	8	5		5667000	8354000	4923000	1298000	4597000	2257000		1.47415	0.26366	0.490972		N	N	N												60	False	2	2	3	3	3	3	5	4	4	3
																								N	N	N
				Sequence		# PSMs	# Proteins	# Protein Groups	Protein Groups Accessions															N	N	N
				DAGTIAGLNVLR		1	7	1	P11142-2															N	N	N		1	P11142-2		-	-	1.81305e+06	-	-	-
				IINEPTAAAIAYGLDK		2	6	2	P11021;P11142-2															N	N	N		2	P11021;P11142-2		1.60123e+06	-	-	-	-	-
				LLQDFFNGK		2	4	1	P11142-2															N	N	N		1	P11142-2		1.53655e+06	-	-	-	1.06195e+06	-
				NQVAMNPTNTVFDAK		24	10	1	P11142-2															N	N	N		1	P11142-2		3.61895e+06	-	1.40471e+06	353334	1.87854e+06	969614
				STAGDTHLGGEDFDNR		2	4	1	P11142-2															N	N	N		1	P11142-2		-	0	-	-	-	-
				TTPSYVAFTDTER		11	15	2	P08107;P11142-2															N	N	N		2	P08107;P11142-2		1.00008e+07	-	8.34097e+06	2.02748e+06	6.96202e+06	3.21088e+06
				TVTNAVVTVPAYFNDSQR		4	6	1	P11142-2															N	N	N		1	P11142-2		-	-	-	-	1.19625e+06	-
				VEILANDQGNR		28	17	3	P08107;P11142-2;P11021															N	N	N		3	P08107;P11142-2;P11021		3.38042e+06	8.35426e+06	4.61379e+06	1.51376e+06	4.9504e+06	2.58911e+06
																								N	N	N
64	43	P29558	P29558	RNA-binding motif, single-stranded-interacting protein 1 OS=Homo sapiens GN=RBMS1 PE=1 SV=3 - [RBMS1_HUMAN]		44.5	8.79	0.266	1	7	2		28930000	11070000	14200000	-	19230000	-		0.382648	0.01	0.01		N	D	D												55	True	2	2					6	6	5	5
																								N	D	D
				Sequence		# PSMs	# Proteins	# Protein Groups	Protein Groups Accessions															N	D	D
				ASGVQAQMAK		4	5	3	P29558;Q15434;E7ETU5															N	D	D		3	P29558;Q15434;E7ETU5		4.07858e+06	-	-	-	14110483	-
				GLPPHTTDQDLVK		9	4	2	P29558;E7ETU5															N	D	D		2	P29558;E7ETU5		9.76931e+06	-	-	-	3.70781e+06	-
				GYGFVDFDSPAAAQK		10	12	3	P29558;E7ETU5;C9J9B2															N	D	D		3	P29558;E7ETU5;C9J9B2		5.51847e+07	1.19747e+07	2.73759e+07	-	3.1642e+07	-
				LAGMTLTYDPTTAAIQNGFYPSPYSIATNR		13	1	1	P29558															N	D	D		1	P29558		1.17818e+06	-	0	-	3.81311e+06	-
				QQMYPQYATYYYPQYLQAK		4	1	1	P29558															N	D	D		1	P29558		-	-	0	-	1.95205e+06	-
				TNLYIR		5	15	4	P29558;Q15434;C9J9B2;E7ETU5															N	D	D		4	P29558;Q15434;C9J9B2;E7ETU5		5.232e+06	-	5.81667e+06	-	7.85814e+06	-
				TPPGVSAPTEPLLCK		10	4	2	P29558;E7ETU5															N	D	D		2	P29558;E7ETU5		2.18302e+07	1.01655e+07	9.40791e+06	-	1.19401e+07	-
																								N	D	D
65	87	P22079-2	P22079-2	Isoform 2 of Lactoperoxidase OS=Homo sapiens GN=LPO - [PERL_HUMAN]		70.9	7.69	0.0382	3	2	1		28530000	21710000	30770000	34130000	35170000	30590000		0.760953	1.1092	0.869775		N	N	N												55	True	2	2	2	2	2	2	2	2	2	2
65	87	P22079	P22079	Lactoperoxidase OS=Homo sapiens GN=LPO PE=1 SV=2 - [PERL_HUMAN]		80.2	8.62	0.0337	3	2	1		28530000	21710000	30770000	34130000	35170000	30590000		0.760953	1.1092	0.869775		N	N	N												55	False	2	2	2	2	2	2	2	2	2	2
65	87	F5H386	F5H386	Lactoperoxidase OS=Homo sapiens GN=LPO PE=2 SV=1 - [F5H386_HUMAN]		73.9	8.15	0.0368	3	2	1		28530000	21710000	30770000	34130000	35170000	30590000		0.760953	1.1092	0.869775		N	N	N												55	False	2	2	2	2	2	2	2	2	2	2
																								N	N	N
				Sequence		# PSMs	# Proteins	# Protein Groups	Protein Groups Accessions															N	N	N
				DGGIDPLVR		35	4	2	P22079-2;P80025-cRAP-B6E															N	N	N		2	P22079-2;P80025-B6E		3.5231e+07	3.10089e+07	3.80777e+07	4.27704e+07	4.66952e+07	3.79072e+07
				IVGYLNEEGVLDQNR		37	3	1	P22079-2															N	N	N		1	P22079-2		2.18378e+07	12414416	2.34618e+07	2.54927e+07	2.36358e+07	2.32808e+07
																								N	N	N
66	111	Q86TB9-4	Q86TB9-4	Isoform 4 of Protein PAT1 homolog 1 OS=Homo sapiens GN=PATL1 - [PATL1_HUMAN]		79.9	6.51	0.3229	1	17	17		10480000	13120000	-	-	879300	-		1.25191	-	0.01		N	-	D												55	True	5	5					15	16
																								N	-	D
				Sequence		# PSMs	# Proteins	# Protein Groups	Protein Groups Accessions															N	-	D
				AVQTRPVLQPQPGSLNSSIWDGSEVLR		2	2	1	Q86TB9-4															N	-	D		1	Q86TB9-4		3.92079e+06	-	-	-	-	-
				ICSMYDNLR		2	2	1	Q86TB9-4															N	-	D		1	Q86TB9-4		3.51422e+06	-	-	-	-	-
				ILPFLSTEQAADILMTTAR		3	2	1	Q86TB9-4															N	-	D		1	Q86TB9-4		6.24628e+06	-	-	-	-	-
				IQMMQLQSTDPYLDDFYYQNYFEK		4	2	1	Q86TB9-4															N	-	D		1	Q86TB9-4		1.20135e+06	-	-	-	-	-
				LEHAYKPVQFEGSLGK		6	3	1	Q86TB9-4															N	-	D		1	Q86TB9-4		1.16816e+06	2455631	-	-	-	-
				LNLLETK		2	2	1	Q86TB9-4															N	-	D		1	Q86TB9-4		3.12177e+06	-	-	-	-	-
				LPVAVNEQTGNGER		2	2	1	Q86TB9-4															N	-	D		1	Q86TB9-4		1.16533e+06	-	-	-	-	-
				LQLVQGIR		4	3	1	Q86TB9-4															N	-	D		1	Q86TB9-4		7.77023e+06	2.97826e+06	-	-	-	-
				LSAAEEIQGDGPK		6	3	1	Q86TB9-4															N	-	D		1	Q86TB9-4		7.4312e+06	5.46813e+06	-	-	879268	-
				LSAAEEIQGDGPKK		4	2	1	Q86TB9-4															N	-	D		1	Q86TB9-4		6.80919e+06	-	-	-	-	-
				LTVSSVNNPR		6	3	1	Q86TB9-4															N	-	D		1	Q86TB9-4		1.62357e+07	3.08996e+07	-	-	-	-
				MIDAVVTSR		2	2	1	Q86TB9-4															N	-	D		1	Q86TB9-4		3.31914e+06	-	-	-	-	-
				MSPNQLCSVPLQPGR		2	1	1	Q86TB9-4															N	-	D		1	Q86TB9-4		0	-	-	-	-	-
				MVIENELEDPAIMR		2	2	1	Q86TB9-4															N	-	D		1	Q86TB9-4		0	-	-	-	-	-
				STSPIIGSPPVR		2	3	1	Q86TB9-4															N	-	D		1	Q86TB9-4		-	2.80164e+06	-	-	-	-
				TYSLLLDVEDYER		2	2	1	Q86TB9-4															N	-	D		1	Q86TB9-4		3.59743e+06	-	-	-	-	-
				YLLSLEEERPALMDDR		4	2	1	Q86TB9-4															N	-	D		1	Q86TB9-4		3.22256e+06	-	-	-	-	-
																								N	-	D
67	122	P02663-B6E	P02663-B6E	Alpha-S2-casein (B6E) OS=Bos taurus GN=CSN1S2 PE=1 SV=2 - [CASA2_BOVIN]		26	8.43	0.0856	1	2	2		19560000	11950000	24700000	27390000	24930000	26230000		0.610941	1.10891	1.05215		N	N	N												53	True	1	2	1	2	1	2	1	1	1	2
																								N	N	N
				Sequence		# PSMs	# Proteins	# Protein Groups	Protein Groups Accessions															N	N	N
				ALNEINQFYQK		44	1	1	P02663-cRAP-B6E															N	N	N		1	P02663-B6E		1.95637e+07	5.73634e+06	2.41815e+07	2.18764e+07	1.8947e+07	2.03735e+07
				FALPQYLK		9	1	1	P02663-cRAP-B6E															N	N	N		1	P02663-B6E		-	1.81702e+07	2.52112e+07	3.28962e+07	3.09099e+07	3.20922e+07
																								N	N	N
68	71	P09651-3	P09651-3	Isoform 2 of Heterogeneous nuclear ribonucleoprotein A1 OS=Homo sapiens GN=HNRNPA1 - [ROA1_HUMAN]		29.4	9.14	0.4757	6	10	9		1065000	48450000	2239000	-	1427000	-		45.493	0.01	0.01		U	D	D												50	True	8	10					1	1	2	2
68	71	P09651-2	P09651-2	Isoform A1-A of Heterogeneous nuclear ribonucleoprotein A1 OS=Homo sapiens GN=HNRNPA1 - [ROA1_HUMAN]		34.2	9.23	0.3969	6	10	9		1065000	48450000	2239000	-	1427000	-		45.493	0.01	0.01		U	D	D												50	False	8	10					1	1	2	2
68	71	P09651	P09651	Heterogeneous nuclear ribonucleoprotein A1 OS=Homo sapiens GN=HNRNPA1 PE=1 SV=5 - [ROA1_HUMAN]		38.7	9.13	0.3414	6	10	9		1065000	48450000	2239000	-	1427000	-		45.493	0.01	0.01		U	D	D												50	False	8	10					1	1	2	2
68	71	F8VRQ1	F8VRQ1	Heterogeneous nuclear ribonucleoprotein A1 OS=Homo sapiens GN=HNRNPA1 PE=2 SV=1 - [F8VRQ1_HUMAN]		33.1	9.13	0.4137	6	10	9		1065000	48450000	2239000	-	1427000	-		45.493	0.01	0.01		U	D	D												50	False	8	10					1	1	2	2
68	71	F8VXY0	F8VXY0	Heterogeneous nuclear ribonucleoprotein A1 OS=Homo sapiens GN=HNRNPA1 PE=2 SV=1 - [F8VXY0_HUMAN]		32.7	9.44	0.4178	6	10	9		1065000	48450000	2239000	-	1427000	-		45.493	0.01	0.01		U	D	D												50	False	8	10					1	1	2	2
68	71	F8W6I7	F8W6I7	Heterogeneous nuclear ribonucleoprotein A1 OS=Homo sapiens GN=HNRNPA1 PE=2 SV=1 - [F8W6I7_HUMAN]		34.2	9.23	0.3969	6	10	9		1065000	48450000	2239000	-	1427000	-		45.493	0.01	0.01		U	D	D												50	False	8	10					1	1	2	2
																								U	D	D
				Sequence		# PSMs	# Proteins	# Protein Groups	Protein Groups Accessions															U	D	D
				DYFEQYGK		2	6	1	P09651-3															U	D	D		1	P09651-3		-	2.25499e+07	-	-	-	-
				GFAFVTFDDHDSVDK		2	6	1	P09651-3															U	D	D		1	P09651-3		-	1.95336e+07	-	-	-	-
				IEVIEIMTDR		8	11	1	P09651-3															U	D	D		1	P09651-3		-	6.60939e+07	1.50917e+06	-	1.33497e+06	-
				IFVGGIKEDTEEHHLR		8	8	2	P09651-3;P22626-2															U	D	D		2	P09651-3;P22626-2		-	6.43521e+06	-	-	-	-
				KLFIGGLSFETTDESLR		2	6	1	P09651-3															U	D	D		1	P09651-3		-	1.05866e+07	-	-	-	-
				LFIGGLSFETTDESLR		16	13	1	P09651-3															U	D	D		1	P09651-3		1.06539e+06	3.48356e+07	2.96886e+06	-	1.51872e+06	-
				NQGGYGGSSSSSSYGSGR		10	6	1	P09651-3															U	D	D		1	P09651-3		-	1.05156e+07	-	-	-	-
				SESPKEPEQLR		2	9	1	P09651-3															U	D	D		1	P09651-3		-	723215	-	-	0	-
				SHFEQWGTLTDCVVMR		1	6	1	P09651-3															U	D	D		1	P09651-3		-	3.7595e+06	-	-	-	-
				SSGPYGGGGQYFAKPR		3	6	1	P09651-3															U	D	D		1	P09651-3		-	4.44285e+07	-	-	-	-
																								U	D	D
69	28	Q9Y333	Q9Y333	U6 snRNA-associated Sm-like protein LSm2 OS=Homo sapiens GN=LSM2 PE=1 SV=1 - [LSM2_HUMAN]		10.8	6.52	0.6842	1	5	5		7794000	22840000	1964000	6489000	1975000	8923000		2.93046	3.30397	4.51797		N	N	N												49	True	3	4	3	3	5	4	2	2	1	1
																								N	N	N
				Sequence		# PSMs	# Proteins	# Protein Groups	Protein Groups Accessions															N	N	N
				LTDISVTDPEK		8	1	1	Q9Y333															N	N	N		1	Q9Y333		1.97886e+06	19971468	-	3.22999e+06	-	5.84942e+06
				LTDISVTDPEKYPHMLSVK		7	1	1	Q9Y333															N	N	N		1	Q9Y333		-	3.96206e+06	-	0	-	1.50281e+06
				MLFYSFFK		2	1	1	Q9Y333															N	N	N		1	Q9Y333		-	-	-	-	-	2.43579e+06
				NDLSICGTLHSVDQYLNIK		2	1	1	Q9Y333															N	N	N		1	Q9Y333		-	3976810	-	-	-	1.03002e+06
				YVQLPADEVDTQLLQDAAR		30	1	1	Q9Y333															N	N	N		1	Q9Y333		1.36082e+07	4.45703e+07	1.96442e+06	9.74775e+06	1975137	1.8484e+07
																								N	N	N
70	89	C9JTN7	C9JTN7	Nucleolysin TIA-1 isoform p40 OS=Homo sapiens GN=TIA1 PE=2 SV=1 - [C9JTN7_HUMAN]		31.6	8.29	0.3368	2	7	1		8897000	34090000	1359000	3815000	-	10330000		3.83163	2.80721	100		N	N	U												48	True	4	4	4	4		5	5	5	1	1
70	89	P31483-2	P31483-2	Isoform Short of Nucleolysin TIA-1 isoform p40 OS=Homo sapiens GN=TIA1 - [TIA1_HUMAN]		41.8	7.74	0.256	2	7	1		8897000	34090000	1359000	3815000	-	10330000		3.83163	2.80721	100		N	N	U												48	False	4	4	4	4		5	5	5	1	1
																								N	N	U
				Sequence		# PSMs	# Proteins	# Protein Groups	Protein Groups Accessions															N	N	U
				DTSNHFHVFVGDLSPEITTEDIK		18	4	2	Q01085-2;C9JTN7															N	N	U		2	Q01085-2;C9JTN7		8.13986e+06	19463254	-	2.89032e+06	-	4.40834e+06
				DVTEALILQLFSQIGPCK		2	2	1	C9JTN7															N	N	U		1	C9JTN7		915031	-	-	-	-	-
				GYGFVSFFNK		6	4	2	F8W8I6;C9JTN7															N	N	U		2	F8W8I6;C9JTN7		2.40995e+06	-	-	2.13523e+06	-	3.39496e+06
				HAAAALAAMNGR		2	4	2	F8W8I6;C9JTN7															N	N	U		2	F8W8I6;C9JTN7		-	9.57228e+06	-	-	-	-
				QTFSPFGQIMEIR		17	8	3	Q01085-2;C9JTN7;F8W8I6															N	N	U		3	Q01085-2;C9JTN7;F8W8I6		1.3144e+07	3.17002e+07	1.35907e+06	3.57334e+06	1.58028e+06	6.27808e+06
				TLYVGNLSR		2	5	3	F8W8I6;Q01085-2;C9JTN7															N	N	U		3	F8W8I6;Q01085-2;C9JTN7		-	-	-	-	-	1.65102e+07
				VNWATTPSSQK		8	6	3	F8W8I6;Q01085-2;C9JTN7															N	N	U		3	F8W8I6;Q01085-2;C9JTN7		5.40684e+06	5.1107e+07	-	4.9828e+06	-	8.18958e+06
																								N	N	U
71	34	O95777	O95777	N-alpha-acetyltransferase 38, NatC auxiliary subunit OS=Homo sapiens GN=NAA38 PE=1 SV=3 - [NAA38_HUMAN]		10.4	4.48	0.7188	1	4	4		1807000	73620000	-	31520000	-	40710000		40.7416	100	100		U	U	U												47	True	2	1	4	4	4	4	3	2
																								U	U	U
				Sequence		# PSMs	# Proteins	# Protein Groups	Protein Groups Accessions															U	U	U
				GDNVAVIGEIDEETDSALDLGNIR		14	1	1	O95777															U	U	U		1	O95777		-	-	-	6.35683e+06	-	9.71404e+06
				GFDQTINLILDESHER		14	4	1	O95777															U	U	U		1	O95777		1.74795e+06	1.6436e+07	-	2.69599e+07	-	3.82811e+07
				TVAVITSDGR		7	2	1	O95777															U	U	U		1	O95777		0	1.30804e+08	-	4.49915e+07	-	5.55634e+07
				VFSSSQGVEQVVLGLYIVR		12	4	1	O95777															U	U	U		1	O95777		1.86593e+06	-	-	2.26227e+07	-	2.82838e+07
																								U	U	U
72	64	Q96GM8	Q96GM8	Target of EGR1 protein 1 OS=Homo sapiens GN=TOE1 PE=1 SV=1 - [TOE1_HUMAN]		56.5	7.18	0.3294	1	10	10		11560000	6199000	6395000	-	4112000	0		0.536246	0.01	0.01		N	D	D												47	True	3	1			1		7	8	6	4
																								N	D	D
				Sequence		# PSMs	# Proteins	# Protein Groups	Protein Groups Accessions															N	D	D
				AADSDDGAVSAPAASDGGVSK		6	1	1	Q96GM8															N	D	D		1	Q96GM8		7.27012e+06	6.05509e+06	6.02619e+06	-	1.82111e+06	0
				AAGSPHLTLEFCNYPSSMR		1	1	1	Q96GM8															N	D	D		1	Q96GM8		2.3247e+06	-	-	-	-	-
				ALLNLPGTQTSGEAK		6	1	1	Q96GM8															N	D	D		1	Q96GM8		1.66707e+07	-	8.93679e+06	-	7.04787e+06	-
				ATSEVPGSQASPNPVPGDGLHR		12	2	1	Q96GM8															N	D	D		1	Q96GM8		9.64512e+06	9.92933e+06	4.22186e+06	-	1.36012e+06	-
				QVCGDSIKPEETEQEVAADETR		1	1	1	Q96GM8															N	D	D		1	Q96GM8		0	-	-	-	-	-
				SILSLGLACFK		2	1	1	Q96GM8															N	D	D		1	Q96GM8		2.26929e+06	-	-	-	-	-
				SLLNQCIEER		5	1	1	Q96GM8															N	D	D		1	Q96GM8		-	2.61209e+06	1.78473e+06	-	1.33364e+06	-
				STTSGEELVVQVPVVDVQSNNFK		2	1	1	Q96GM8															N	D	D		1	Q96GM8		0	-	-	-	-	-
				TANFVAVDTELSGLGDR		6	1	1	Q96GM8															N	D	D		1	Q96GM8		3.29154e+06	-	2.48586e+06	-	1.63881e+06	-
				TLFLELIR		6	1	1	Q96GM8															N	D	D		1	Q96GM8		8.37082e+06	-	3.91644e+06	-	3.46582e+06	-
																								N	D	D
73	45	P05387	P05387	60S acidic ribosomal protein P2 OS=Homo sapiens GN=RPLP2 PE=1 SV=1 - [RLA2_HUMAN]		11.7	4.54	0.5565	1	5	4		3212000	4440000	3578000	1021000	4418000	991400		1.38232	0.285355	0.2244		N	N	N												45	True	1	1	3	3	1	2	4	4	3	3
																								N	N	N
				Sequence		# PSMs	# Proteins	# Protein Groups	Protein Groups Accessions															N	N	N
				ILDSVGIEADDDR		2	1	1	P05387															N	N	N		1	P05387		-	-	-	-	581555	-
				ILDSVGIEADDDRLNK		16	1	1	P05387															N	N	N		1	P05387		861874	-	2.07964e+06	294629	1.55773e+06	807855
				KEESEESDDDMGFGLFD		8	2	2	P05387;P05386															N	N	N		2	P05387;P05386		785555	-	1.32788e+06	-	2.08743e+06	-
				NIEDVIAQGIGK		10	2	1	P05387															N	N	N		1	P05387		6.72288e+06	4.43986e+06	7.3273e+06	2.29746e+06	8.13251e+06	-
				YVASYLLAALGGNSSPSAK		9	1	1	P05387															N	N	N		1	P05387		2.05083e+06	-	-	472078	3.03282e+06	1175006
																								N	N	N
74	2	P68032	P68032	Actin, alpha cardiac muscle 1 OS=Homo sapiens GN=ACTC1 PE=1 SV=1 - [ACTC_HUMAN]		42	5.39	0.2785	2	9	1		36250000	73550000	-	-	-	-		2.02897	-	-		N	-	-												43	True	8	8					8	7
74	2	P68133	P68133	Actin, alpha skeletal muscle OS=Homo sapiens GN=ACTA1 PE=1 SV=1 - [ACTS_HUMAN]		42	5.39	0.2785	2	9	1		36250000	73550000	-	-	-	-		2.02897	-	-		N	-	-												43	False	8	8					8	7
																								N	-	-
				Sequence		# PSMs	# Proteins	# Protein Groups	Protein Groups Accessions															N	-	-
				AGFAGDDAPR		11	9	2	P60709;P68032															N	-	-		2	P60709;P68032		2.726e+07	1.43715e+08	2.23859e+07	5.41574e+06	2.37542e+07	1.15751e+07
				AVFPSIVGRPR		2	9	2	P60709;P68032															N	-	-		2	P60709;P68032		5.54969e+06	11455884	-	-	-	-
				DLTDYLMK		3	8	3	P68032;Q562R1;P60709															N	-	-		3	P68032;Q562R1;P60709		1.30773e+07	7.5243e+06	-	-	-	-
				DSYVGDEAQSK		7	9	2	P60709;P68032															N	-	-		2	P60709;P68032		5.06696e+06	31317806	-	-	3.04379e+06	1.50821e+06
				EITALAPSTMK		14	9	2	P60709;P68032															N	-	-		2	P60709;P68032		3.09611e+07	3.1632e+07	4.81974e+06	1.35288e+06	5.26284e+06	2.82986e+06
				HQGVMVGMGQK		8	10	3	P68032;Q562R1;P60709															N	-	-		3	P68032;Q562R1;P60709		6.06407e+06	1.98238e+07	-	-	-	-
				IWHHTFYNELR		2	7	2	P60709;P68032															N	-	-		2	P60709;P68032		-	7.70813e+06	-	-	-	-
				SYELPDGQVITIGNER		16	10	3	Q562R1;P60709;P68032															N	-	-		3	Q562R1;P60709;P68032		5.05227e+07	45317108	1.02551e+07	2.00223e+06	1.29429e+07	5.08286e+06
				YPIEHGIITNWDDMEK		7	6	1	P68032															N	-	-		1	P68032		3.26208e+06	1.47864e+07	-	-	-	-
																								N	-	-
75	221	Q9Y3F4	Q9Y3F4	Serine-threonine kinase receptor-associated protein OS=Homo sapiens GN=STRAP PE=1 SV=1 - [STRAP_HUMAN]		38.4	5.12	0.34	2	8	8		7301000	-	1640000	-	916300	-		0.01	0.01	0.01		D	D	D												41	True							8	8	2	2
75	221	B4DNJ6	B4DNJ6	Serine-threonine kinase receptor-associated protein OS=Homo sapiens GN=STRAP PE=2 SV=1 - [B4DNJ6_HUMAN]		39.8	5.31	0.3278	2	8	8		7301000	-	1640000	-	916300	-		0.01	0.01	0.01		D	D	D												41	False							8	8	2	2
																								D	D	D
				Sequence		# PSMs	# Proteins	# Protein Groups	Protein Groups Accessions															D	D	D
				EFLVAGGEDFK		2	2	1	Q9Y3F4															D	D	D		1	Q9Y3F4		7.30812e+06	-	-	-	-	-
				FSPDGELYASGSEDGTLR		10	3	1	Q9Y3F4															D	D	D		1	Q9Y3F4		7.19401e+06	-	2.44759e+06	-	1.44139e+06	-
				IYDLNKPEAEPK		3	2	1	Q9Y3F4															D	D	D		1	Q9Y3F4		3.63495e+06	-	-	-	-	-
				SFEAPATINSASLHPEK		4	2	1	Q9Y3F4															D	D	D		1	Q9Y3F4		1.97407e+06	-	-	-	-	-
				SIAFHSAVSLDPIK		2	2	1	Q9Y3F4															D	D	D		1	Q9Y3F4		2.86514e+06	-	-	-	-	-
				TVDFTQDSNYLLTGGQDK		10	3	1	Q9Y3F4															D	D	D		1	Q9Y3F4		7.3996e+06	-	831985	-	717241	-
				VWDAVSGDELMTLAHK		4	2	1	Q9Y3F4															D	D	D		1	Q9Y3F4		2.77137e+06	-	-	-	-	-
				YDYNSGEELESYK		6	3	1	Q9Y3F4															D	D	D		1	Q9Y3F4		4446622	-	-	-	590330	-
																								D	D	D
76	30	Q9Y4Z0	Q9Y4Z0	U6 snRNA-associated Sm-like protein LSm4 OS=Homo sapiens GN=LSM4 PE=1 SV=1 - [LSM4_HUMAN]		15.3	9.99	0.4604	1	6	6		6501000	26370000	1305000	5717000	2326000	7685000		4.0563	4.38084	3.30396		N	N	N												40	True	5	3	2	2	3	3	2	3	1
																								N	N	N
				Sequence		# PSMs	# Proteins	# Protein Groups	Protein Groups Accessions															N	N	N
				IPDEIIDMVK		15	1	1	Q9Y4Z0															N	N	N		1	Q9Y4Z0		9.94192e+06	1.97718e+07	1.30477e+06	7.94233e+06	2.32645e+06	1.50299e+07
				IPDEIIDMVKEEVVAK		7	1	1	Q9Y4Z0															N	N	N		1	Q9Y4Z0		-	-	-	3.49161e+06	-	3.45477e+06
				MLPLSLLK		2	1	1	Q9Y4Z0															N	N	N		1	Q9Y4Z0		-	6817220	-	-	-	4.56922e+06
				MPECYIR		3	1	1	Q9Y4Z0															N	N	N		1	Q9Y4Z0		0	8.70506e+06	-	-	-	0
				NGETYNGHLVSCDNWMNINLR		4	1	1	Q9Y4Z0															N	N	N		1	Q9Y4Z0		-	2.84154e+06	-	-	-	-
				TAQNHPMLVELK		9	1	1	Q9Y4Z0															N	N	N		1	Q9Y4Z0		3.05911e+06	5.06247e+07	-	-	-	-
																								N	N	N
77	137	E7EUT4	E7EUT4	Glyceraldehyde-3-phosphate dehydrogenase OS=Homo sapiens GN=GAPDH PE=2 SV=1 - [E7EUT4_HUMAN]		31.5	7.61	0.2526	2	5	5		6026000	-	5856000	643500	5031000	4854000		0.01	0.109887	0.964818		D	D	N												40	True			1	1	3	3	5	5	4	4
77	137	P04406	P04406	Glyceraldehyde-3-phosphate dehydrogenase OS=Homo sapiens GN=GAPDH PE=1 SV=3 - [G3P_HUMAN]		36	8.46	0.2209	2	5	5		6026000	-	5856000	643500	5031000	4854000		0.01	0.109887	0.964818		D	D	N												40	False			1	1	3	3	5	5	4	4
																								D	D	N
				Sequence		# PSMs	# Proteins	# Protein Groups	Protein Groups Accessions															D	D	N
				GALQNIIPASTGAAK		10	3	1	E7EUT4															D	D	N		1	E7EUT4		6.7618e+06	-	8.24542e+06	643530	7.48303e+06	1.97211e+06
				IISNASCTTNCLAPLAK		4	2	1	E7EUT4															D	D	N		1	E7EUT4		507308	-	-	-	453124	-
				LISWYDNEFGYSNR		6	2	1	E7EUT4															D	D	N		1	E7EUT4		2.63283e+06	-	0	-	0	-
				LVINGNPITIFQER		10	2	1	E7EUT4															D	D	N		1	E7EUT4		6.50348e+06	-	4.61681e+06	-	2.93995e+06	2.54991e+06
				VPTANVSVVDLTCR		10	2	1	E7EUT4															D	D	N		1	E7EUT4		4.81376e+06	-	4.70616e+06	-	4.67067e+06	1.00411e+07
																								D	D	N
78	62	P53999	P53999	Activated RNA polymerase II transcriptional coactivator p15 OS=Homo sapiens GN=SUB1 PE=1 SV=3 - [TCP4_HUMAN]		14.4	9.6	0.5354	1	6	6		7612000	21260000	4729000	466900	3541000	850700		2.79296	0.0987312	0.240243		N	D	N												39	True	5	5		1	1	1	4	3	2	2
																								N	D	N
				Sequence		# PSMs	# Proteins	# Protein Groups	Protein Groups Accessions															N	D	N
				DDNMFQIGK		13	1	1	P53999															N	D	N		1	P53999		3.49781e+06	8.30047e+06	2.21138e+06	-	2.70778e+06	-
				ELVSSSSSGSDSDSEVDK		8	1	1	P53999															N	D	N		1	P53999		-	2397534	-	-	445942	-
				EQISDIDDAVR		11	1	1	P53999															N	D	N		1	P53999		9.73236e+06	3.19297e+07	7.24669e+06	466925	7.46902e+06	850698
				GISLNPEQWSQLK		4	1	1	P53999															N	D	N		1	P53999		9.60691e+06	2.3538e+07	-	-	-	-
				KQVAPEKPVKK		2	1	1	P53999															N	D	N		1	P53999		-	0	-	-	-	-
				VLIDIR		1	1	1	P53999															N	D	N		1	P53999		2.0385e+06	-	-	-	-	-
																								N	D	N
79	95	F8W8I6	F8W8I6	Nucleolysin TIA-1 isoform p40 OS=Homo sapiens GN=TIA1 PE=2 SV=1 - [F8W8I6_HUMAN]		42.8	7.74	0.2312	2	7	2		-	31750000	1359000	3564000	-	10330000		100	2.62252	100		U	N	U												36	True	5	5	4	4	6	6			1	1
79	95	P31483	P31483	Nucleolysin TIA-1 isoform p40 OS=Homo sapiens GN=TIA1 PE=1 SV=3 - [TIA1_HUMAN]		42.9	7.74	0.2306	2	7	2		-	31750000	1359000	3564000	-	10330000		100	2.62252	100		U	N	U												36	False	5	5	4	4	6	6			1	1
																								U	N	U
				Sequence		# PSMs	# Proteins	# Protein Groups	Protein Groups Accessions															U	N	U
				DTSSSTVVSTQR		6	2	1	F8W8I6															U	N	U		1	F8W8I6		-	1.24491e+07	-	596238	-	3.58716e+06
				GYGFVSFFNK		6	4	2	F8W8I6;C9JTN7															U	N	U		2	F8W8I6;C9JTN7		2.40995e+06	-	-	2.13523e+06	-	3.39496e+06
				HAAAALAAMNGR		2	4	2	F8W8I6;C9JTN7															U	N	U		2	F8W8I6;C9JTN7		-	9.57228e+06	-	-	-	-
				QTFSPFGQIMEIR		17	8	3	Q01085-2;C9JTN7;F8W8I6															U	N	U		3	Q01085-2;C9JTN7;F8W8I6		1.3144e+07	3.17002e+07	1.35907e+06	3.57334e+06	1.58028e+06	6.27808e+06
				SQDHFHVFVGDLSPEITTEDIK		4	2	1	F8W8I6															U	N	U		1	F8W8I6		-	8.18492e+06	-	-	-	595332
				TLYVGNLSR		2	5	3	F8W8I6;Q01085-2;C9JTN7															U	N	U		3	F8W8I6;Q01085-2;C9JTN7		-	-	-	-	-	1.65102e+07
				VNWATTPSSQK		8	6	3	F8W8I6;Q01085-2;C9JTN7															U	N	U		3	F8W8I6;Q01085-2;C9JTN7		5.40684e+06	5.1107e+07	-	4.9828e+06	-	8.18958e+06
																								U	N	U
80	49	P23396	P23396	40S ribosomal protein S3 OS=Homo sapiens GN=RPS3 PE=1 SV=2 - [RS3_HUMAN]		26.7	9.66	0.3951	1	8	8		5526000	4463000	2238000	-	1914000	-		0.807637	0.01	0.01		N	D	D												35	True	3	3					6	6	3	2
																								N	D	D
				Sequence		# PSMs	# Proteins	# Protein Groups	Protein Groups Accessions															N	D	D
				AELNEFLTR		5	12	1	P23396															N	D	D		1	P23396		-	5.67345e+06	1.45073e+06	-	1.03632e+06	-
				DEILPTTPISEQK		5	5	1	P23396															N	D	D		1	P23396		8.07829e+06	-	3.30787e+06	-	3.26926e+06	-
				ELAEDGYSGVEVR		10	12	1	P23396															N	D	D		1	P23396		4.16482e+06	3.0657e+06	1.95405e+06	-	1.43725e+06	-
				FGFPEGSVELYAEK		2	1	1	P23396															N	D	D		1	P23396		4.22173e+06	-	-	-	-	-
				GCEVVVSGK		1	1	1	P23396															N	D	D		1	P23396		417428	-	-	-	-	-
				GGKPEPPAMPQPVPTA		7	5	1	P23396															N	D	D		1	P23396		4.27846e+06	4.64966e+06	-	-	814748	-
				GLCAIAQAESLR		4	2	1	P23396															N	D	D		1	P23396		1.35236e+06	-	-	-	287575	-
				IMLPWDPTGK		1	1	1	P23396															N	D	D		1	P23396		1.40007e+06	-	-	-	-	-
																								N	D	D
81	131	P62937;P62937-cRAP	P62937;P62937-cRAP	Peptidyl-prolyl cis-trans isomerase A OS=Homo sapiens GN=PPIA PE=1 SV=2 - [PPIA_HUMAN]		18	7.81	0.1939	1	4	4		2025000	-	1986000	3337000	1477000	2543000		0.01	1.68026	1.72173		D	N	N												35	True			3	3	3	2	1	1	4	4
																								D	N	N
[truncated: 2,125 more rows]
[truncated: 41 more columns]

## Sheet: report_complex
						Identification details							Relative quantification details							5	fold change threshold
[truncated: 9 more rows]
[truncated: 32 more columns]

[truncated: 1 more sheets: report_complex+peptides]
